# Supplementary material for: Tuning oxidant and antioxidant activities of ceria by anchoring copper single-site for antibacterial application
Source: Nat Commun. 2024 Feb 3;15:1010. doi: 10.1038/s41467-024-45255-6 (PMC10837451; doi:10.1038/s41467-024-45255-6)
Supplement: Supplementary file 5 — Supplementary Data 1 [file 41467_2024_45255_MOESM5_ESM.zip]

Archive with 72 entries (64 files):
- 1-FigS21-Ce7c/
- 1-FigS21-Ce7c/1-slab.vasp
- 1-FigS21-Ce7c/2-H2O2.vasp
- 1-FigS21-Ce7c/3-OH.vasp
- 1-FigS21-Ce7c/4-H2O.vasp
- 1-FigS21-Ce7c/5-H2O-O.vasp
- 1-FigS21-Ce7c/6-O.vasp
- 1-FigS21-Ce7c/7-O2.vasp
- 1-FigS21-Ce7c/8-H2O-O2.vasp
- 2-FigS22-Ce7c@Cu-ad/
- 2-FigS22-Ce7c@Cu-ad/1-slab.vasp
- 2-FigS22-Ce7c@Cu-ad/2-H2O2.vasp
- 2-FigS22-Ce7c@Cu-ad/3-OH.vasp
- 2-FigS22-Ce7c@Cu-ad/4-H2O.vasp
- 2-FigS22-Ce7c@Cu-ad/5-H2O-O.vasp
- 2-FigS22-Ce7c@Cu-ad/6-O.vasp
- 2-FigS22-Ce7c@Cu-ad/7-H2O-O2.vasp
- 2-FigS22-Ce7c@Cu-ad/8-O2.vasp
- 3-FigS23-Cu@Cu-ad/
- 3-FigS23-Cu@Cu-ad/1-slab.vasp
- 3-FigS23-Cu@Cu-ad/2-H2O2.vasp
- 3-FigS23-Cu@Cu-ad/3-OH.vasp
- 3-FigS23-Cu@Cu-ad/4-H2O.vasp
- 3-FigS23-Cu@Cu-ad/5-H2O-O.vasp
- 3-FigS23-Cu@Cu-ad/6-O.vasp
- 3-FigS23-Cu@Cu-ad/7-O2-H2O.vasp
- 3-FigS23-Cu@Cu-ad/8-O2.vasp
- 4-FigS24-Cu@Cu-sub/
- 4-FigS24-Cu@Cu-sub/1-slab.vasp
- 4-FigS24-Cu@Cu-sub/2-H2O2.vasp
- 4-FigS24-Cu@Cu-sub/3-OH.vasp
- 4-FigS24-Cu@Cu-sub/4-H2O.vasp
- 4-FigS24-Cu@Cu-sub/5-O-H2O.vasp
- 4-FigS24-Cu@Cu-sub/6-O.vasp
- 4-FigS24-Cu@Cu-sub/7-O2-H2O.vasp
- 4-FigS24-Cu@Cu-sub/8-O2.vasp
- 5-FigS25-diCe6c@Cu-sub/
- 5-FigS25-diCe6c@Cu-sub/1-slab.vasp
- 5-FigS25-diCe6c@Cu-sub/2-H2O2.vasp
- 5-FigS25-diCe6c@Cu-sub/3-OH.vasp
- 5-FigS25-diCe6c@Cu-sub/4-H2O.vasp
- 5-FigS25-diCe6c@Cu-sub/5-O-H2O.vasp
- 5-FigS25-diCe6c@Cu-sub/6-O.vasp
- 5-FigS25-diCe6c@Cu-sub/7-O2-H2O.vasp
- 5-FigS25-diCe6c@Cu-sub/8-O2.vasp
- 6-FigS26-Ce7c@Cu-sub/
- 6-FigS26-Ce7c@Cu-sub/1-slab.vasp
- 6-FigS26-Ce7c@Cu-sub/2-H2O2.vasp
- 6-FigS26-Ce7c@Cu-sub/3-OH.vasp
- 6-FigS26-Ce7c@Cu-sub/4-H2O.vasp
- 6-FigS26-Ce7c@Cu-sub/5-O-H2O.vasp
- 6-FigS26-Ce7c@Cu-sub/6-O.vasp
- 6-FigS26-Ce7c@Cu-sub/7-O2-H2O.vasp
- 6-FigS26-Ce7c@Cu-sub/8-O2.vasp
- 7-FigS27-Cu3/
- 7-FigS27-Cu3/1-slab.vasp
- 7-FigS27-Cu3/2-H2O2.vasp
- 7-FigS27-Cu3/3-OH.vasp
- 7-FigS27-Cu3/4-H2O.vasp
- 7-FigS27-Cu3/5-O-H2O.vasp
- 7-FigS27-Cu3/6-O.vasp
- 7-FigS27-Cu3/7-O2-H2O.vasp
- 7-FigS27-Cu3/8-O2.vasp
- 8-FigS28-Cu2Ce/
- 8-FigS28-Cu2Ce/1-slab.vasp
- 8-FigS28-Cu2Ce/2-H2O2.vasp
- 8-FigS28-Cu2Ce/3-OH.vasp
- 8-FigS28-Cu2Ce/4-H2O.vasp
- 8-FigS28-Cu2Ce/5-O-H2O.vasp
- 8-FigS28-Cu2Ce/6-O.vasp
- 8-FigS28-Cu2Ce/7-O2-H2O.vasp
- 8-FigS28-Cu2Ce/8-O2.vasp
