# Supplementary material for: Tuning oxidant and antioxidant activities of ceria by anchoring copper single-site for antibacterial application
Source: Nat Commun. 2024 Feb 3;15:1010. doi: 10.1038/s41467-024-45255-6 (PMC10837451; doi:10.1038/s41467-024-45255-6)
Supplement: Supplementary file 5 — Supplementary Data 1 [file 41467_2024_45255_MOESM5_ESM.zip › 1-FigS21-Ce7c/1-slab.vasp]

SC331 file generated by VASPKIT         
   1.00000000000000     
    11.6690998077000003    0.0000000000000000    0.0000000000000000
    -5.8345499040000002   10.1057368727999997    0.0000000000000000
     0.0000000000000000    0.0000000000000000   31.1158008574999982
   O    Ce
    72    36
Selective dynamics
Direct
  0.0000000000000000  0.0000000000000000  0.4234499829999976   
  0.0000000000000000  0.3333333333333357  0.4234499829999976   
  0.0000000000000000  0.6666666666666643  0.4234499829999976   
  0.3333333333333357  0.0000000000000000  0.4234499829999976   
  0.3333333333333357  0.3333333333333357  0.4234499829999976   
  0.3333333333333357  0.6666666666666643  0.4234499829999976   
  0.6666666666666643  0.0000000000000000  0.4234499829999976   
  0.6666666666666643  0.3333333333333357  0.4234499829999976   
  0.6666666666666643  0.6666666666666643  0.4234499829999976   
  0.1111108540903416  0.2222224962429920  0.5250377580407815   
  0.1111108540903416  0.5555558295763277  0.5250377580407815   
  0.1111108540903416  0.8888891629096562  0.5250377580407815   
  0.4444441874236773  0.2222224962429920  0.5250377580407815   
  0.4444441874236773  0.5555558295763277  0.5250377580407815   
  0.4444441874236773  0.8888891629096562  0.5250377580407815   
  0.7777775207570059  0.2222224962429920  0.5250377580407815   
  0.7777775207570059  0.5555558295763277  0.5250377580407815   
  0.7777775207570059  0.8888891629096562  0.5250377580407815   
  0.2222233403333362  0.1111099966666700  0.3213800030000016   
  0.2222233403333362  0.4444433299999986  0.3213800030000016   
  0.2222233403333362  0.7777766633333343  0.3213800030000016   
  0.5555566736666648  0.1111099966666700  0.3213800030000016   
  0.5555566736666648  0.4444433299999986  0.3213800030000016   
  0.5555566736666648  0.7777766633333343  0.3213800030000016   
  0.8888900070000005  0.1111099966666700  0.3213800030000016   
  0.8888900070000005  0.4444433299999986  0.3213800030000016   
  0.8888900070000005  0.7777766633333343  0.3213800030000016   
  0.2222216736408313  0.1111116633591749  0.6255061003449853   
  0.2222216736408313  0.4444449966925035  0.6255061003449853   
  0.2222216736408313  0.7777783300258392  0.6255061003449853   
  0.5555550069741599  0.1111116633591749  0.6255061003449853   
  0.5555550069741599  0.4444449966925035  0.6255061003449853   
  0.5555550069741599  0.7777783300258392  0.6255061003449853   
  0.8888883403074956  0.1111116633591749  0.6255061003449853   
  0.8888883403074956  0.4444449966925035  0.6255061003449853   
  0.8888883403074956  0.7777783300258392  0.6255061003449853   
  0.1111100066666637  0.2222233436666698  0.3724099969999983   
  0.1111100066666637  0.5555566769999984  0.3724099969999983   
  0.1111100066666637  0.8888900103333341  0.3724099969999983   
  0.4444433399999994  0.2222233436666698  0.3724099969999983   
  0.4444433399999994  0.5555566769999984  0.3724099969999983   
  0.4444433399999994  0.8888900103333341  0.3724099969999983   
  0.7777766733333351  0.2222233436666698  0.3724099969999983   
  0.7777766733333351  0.5555566769999984  0.3724099969999983   
  0.7777766733333351  0.8888900103333341  0.3724099969999983   
  0.1111122455900642  0.2222211047432694  0.6759492120589528   
  0.1111122455900642  0.5555544380765980  0.6759492120589528   
  0.1111122455900642  0.8888877714099337  0.6759492120589528   
  0.4444455789233999  0.2222211047432694  0.6759492120589528   
  0.4444455789233999  0.5555544380765980  0.6759492120589528   
  0.4444455789233999  0.8888877714099337  0.6759492120589528   
  0.7777789122567356  0.2222211047432694  0.6759492120589528   
  0.7777789122567356  0.5555544380765980  0.6759492120589528   
  0.7777789122567356  0.8888877714099337  0.6759492120589528   
  0.0000001114159858  0.3333332219173499  0.5761370372115877   
  0.0000001114159858  0.6666665552506785  0.5761370372115877   
  0.0000001114159858  0.9999998885840142  0.5761370372115877   
  0.3333334447493215  0.3333332219173499  0.5761370372115877   
  0.3333334447493215  0.6666665552506785  0.5761370372115877   
  0.3333334447493215  0.9999998885840142  0.5761370372115877   
  0.6666667780826501  0.3333332219173499  0.5761370372115877   
  0.6666667780826501  0.6666665552506785  0.5761370372115877   
  0.6666667780826501  0.9999998885840142  0.5761370372115877   
  0.2222233403333362  0.1111099966666700  0.4744800069999968   
  0.2222233403333362  0.4444433299999986  0.4744800069999968   
  0.2222233403333362  0.7777766633333343  0.4744800069999968   
  0.5555566736666648  0.1111099966666700  0.4744800069999968   
  0.5555566736666648  0.4444433299999986  0.4744800069999968   
  0.5555566736666648  0.7777766633333343  0.4744800069999968   
  0.8888900070000005  0.1111099966666700  0.4744800069999968   
  0.8888900070000005  0.4444433299999986  0.4744800069999968   
  0.8888900070000005  0.7777766633333343  0.4744800069999968   
  0.0000000000000000  0.0000000000000000  0.3468999959999977   
  0.0000000000000000  0.3333333333333357  0.3468999959999977   
  0.0000000000000000  0.6666666666666643  0.3468999959999977   
  0.3333333333333357  0.0000000000000000  0.3468999959999977   
  0.3333333333333357  0.3333333333333357  0.3468999959999977   
  0.3333333333333357  0.6666666666666643  0.3468999959999977   
  0.6666666666666643  0.0000000000000000  0.3468999959999977   
  0.6666666666666643  0.3333333333333357  0.3468999959999977   
  0.6666666666666643  0.6666666666666643  0.3468999959999977   
  0.0000001479186693  0.3333331854146664  0.6510297919293677   
  0.0000001479186693  0.6666665187479950  0.6510297919293677   
  0.0000001479186693  0.9999998520813307  0.6510297919293677   
  0.3333334812520050  0.3333331854146664  0.6510297919293677   
  0.3333334812520050  0.6666665187479950  0.6510297919293677   
  0.3333334812520050  0.9999998520813307  0.6510297919293677   
  0.6666668145853336  0.3333331854146664  0.6510297919293677   
  0.6666668145853336  0.6666665187479950  0.6510297919293677   
  0.6666668145853336  0.9999998520813307  0.6510297919293677   
  0.2222221647263893  0.1111111722736098  0.5503894713727533   
  0.2222221647263893  0.4444445056069455  0.5503894713727533   
  0.2222221647263893  0.7777778389402741  0.5503894713727533   
  0.5555554980597250  0.1111111722736098  0.5503894713727533   
  0.5555554980597250  0.4444445056069455  0.5503894713727533   
  0.5555554980597250  0.7777778389402741  0.5503894713727533   
  0.8888888313930607  0.1111111722736098  0.5503894713727533   
  0.8888888313930607  0.4444445056069455  0.5503894713727533   
  0.8888888313930607  0.7777778389402741  0.5503894713727533   
  0.1111100066666637  0.2222233436666698  0.4489699749999971   
  0.1111100066666637  0.5555566769999984  0.4489699749999971   
  0.1111100066666637  0.8888900103333341  0.4489699749999971   
  0.4444433399999994  0.2222233436666698  0.4489699749999971   
  0.4444433399999994  0.5555566769999984  0.4489699749999971   
  0.4444433399999994  0.8888900103333341  0.4489699749999971   
  0.7777766733333351  0.2222233436666698  0.4489699749999971   
  0.7777766733333351  0.5555566769999984  0.4489699749999971   
  0.7777766733333351  0.8888900103333341  0.4489699749999971   
 
      
      
      
      
      
      
      
      
      
      
      
      
      
      
      
      
      
      
      
      
      
      
      
      
      
      
      
      
      
      
      
      
      
      
      
      
      
      
      
      
      
      
      
      
      
      
      
      
      
      
      
      
      
      
      
      
      
      
      
      
      
      
      
      
      
      
      
      
      
      
      
      
      
      
      
      
      
      
      
      
      
      
      
      
      
      
      
      
      
      
      
      
      
      
      
      
      
      
      
      
      
      
      
      
      
      
      
      
