# Supplementary material for: Tuning oxidant and antioxidant activities of ceria by anchoring copper single-site for antibacterial application
Source: Nat Commun. 2024 Feb 3;15:1010. doi: 10.1038/s41467-024-45255-6 (PMC10837451; doi:10.1038/s41467-024-45255-6)
Supplement: Supplementary file 5 — Supplementary Data 1 [file 41467_2024_45255_MOESM5_ESM.zip › 1-FigS21-Ce7c/2-H2O2.vasp]

 CeO2-111                               
   1.00000000000000     
    11.6690998077000003    0.0000000000000000    0.0000000000000000
    -5.8345499039000002   10.1057368727999997    0.0000000000000000
     0.0000000000000000    0.0000000000000000   31.1158008574999982
   O    Ce   H 
    74    36     2
Selective dynamics
Direct
  0.0000000000000000  0.0000000000000000  0.4234499829999976   
  0.0000000000000000  0.3333300019999967  0.4234499829999976   
  0.9999999950000031  0.6666700079999970  0.4234499829999976   
  0.3333300030000004  0.0000000000000000  0.4234499829999976   
  0.3333300030000004  0.3333300019999967  0.4234499829999976   
  0.3333299980000035  0.6666700079999970  0.4234499829999976   
  0.6666700170000013  0.0000000000000000  0.4234499829999976   
  0.6666700270000021  0.3333300019999967  0.4234499829999976   
  0.6666700119999973  0.6666700079999970  0.4234499829999976   
  0.1109350159479597  0.2223250583957405  0.5250620515308725   
  0.1110323602146071  0.5556711317819025  0.5250326328561677   
  0.1110048791395592  0.8889803016787525  0.5249894055124859   
  0.4445576536057131  0.2221156730077487  0.5248973421013431   
  0.4443540336815308  0.5558771949390260  0.5250281148180083   
  0.4435848505611616  0.8887139272284462  0.5251298186335490   
  0.7778165632297225  0.2227005992660032  0.5250871020805559   
  0.7776915605201675  0.5555402743169727  0.5249759237741590   
  0.7777366540468802  0.8888681706780631  0.5249884432259487   
  0.2222200100000009  0.1111099969999998  0.3213800030000016   
  0.2222199939999996  0.4444399870000026  0.3213800030000016   
  0.2222199870000026  0.7777799690000009  0.3213800030000016   
  0.5555599839999985  0.1111099969999998  0.3213800030000016   
  0.5555599670000007  0.4444399870000026  0.3213800030000016   
  0.5555599610000002  0.7777799690000009  0.3213800030000016   
  0.8888899660000007  0.1111099969999998  0.3213800030000016   
  0.8888900110000009  0.4444399870000026  0.3213800030000016   
  0.8888899840000022  0.7777799690000009  0.3213800030000016   
  0.2211050354009675  0.1142166302570882  0.6262057587738125   
  0.2244295806878850  0.4423829496108890  0.6265630307848672   
  0.2220453879010359  0.7784254720479942  0.6251295335916801   
  0.5556391498518194  0.1100465706640876  0.6250268349786021   
  0.5541885608947943  0.4454845246117804  0.6259021251573365   
  0.5550196956067754  0.7781254555204361  0.6250873610285957   
  0.8872690318254135  0.1107388124506654  0.6249294565307840   
  0.8881456253314624  0.4442902979270653  0.6251802620496143   
  0.8886186755795247  0.7784647666302669  0.6253614739720157   
  0.1111099969999998  0.2222199939999996  0.3724099969999983   
  0.1111100130000011  0.5555599990000033  0.3724099969999983   
  0.1111099800000019  0.8888899780000017  0.3724099969999983   
  0.4444400200000018  0.2222199939999996  0.3724099969999983   
  0.4444400260000023  0.5555599990000033  0.3724099969999983   
  0.4444400029999969  0.8888899780000017  0.3724099969999983   
  0.7777800140000011  0.2222199939999996  0.3724099969999983   
  0.7777799990000034  0.5555599990000033  0.3724099969999983   
  0.7777799970000032  0.8888899780000017  0.3724099969999983   
  0.0994450265826341  0.2175103962612680  0.6784069432206664   
  0.1105871568022393  0.5564037064516757  0.6749761833048641   
  0.1108194196780056  0.8892288049905114  0.6755060428039696   
  0.4463826121034093  0.2211156080054880  0.6746876396738639   
  0.4496369245797360  0.5628347740711702  0.6778460481427477   
  0.4430739000106509  0.8884405458862519  0.6756023009177047   
  0.7770566068775021  0.2225444028542151  0.6756235367383682   
  0.7782803063673989  0.5563068355384954  0.6755246193860778   
  0.7770753606609565  0.8891144252843317  0.6757993482357585   
  0.0010578456230710  0.3342047853664615  0.5762813532259259   
 -0.0004543990593266  0.6667774337724767  0.5760353201833631   
  0.0000116169179377  0.0002877440402490  0.5761173680244345   
  0.3341458157374527  0.3333666668933742  0.5755119887722361   
  0.3320976732862231  0.6656013449440064  0.5762904124159142   
  0.3322857552910823  0.0009357971042185  0.5763108882323550   
  0.6658667328103692  0.3336640671566181  0.5762081689276037   
  0.6667075529599545  0.6667673075074262  0.5760631117880469   
  0.6661613929091967 -0.0003587854403190  0.5757211113921951   
  0.2222200100000009  0.1111099969999998  0.4744800069999968   
  0.2222199939999996  0.4444399870000026  0.4744800069999968   
  0.2222199870000026  0.7777799690000009  0.4744800069999968   
  0.5555599839999985  0.1111099969999998  0.4744800069999968   
  0.5555599670000007  0.4444399870000026  0.4744800069999968   
  0.5555599610000002  0.7777799690000009  0.4744800069999968   
  0.8888899660000007  0.1111099969999998  0.4744800069999968   
  0.8888900110000009  0.4444399870000026  0.4744800069999968   
  0.8888899840000022  0.7777799690000009  0.4744800069999968   
  0.2897486402881808  0.3305190502949272  0.7341191855790108   
  0.3234339746559415  0.4612033325111186  0.7508820336855481   
  0.0000000000000000  0.0000000000000000  0.3468999959999977   
  0.0000000000000000  0.3333300019999967  0.3468999959999977   
  0.9999999950000031  0.6666700079999970  0.3468999959999977   
  0.3333300030000004  0.0000000000000000  0.3468999959999977   
  0.3333300030000004  0.3333300019999967  0.3468999959999977   
  0.3333299980000035  0.6666700079999970  0.3468999959999977   
  0.6666700170000013  0.0000000000000000  0.3468999959999977   
  0.6666700270000021  0.3333300019999967  0.3468999959999977   
  0.6666700119999973  0.6666700079999970  0.3468999959999977   
 -0.0016806619024979  0.3331151922780450  0.6510469976838056   
 -0.0004285849271197  0.6670353057708480  0.6508706253348018   
 -0.0019899689761155 -0.0003321547018119  0.6511826483319535   
  0.3368443919454237  0.3329880381337382  0.6515438663883467   
  0.3322774028746181  0.6678444623045674  0.6508011018538655   
  0.3326308249391678 -0.0002380607284393  0.6509124205798181   
  0.6671088215887547  0.3334420187114038  0.6508644981407832   
  0.6680231092263909  0.6684271719919820  0.6510860265911760   
  0.6656795478319584 -0.0000968273818101  0.6506051549563819   
  0.2220557034401941  0.1117919732522252  0.5504362022512979   
  0.2224392184263250  0.4440836731166714  0.5506375390430124   
  0.2216411865538926  0.7777682360928992  0.5501871674237200   
  0.5551584004537591  0.1111578422478530  0.5502581159862151   
  0.5553321883043164  0.4446196246327216  0.5502934868879225   
  0.5553799842139078  0.7777286561594179  0.5502915170136720   
  0.8886929889044149  0.1111246804265635  0.5502514980034198   
  0.8889277478567831  0.4447210123316245  0.5502309731773890   
  0.8887509705127008  0.7780355857327098  0.5502417505709126   
  0.1111099969999998  0.2222199939999996  0.4489699749999971   
  0.1111100130000011  0.5555599990000033  0.4489699749999971   
  0.1111099800000019  0.8888899780000017  0.4489699749999971   
  0.4444400200000018  0.2222199939999996  0.4489699749999971   
  0.4444400260000023  0.5555599990000033  0.4489699749999971   
  0.4444400029999969  0.8888899780000017  0.4489699749999971   
  0.7777800140000011  0.2222199939999996  0.4489699749999971   
  0.7777799990000034  0.5555599990000033  0.4489699749999971   
  0.7777799970000032  0.8888899780000017  0.4489699749999971   
  0.3860486883515418  0.5173117196948319  0.7270059759936496   
  0.1948527980140540  0.2906556585412994  0.7241982690446094   
 
      
      
      
      
      
      
      
      
      
      
      
      
      
      
      
      
      
      
      
      
      
      
      
      
      
      
      
      
      
      
      
      
      
      
      
      
      
      
      
      
      
      
      
      
      
      
      
      
      
      
      
      
      
      
      
      
      
      
      
      
      
      
      
      
      
      
      
      
      
      
      
      
      
      
      
      
      
      
      
      
      
      
      
      
      
      
      
      
      
      
      
      
      
      
      
      
      
      
      
      
      
      
      
      
      
      
      
      
      
      
      
      
