# Supplementary material for: Tuning oxidant and antioxidant activities of ceria by anchoring copper single-site for antibacterial application
Source: Nat Commun. 2024 Feb 3;15:1010. doi: 10.1038/s41467-024-45255-6 (PMC10837451; doi:10.1038/s41467-024-45255-6)
Supplement: Supplementary file 5 — Supplementary Data 1 [file 41467_2024_45255_MOESM5_ESM.zip › 1-FigS21-Ce7c/3-OH.vasp]

 CeO2-111                               
   1.00000000000000     
    11.6690998077000003    0.0000000000000000    0.0000000000000000
    -5.8345499039000002   10.1057368727999997    0.0000000000000000
     0.0000000000000000    0.0000000000000000   31.1158008574999982
   O    Ce   H 
    73    36     1
Selective dynamics
Direct
  0.0000000000000000  0.0000000000000000  0.4234499829999976   
  0.0000000000000000  0.3333300019999967  0.4234499829999976   
  0.9999999950000031  0.6666700079999970  0.4234499829999976   
  0.3333300030000004  0.0000000000000000  0.4234499829999976   
  0.3333300030000004  0.3333300019999967  0.4234499829999976   
  0.3333299980000035  0.6666700079999970  0.4234499829999976   
  0.6666700170000013  0.0000000000000000  0.4234499829999976   
  0.6666700270000021  0.3333300019999967  0.4234499829999976   
  0.6666700119999973  0.6666700079999970  0.4234499829999976   
  0.1107409411636048  0.2221532853458290  0.5251571764525830   
  0.1115832463077778  0.5559661033044354  0.5249476998450863   
  0.1114895359663965  0.8893065769174556  0.5249943216662258   
  0.4445018026567713  0.2220403817200634  0.5249554390872001   
  0.4445672413471297  0.5559328121066628  0.5249450879315778   
  0.4440887652722075  0.8889943595379772  0.5252198899433554   
  0.7780193894098477  0.2226470521145256  0.5249379659589646   
  0.7778974467937441  0.5557354461139259  0.5248947603268820   
  0.7782517043886762  0.8890045756826120  0.5249200600626740   
  0.2222200100000009  0.1111099969999998  0.3213800030000016   
  0.2222199939999996  0.4444399870000026  0.3213800030000016   
  0.2222199870000026  0.7777799690000009  0.3213800030000016   
  0.5555599839999985  0.1111099969999998  0.3213800030000016   
  0.5555599670000007  0.4444399870000026  0.3213800030000016   
  0.5555599610000002  0.7777799690000009  0.3213800030000016   
  0.8888899660000007  0.1111099969999998  0.3213800030000016   
  0.8888900110000009  0.4444399870000026  0.3213800030000016   
  0.8888899840000022  0.7777799690000009  0.3213800030000016   
  0.2211273003428220  0.1135991903799870  0.6268835409158564   
  0.2218376465208897  0.4419942849908792  0.6264995403067158   
  0.2231070286419233  0.7782016383340151  0.6253789905091713   
  0.5567755220525429  0.1098496318896250  0.6248341518139929   
  0.5554917754399624  0.4452383604024475  0.6258718821089349   
  0.5567387582620478  0.7801929608677093  0.6249450076304105   
  0.8902522966051699  0.1120310190241075  0.6253113660413865   
  0.8886371928654261  0.4458446310267753  0.6249826336583419   
  0.8885571691599603  0.7769432224420092  0.6250876332481589   
  0.1111099969999998  0.2222199939999996  0.3724099969999983   
  0.1111100130000011  0.5555599990000033  0.3724099969999983   
  0.1111099800000019  0.8888899780000017  0.3724099969999983   
  0.4444400200000018  0.2222199939999996  0.3724099969999983   
  0.4444400260000023  0.5555599990000033  0.3724099969999983   
  0.4444400029999969  0.8888899780000017  0.3724099969999983   
  0.7777800140000011  0.2222199939999996  0.3724099969999983   
  0.7777799990000034  0.5555599990000033  0.3724099969999983   
  0.7777799970000032  0.8888899780000017  0.3724099969999983   
  0.0944915417517085  0.2158006112730576  0.6778596770075487   
  0.1098490010431545  0.5554677671352565  0.6759605135247502   
  0.1095238642220462  0.8868303714270115  0.6756247248761079   
  0.4495647936272262  0.2206550250660280  0.6746389897485068   
  0.4482860124151166  0.5623246255681064  0.6754242928634229   
  0.4452701060647707  0.8896295858754405  0.6758482331244549   
  0.7780555944531140  0.2238367285243175  0.6755414377664521   
  0.7787617221963989  0.5564309287339456  0.6758672642664448   
  0.7784030134383731  0.8884163846445753  0.6756638583300145   
  0.0001979501492295  0.3347026059988821  0.5759880373320667   
  0.0005750772727736  0.6672192539886543  0.5758551038408452   
  0.0003145964029539 -0.0005404280375771  0.5762388061066387   
  0.3338759504981008  0.3335892520055673  0.5755377001920174   
  0.3331650633052819  0.6656218150179188  0.5763038336468927   
  0.3326941743813458  0.0013007775095192  0.5765237465533489   
  0.6663811222046784  0.3337403662585345  0.5759595105363254   
  0.6665502226678905  0.6666774140708065  0.5759259658916580   
  0.6680096016231426  0.0006879019471331  0.5757527497752656   
  0.2222200100000009  0.1111099969999998  0.4744800069999968   
  0.2222199939999996  0.4444399870000026  0.4744800069999968   
  0.2222199870000026  0.7777799690000009  0.4744800069999968   
  0.5555599839999985  0.1111099969999998  0.4744800069999968   
  0.5555599670000007  0.4444399870000026  0.4744800069999968   
  0.5555599610000002  0.7777799690000009  0.4744800069999968   
  0.8888899660000007  0.1111099969999998  0.4744800069999968   
  0.8888900110000009  0.4444399870000026  0.4744800069999968   
  0.8888899840000022  0.7777799690000009  0.4744800069999968   
  0.2595332474326900  0.2900530158393548  0.7246034475128248   
  0.0000000000000000  0.0000000000000000  0.3468999959999977   
  0.0000000000000000  0.3333300019999967  0.3468999959999977   
  0.9999999950000031  0.6666700079999970  0.3468999959999977   
  0.3333300030000004  0.0000000000000000  0.3468999959999977   
  0.3333300030000004  0.3333300019999967  0.3468999959999977   
  0.3333299980000035  0.6666700079999970  0.3468999959999977   
  0.6666700170000013  0.0000000000000000  0.3468999959999977   
  0.6666700270000021  0.3333300019999967  0.3468999959999977   
  0.6666700119999973  0.6666700079999970  0.3468999959999977   
 -0.0030176303754708  0.3370899428911976  0.6504330272840159   
 -0.0000063510945423  0.6670583868019224  0.6509321231083817   
 -0.0023861933570888 -0.0054173042669351  0.6510208350827674   
  0.3369544013275932  0.3353824917370044  0.6530409901286475   
  0.3346240201048788  0.6676834974520234  0.6507849705433730   
  0.3345238857506788  0.0007372832712420  0.6509734901519185   
  0.6665564112425814  0.3336391025679179  0.6507816969940684   
  0.6667721397532747  0.6669978892596421  0.6508509987236454   
  0.6671982214839643  0.0006105573002235  0.6505770816289198   
  0.2226060124210353  0.1122832420191623  0.5507743448713041   
  0.2228541810108791  0.4441385574208436  0.5506724916662209   
  0.2221571158477389  0.7779690227524358  0.5503058554692927   
  0.5557969265320256  0.1115577899017291  0.5502215596383536   
  0.5548050006717709  0.4442380561280262  0.5503729423986222   
  0.5559530332066164  0.7779682703347607  0.5502123529598461   
  0.8893977369014939  0.1113777556035600  0.5503298935716034   
  0.8890459933059345  0.4451004407465901  0.5498471688703547   
  0.8891109487112459  0.7778438856303369  0.5499804979992787   
  0.1111099969999998  0.2222199939999996  0.4489699749999971   
  0.1111100130000011  0.5555599990000033  0.4489699749999971   
  0.1111099800000019  0.8888899780000017  0.4489699749999971   
  0.4444400200000018  0.2222199939999996  0.4489699749999971   
  0.4444400260000023  0.5555599990000033  0.4489699749999971   
  0.4444400029999969  0.8888899780000017  0.4489699749999971   
  0.7777800140000011  0.2222199939999996  0.4489699749999971   
  0.7777799990000034  0.5555599990000033  0.4489699749999971   
  0.7777799970000032  0.8888899780000017  0.4489699749999971   
  0.2230901586470223  0.3396926582347051  0.7387070745923645   
 
      
      
      
      
      
      
      
      
      
      
      
      
      
      
      
      
      
      
      
      
      
      
      
      
      
      
      
      
      
      
      
      
      
      
      
      
      
      
      
      
      
      
      
      
      
      
      
      
      
      
      
      
      
      
      
      
      
      
      
      
      
      
      
      
      
      
      
      
      
      
      
      
      
      
      
      
      
      
      
      
      
      
      
      
      
      
      
      
      
      
      
      
      
      
      
      
      
      
      
      
      
      
      
      
      
      
      
      
      
      
