# Supplementary material for: Tuning oxidant and antioxidant activities of ceria by anchoring copper single-site for antibacterial application
Source: Nat Commun. 2024 Feb 3;15:1010. doi: 10.1038/s41467-024-45255-6 (PMC10837451; doi:10.1038/s41467-024-45255-6)
Supplement: Supplementary file 5 — Supplementary Data 1 [file 41467_2024_45255_MOESM5_ESM.zip › 1-FigS21-Ce7c/4-H2O.vasp]

 CeO2-111                               
   1.00000000000000     
    11.6690998077000003    0.0000000000000000    0.0000000000000000
    -5.8345499039000002   10.1057368727999997    0.0000000000000000
     0.0000000000000000    0.0000000000000000   31.1158008574999982
   O    Ce   H 
    73    36     2
Selective dynamics
Direct
  0.0000000000000000  0.0000000000000000  0.4234499829999976   
  0.0000000000000000  0.3333300019999967  0.4234499829999976   
  0.9999999950000031  0.6666700079999970  0.4234499829999976   
  0.3333300030000004  0.0000000000000000  0.4234499829999976   
  0.3333300030000004  0.3333300019999967  0.4234499829999976   
  0.3333299980000035  0.6666700079999970  0.4234499829999976   
  0.6666700170000013  0.0000000000000000  0.4234499829999976   
  0.6666700270000021  0.3333300019999967  0.4234499829999976   
  0.6666700119999973  0.6666700079999970  0.4234499829999976   
  0.1109347450209834  0.2222515539880391  0.5250129554786948   
  0.1111562559848897  0.5556965722677909  0.5250135151004984   
  0.1111111950835964  0.8889174307877482  0.5250639053946609   
  0.4445995275590419  0.2222607890531100  0.5250203282108650   
  0.4448065158142215  0.5562949873543298  0.5249108129064035   
  0.4438806274229569  0.8885943978298412  0.5251021069962641   
  0.7779575058472475  0.2225807364141488  0.5249766563561901   
  0.7778403396305998  0.5556697477874742  0.5250239338434398   
  0.7780221311742077  0.8885722933336040  0.5251179920229480   
  0.2222200100000009  0.1111099969999998  0.3213800030000016   
  0.2222199939999996  0.4444399870000026  0.3213800030000016   
  0.2222199870000026  0.7777799690000009  0.3213800030000016   
  0.5555599839999985  0.1111099969999998  0.3213800030000016   
  0.5555599670000007  0.4444399870000026  0.3213800030000016   
  0.5555599610000002  0.7777799690000009  0.3213800030000016   
  0.8888899660000007  0.1111099969999998  0.3213800030000016   
  0.8888900110000009  0.4444399870000026  0.3213800030000016   
  0.8888899840000022  0.7777799690000009  0.3213800030000016   
  0.2247391265561935  0.1160754425454789  0.6262006885766670   
  0.2213006034175059  0.4418029835849937  0.6261483019503473   
  0.2220958780850094  0.7780244003589933  0.6253427556613581   
  0.5561940124886221  0.1108147033109300  0.6250352334437270   
  0.5534972779176823  0.4415881628698511  0.6261901126957153   
  0.5566384602277278  0.7799029216503213  0.6249721507467696   
  0.8878029466785808  0.1107811728644007  0.6250405030485970   
  0.8886945650266485  0.4440743208650078  0.6255363223452635   
  0.8892840913943288  0.7780240862069928  0.6253504313424383   
  0.1111099969999998  0.2222199939999996  0.3724099969999983   
  0.1111100130000011  0.5555599990000033  0.3724099969999983   
  0.1111099800000019  0.8888899780000017  0.3724099969999983   
  0.4444400200000018  0.2222199939999996  0.3724099969999983   
  0.4444400260000023  0.5555599990000033  0.3724099969999983   
  0.4444400029999969  0.8888899780000017  0.3724099969999983   
  0.7777800140000011  0.2222199939999996  0.3724099969999983   
  0.7777799990000034  0.5555599990000033  0.3724099969999983   
  0.7777799970000032  0.8888899780000017  0.3724099969999983   
  0.1026030878317837  0.2171654865414167  0.6778490539620883   
  0.1109802789837965  0.5560582005235198  0.6757884968966449   
  0.1119173760762045  0.8904495661195538  0.6759233860638871   
  0.4478347238993634  0.2169058357877763  0.6780224256506020   
  0.4467464530969794  0.5603759965823185  0.6746434399818984   
  0.4442778868871293  0.8886487198949913  0.6758308606928274   
  0.7776218913638369  0.2220106461925243  0.6761055583170832   
  0.7782627561307787  0.5559779324814131  0.6757502517395307   
  0.7777693518547375  0.8886507513869395  0.6758444347294374   
  0.0002168944474147  0.3336304926381432  0.5761697886395503   
 -0.0000789091747275  0.6664703310655256  0.5761611852024728   
  0.0010832642970480  0.0005854381976608  0.5762296648412422   
  0.3340341239916897  0.3348884781096367  0.5753993748844847   
  0.3327100391409802  0.6657458681437991  0.5763340587619022   
  0.3327899122497668  0.0005626063852810  0.5762104416943414   
  0.6666987505214402  0.3336269804778106  0.5761889603008321   
  0.6662968074397831  0.6656531160410909  0.5763658078559741   
  0.6668118257769022  0.0003390575009163  0.5756382762270907   
  0.2222200100000009  0.1111099969999998  0.4744800069999968   
  0.2222199939999996  0.4444399870000026  0.4744800069999968   
  0.2222199870000026  0.7777799690000009  0.4744800069999968   
  0.5555599839999985  0.1111099969999998  0.4744800069999968   
  0.5555599670000007  0.4444399870000026  0.4744800069999968   
  0.5555599610000002  0.7777799690000009  0.4744800069999968   
  0.8888899660000007  0.1111099969999998  0.4744800069999968   
  0.8888900110000009  0.4444399870000026  0.4744800069999968   
  0.8888899840000022  0.7777799690000009  0.4744800069999968   
  0.3133722649172596  0.2902156766271125  0.7336632378290519   
  0.0000000000000000  0.0000000000000000  0.3468999959999977   
  0.0000000000000000  0.3333300019999967  0.3468999959999977   
  0.9999999950000031  0.6666700079999970  0.3468999959999977   
  0.3333300030000004  0.0000000000000000  0.3468999959999977   
  0.3333300030000004  0.3333300019999967  0.3468999959999977   
  0.3333299980000035  0.6666700079999970  0.3468999959999977   
  0.6666700170000013  0.0000000000000000  0.3468999959999977   
  0.6666700270000021  0.3333300019999967  0.3468999959999977   
  0.6666700119999973  0.6666700079999970  0.3468999959999977   
 -0.0013513672177487  0.3324766101257779  0.6512224843773560   
  0.0000048582159433  0.6666426251538140  0.6510227504450837   
 -0.0005112152009974  0.0001327257717032  0.6509296679798733   
  0.3352438105762157  0.3377505931737007  0.6516319029892135   
  0.3333873433182465  0.6676178106379280  0.6509169694629378   
  0.3339063440637828  0.0000833581420147  0.6509351944529249   
  0.6670551806451702  0.3324942845138585  0.6512350041902834   
  0.6674749933230637  0.6675161932480788  0.6509275689005565   
  0.6664848217937704 -0.0003263383340474  0.6506821154068253   
  0.2227282137834979  0.1121717059523823  0.5505887536246437   
  0.2222023210361578  0.4442661414782152  0.5503731349232711   
  0.2219609216073335  0.7778268459275136  0.5502958017672114   
  0.5556720492301540  0.1112898545150194  0.5502391411625301   
  0.5552919345310209  0.4442163442347825  0.5504024069674006   
  0.5555775245994944  0.7778259113575816  0.5502602070107057   
  0.8889120341201266  0.1112847483944991  0.5502539793619801   
  0.8888681004940723  0.4444056619143508  0.5503702610350268   
  0.8891834565916751  0.7778046429937689  0.5503083806392293   
  0.1111099969999998  0.2222199939999996  0.4489699749999971   
  0.1111100130000011  0.5555599990000033  0.4489699749999971   
  0.1111099800000019  0.8888899780000017  0.4489699749999971   
  0.4444400200000018  0.2222199939999996  0.4489699749999971   
  0.4444400260000023  0.5555599990000033  0.4489699749999971   
  0.4444400029999969  0.8888899780000017  0.4489699749999971   
  0.7777800140000011  0.2222199939999996  0.4489699749999971   
  0.7777799990000034  0.5555599990000033  0.4489699749999971   
  0.7777799970000032  0.8888899780000017  0.4489699749999971   
  0.2169941981175012  0.2342010997698171  0.7294625788653807   
  0.3546805697633090  0.2352892760269367  0.7282027559100019   
 
      
      
      
      
      
      
      
      
      
      
      
      
      
      
      
      
      
      
      
      
      
      
      
      
      
      
      
      
      
      
      
      
      
      
      
      
      
      
      
      
      
      
      
      
      
      
      
      
      
      
      
      
      
      
      
      
      
      
      
      
      
      
      
      
      
      
      
      
      
      
      
      
      
      
      
      
      
      
      
      
      
      
      
      
      
      
      
      
      
      
      
      
      
      
      
      
      
      
      
      
      
      
      
      
      
      
      
      
      
      
      
