# Supplementary material for: Tuning oxidant and antioxidant activities of ceria by anchoring copper single-site for antibacterial application
Source: Nat Commun. 2024 Feb 3;15:1010. doi: 10.1038/s41467-024-45255-6 (PMC10837451; doi:10.1038/s41467-024-45255-6)
Supplement: Supplementary file 5 — Supplementary Data 1 [file 41467_2024_45255_MOESM5_ESM.zip › 1-FigS21-Ce7c/5-H2O-O.vasp]

 POSCAR\(3)                             
   1.00000000000000     
    11.6690998077000003    0.0000000000000000    0.0000000000000000
    -5.8345499039000002   10.1057368727999997    0.0000000000000000
     0.0000000000000000    0.0000000000000000   31.1158008574999982
   O    Ce   H 
    74    36     2
Selective dynamics
Direct
  0.0000000000000000  0.0000000000000000  0.4234499829999976   
  0.0000000000000000  0.3333300019999967  0.4234499829999976   
  0.9999999950000031  0.6666700079999970  0.4234499829999976   
  0.3333300030000004  0.0000000000000000  0.4234499829999976   
  0.3333300030000004  0.3333300019999967  0.4234499829999976   
  0.3333299980000035  0.6666700079999970  0.4234499829999976   
  0.6666700170000013  0.0000000000000000  0.4234499829999976   
  0.6666700270000021  0.3333300019999967  0.4234499829999976   
  0.6666700119999973  0.6666700079999970  0.4234499829999976   
  0.1111299446061977  0.2231080844134965  0.5250121535961867   
  0.1109854255799263  0.5555988495516573  0.5249541179626078   
  0.1114721145248225  0.8896267549734702  0.5247883960122408   
  0.4440672433949544  0.2224156728167443  0.5249792590293723   
  0.4448641069106998  0.5561710024530981  0.5254161473754166   
  0.4444045879669645  0.8892840274568456  0.5248583062848624   
  0.7777099757344459  0.2219096463855976  0.5254333170532206   
  0.7779031657626021  0.5558964821978378  0.5248997617737317   
  0.7777835948423046  0.8892060241412452  0.5248892348339353   
  0.2222200100000009  0.1111099969999998  0.3213800030000016   
  0.2222199939999996  0.4444399870000026  0.3213800030000016   
  0.2222199870000026  0.7777799690000009  0.3213800030000016   
  0.5555599839999985  0.1111099969999998  0.3213800030000016   
  0.5555599670000007  0.4444399870000026  0.3213800030000016   
  0.5555599610000002  0.7777799690000009  0.3213800030000016   
  0.8888899660000007  0.1111099969999998  0.3213800030000016   
  0.8888900110000009  0.4444399870000026  0.3213800030000016   
  0.8888899840000022  0.7777799690000009  0.3213800030000016   
  0.2220855813542926  0.1117456973616200  0.6254294032196981   
  0.2256262637569790  0.4506783000839150  0.6278567352456079   
  0.2208448005203607  0.7771673094722900  0.6258975479773952   
  0.5577961864916716  0.1128390308165734  0.6245523595202371   
  0.5559535208547004  0.4467528418214854  0.6263895134159583   
  0.5523265938724435  0.7719568069137424  0.6269715015469686   
  0.8869381946928527  0.1111913901357511  0.6247716936508141   
  0.8859145969114763  0.4427659813649072  0.6247137443594042   
  0.8916573849790908  0.7798384512409200  0.6247756467565679   
  0.1111099969999998  0.2222199939999996  0.3724099969999983   
  0.1111100130000011  0.5555599990000033  0.3724099969999983   
  0.1111099800000019  0.8888899780000017  0.3724099969999983   
  0.4444400200000018  0.2222199939999996  0.3724099969999983   
  0.4444400260000023  0.5555599990000033  0.3724099969999983   
  0.4444400029999969  0.8888899780000017  0.3724099969999983   
  0.7777800140000011  0.2222199939999996  0.3724099969999983   
  0.7777799990000034  0.5555599990000033  0.3724099969999983   
  0.7777799970000032  0.8888899780000017  0.3724099969999983   
  0.1057788603473426  0.2191428998100662  0.6753150503962360   
  0.0989362201567801  0.5529783887180741  0.6772294172719029   
  0.1112846209605181  0.8903652273574849  0.6758290076231290   
  0.4452289391527557  0.2186203685950616  0.6751288789953236   
  0.4562009647691099  0.5691281884633170  0.6797257448697636   
  0.4457045541416846  0.8942804381930998  0.6746886430183920   
  0.7770986363709369  0.2215326642710380  0.6758033512918900   
  0.7814149908877752  0.5593152179073257  0.6757703470713565   
  0.7808831896063140  0.8900953021831626  0.6753854539645374   
  0.0022060782775242  0.3348858421415457  0.5764370067729985   
  0.0002447980633136  0.6669672795480963  0.5757721537489573   
  0.0005311624741751  0.0010990156471422  0.5757785084266374   
  0.3326768931492126  0.3343348960607457  0.5760139411645326   
  0.3328262000446429  0.6687005647701127  0.5757998028882554   
  0.3329634101002341  0.0000744470376191  0.5760400228962439   
  0.6650811499884028  0.3341351100026486  0.5758159602353885   
  0.6691623428207052  0.6683085766138461  0.5760158352596605   
  0.6648460441735367  0.9969940297626607  0.5763082289855390   
  0.2222200100000009  0.1111099969999998  0.4744800069999968   
  0.2222199939999996  0.4444399870000026  0.4744800069999968   
  0.2222199870000026  0.7777799690000009  0.4744800069999968   
  0.5555599839999985  0.1111099969999998  0.4744800069999968   
  0.5555599670000007  0.4444399870000026  0.4744800069999968   
  0.5555599610000002  0.7777799690000009  0.4744800069999968   
  0.8888899660000007  0.1111099969999998  0.4744800069999968   
  0.8888900110000009  0.4444399870000026  0.4744800069999968   
  0.8888899840000022  0.7777799690000009  0.4744800069999968   
  0.3990180162452859  0.4664406714507834  0.7124810308666483   
  0.2991876092448749  0.6210360651796947  0.7332225058104527   
  0.0000000000000000  0.0000000000000000  0.3468999959999977   
  0.0000000000000000  0.3333300019999967  0.3468999959999977   
  0.9999999950000031  0.6666700079999970  0.3468999959999977   
  0.3333300030000004  0.0000000000000000  0.3468999959999977   
  0.3333300030000004  0.3333300019999967  0.3468999959999977   
  0.3333299980000035  0.6666700079999970  0.3468999959999977   
  0.6666700170000013  0.0000000000000000  0.3468999959999977   
  0.6666700270000021  0.3333300019999967  0.3468999959999977   
  0.6666700119999973  0.6666700079999970  0.3468999959999977   
  0.9980481812451174  0.3328803560811693  0.6507893523878252   
  0.9991403070876075  0.6668435182410519  0.6509931137186058   
  0.0013373264649346  0.0019813771037178  0.6508825312664612   
  0.3309688700969318  0.3294248900531827  0.6524875499295746   
  0.3302830817602214  0.6744830950151339  0.6525799170939663   
  0.3332543429533104  0.0019128389248024  0.6507452619447847   
  0.6655177538866326  0.3325243699679135  0.6505425747018734   
  0.6788879819703979  0.6722442953628303  0.6503692332437367   
  0.6668110794840771  0.0003864536778693  0.6506192373688222   
  0.2225194394608039  0.1126845741805909  0.5501706027412325   
  0.2231807107992907  0.4461052078704029  0.5511564828781488   
  0.2221760357842015  0.7779128393498667  0.5500269596438443   
  0.5550520022866507  0.1110093758339019  0.5501484449658918   
  0.5550413811166237  0.4447658328209698  0.5507179110143454   
  0.5545601245896137  0.7770496875677821  0.5508292763706208   
  0.8891097156041283  0.1111386317770524  0.5501771403902112   
  0.8887639311779338  0.4449448855881784  0.5502119870305364   
  0.8899847229241900  0.7788422347474224  0.5496088855150987   
  0.1111099969999998  0.2222199939999996  0.4489699749999971   
  0.1111100130000011  0.5555599990000033  0.4489699749999971   
  0.1111099800000019  0.8888899780000017  0.4489699749999971   
  0.4444400200000018  0.2222199939999996  0.4489699749999971   
  0.4444400260000023  0.5555599990000033  0.4489699749999971   
  0.4444400029999969  0.8888899780000017  0.4489699749999971   
  0.7777800140000011  0.2222199939999996  0.4489699749999971   
  0.7777799990000034  0.5555599990000033  0.4489699749999971   
  0.7777799970000032  0.8888899780000017  0.4489699749999971   
  0.3270733082180968  0.5526173943547903  0.7351081652996641   
  0.2022957440143358  0.5732364437934905  0.7295972271918956   
 
      
      
      
      
      
      
      
      
      
      
      
      
      
      
      
      
      
      
      
      
      
      
      
      
      
      
      
      
      
      
      
      
      
      
      
      
      
      
      
      
      
      
      
      
      
      
      
      
      
      
      
      
      
      
      
      
      
      
      
      
      
      
      
      
      
      
      
      
      
      
      
      
      
      
      
      
      
      
      
      
      
      
      
      
      
      
      
      
      
      
      
      
      
      
      
      
      
      
      
      
      
      
      
      
      
      
      
      
      
      
      
      
