# Supplementary material for: Tuning oxidant and antioxidant activities of ceria by anchoring copper single-site for antibacterial application
Source: Nat Commun. 2024 Feb 3;15:1010. doi: 10.1038/s41467-024-45255-6 (PMC10837451; doi:10.1038/s41467-024-45255-6)
Supplement: Supplementary file 5 — Supplementary Data 1 [file 41467_2024_45255_MOESM5_ESM.zip › 1-FigS21-Ce7c/6-O.vasp]

 POSCAR\(3)                             
   1.00000000000000     
    11.6690998077000003    0.0000000000000000    0.0000000000000000
    -5.8345499039000002   10.1057368727999997    0.0000000000000000
     0.0000000000000000    0.0000000000000000   31.1158008574999982
   O    Ce
    73    36
Selective dynamics
Direct
  0.0000000000000000  0.0000000000000000  0.4234499829999976   
  0.0000000000000000  0.3333300019999967  0.4234499829999976   
  0.9999999950000031  0.6666700079999970  0.4234499829999976   
  0.3333300030000004  0.0000000000000000  0.4234499829999976   
  0.3333300030000004  0.3333300019999967  0.4234499829999976   
  0.3333299980000035  0.6666700079999970  0.4234499829999976   
  0.6666700170000013  0.0000000000000000  0.4234499829999976   
  0.6666700270000021  0.3333300019999967  0.4234499829999976   
  0.6666700119999973  0.6666700079999970  0.4234499829999976   
  0.1109383028909186  0.2227316875010114  0.5249753988527791   
  0.1109342200235847  0.5554083355967171  0.5249824891652963   
  0.1111791538320832  0.8892776636503156  0.5247798287130997   
  0.4449007593309963  0.2226843137852675  0.5249839338402766   
  0.4446779085961249  0.5563170512045476  0.5254066488622108   
  0.4442055268249487  0.8888350985902553  0.5249180814566201   
  0.7776947851918943  0.2223853996140321  0.5253756782015847   
  0.7776331736846415  0.5553297050143317  0.5249907121492893   
  0.7777755700863526  0.8888677246680896  0.5249101168693764   
  0.2222200100000009  0.1111099969999998  0.3213800030000016   
  0.2222199939999996  0.4444399870000026  0.3213800030000016   
  0.2222199870000026  0.7777799690000009  0.3213800030000016   
  0.5555599839999985  0.1111099969999998  0.3213800030000016   
  0.5555599670000007  0.4444399870000026  0.3213800030000016   
  0.5555599610000002  0.7777799690000009  0.3213800030000016   
  0.8888899660000007  0.1111099969999998  0.3213800030000016   
  0.8888900110000009  0.4444399870000026  0.3213800030000016   
  0.8888899840000022  0.7777799690000009  0.3213800030000016   
  0.2218110848721454  0.1107914340574816  0.6255610466140931   
  0.2250698289767463  0.4474203851911691  0.6269402218258751   
  0.2211146351501969  0.7792858422717679  0.6249040558625391   
  0.5572016402739882  0.1105469936235036  0.6248462515936051   
  0.5552082082192338  0.4473611222495271  0.6269406579202168   
  0.5532118400084831  0.7734490913899189  0.6263293079304586   
  0.8862202686973437  0.1106854095591157  0.6248385205481654   
  0.8881844034869313  0.4436157335871183  0.6253408574631703   
  0.8910592300937463  0.7792753841104717  0.6248951780873485   
  0.1111099969999998  0.2222199939999996  0.3724099969999983   
  0.1111100130000011  0.5555599990000033  0.3724099969999983   
  0.1111099800000019  0.8888899780000017  0.3724099969999983   
  0.4444400200000018  0.2222199939999996  0.3724099969999983   
  0.4444400260000023  0.5555599990000033  0.3724099969999983   
  0.4444400029999969  0.8888899780000017  0.3724099969999983   
  0.7777800140000011  0.2222199939999996  0.3724099969999983   
  0.7777799990000034  0.5555599990000033  0.3724099969999983   
  0.7777799970000032  0.8888899780000017  0.3724099969999983   
  0.1040239857689161  0.2174124499450301  0.6752235907848171   
  0.1098888990256293  0.5588474872799125  0.6758337486107930   
  0.1110497387389955  0.8892170877042219  0.6759875797805891   
  0.4460900125528860  0.2173622817782089  0.6752544878511781   
  0.4551785640634896  0.5775696311861436  0.6813760944554144   
  0.4424944573716642  0.8895871877076270  0.6755566474827343   
  0.7772781526317988  0.2217543513290060  0.6759019526237025   
  0.7818557496266623  0.5590020270132463  0.6758600547083345   
  0.7800658372582673  0.8897042866524784  0.6755232127526603   
  0.0016807581843204  0.3343510575604866  0.5765044009112661   
  0.9997621886963549  0.6664876748640511  0.5757984005648407   
  0.0003471063704160  0.0008299928074773  0.5757928532428971   
  0.3332725888970783  0.3335930777806824  0.5756989948162663   
  0.3320403910622552  0.6677526058255959  0.5760851160509208   
  0.3334558243290739  0.0008092168616058  0.5758064953631621   
  0.6655633522430676  0.3341981986282169  0.5764977971542079   
  0.6687778580308559  0.6677256113082639  0.5760818130077611   
  0.6651035630263020  0.9973038864599054  0.5761260118440428   
  0.2222200100000009  0.1111099969999998  0.4744800069999968   
  0.2222199939999996  0.4444399870000026  0.4744800069999968   
  0.2222199870000026  0.7777799690000009  0.4744800069999968   
  0.5555599839999985  0.1111099969999998  0.4744800069999968   
  0.5555599670000007  0.4444399870000026  0.4744800069999968   
  0.5555599610000002  0.7777799690000009  0.4744800069999968   
  0.8888899660000007  0.1111099969999998  0.4744800069999968   
  0.8888900110000009  0.4444399870000026  0.4744800069999968   
  0.8888899840000022  0.7777799690000009  0.4744800069999968   
  0.3984569152299101  0.4655729201107154  0.7102994574275039   
  0.0000000000000000  0.0000000000000000  0.3468999959999977   
  0.0000000000000000  0.3333300019999967  0.3468999959999977   
  0.9999999950000031  0.6666700079999970  0.3468999959999977   
  0.3333300030000004  0.0000000000000000  0.3468999959999977   
  0.3333300030000004  0.3333300019999967  0.3468999959999977   
  0.3333299980000035  0.6666700079999970  0.3468999959999977   
  0.6666700170000013  0.0000000000000000  0.3468999959999977   
  0.6666700270000021  0.3333300019999967  0.3468999959999977   
  0.6666700119999973  0.6666700079999970  0.3468999959999977   
  0.9991894628219696  0.3325417034406368  0.6510047667266770   
  0.0002621007118324  0.6675979064838320  0.6510834460897695   
  0.0004712259989739  0.0011494243908942  0.6508712378291045   
  0.3305029890477610  0.3281145221040254  0.6525795710207395   
  0.3270022666000879  0.6712075275284078  0.6506852482980555   
  0.3335168929206827  0.0010897016681879  0.6508750945548208   
  0.6660722622922208  0.3324488957436936  0.6510069400489479   
  0.6772516323191848  0.6712963576121450  0.6506713857572551   
  0.6660297207305164  0.9992115438480261  0.6506731436422305   
  0.2227208528909841  0.1123873357138782  0.5502345414602043   
  0.2226918910091305  0.4446710094577930  0.5508552327456742   
  0.2217947381254358  0.7782502315617944  0.5497416873740950   
  0.5551375557563679  0.1109438918434871  0.5502607243455212   
  0.5549705253728018  0.4446119141443727  0.5508708426273216   
  0.5551536370337967  0.7771672132357176  0.5506784184238226   
  0.8888316556029646  0.1109858503802703  0.5502676085358230   
  0.8889838991570880  0.4448639336702065  0.5504139806984943   
  0.8895282612135396  0.7782914839756283  0.5497406426579565   
  0.1111099969999998  0.2222199939999996  0.4489699749999971   
  0.1111100130000011  0.5555599990000033  0.4489699749999971   
  0.1111099800000019  0.8888899780000017  0.4489699749999971   
  0.4444400200000018  0.2222199939999996  0.4489699749999971   
  0.4444400260000023  0.5555599990000033  0.4489699749999971   
  0.4444400029999969  0.8888899780000017  0.4489699749999971   
  0.7777800140000011  0.2222199939999996  0.4489699749999971   
  0.7777799990000034  0.5555599990000033  0.4489699749999971   
  0.7777799970000032  0.8888899780000017  0.4489699749999971   
 
      
      
      
      
      
      
      
      
      
      
      
      
      
      
      
      
      
      
      
      
      
      
      
      
      
      
      
      
      
      
      
      
      
      
      
      
      
      
      
      
      
      
      
      
      
      
      
      
      
      
      
      
      
      
      
      
      
      
      
      
      
      
      
      
      
      
      
      
      
      
      
      
      
      
      
      
      
      
      
      
      
      
      
      
      
      
      
      
      
      
      
      
      
      
      
      
      
      
      
      
      
      
      
      
      
      
      
      
      
