# Supplementary material for: Tuning oxidant and antioxidant activities of ceria by anchoring copper single-site for antibacterial application
Source: Nat Commun. 2024 Feb 3;15:1010. doi: 10.1038/s41467-024-45255-6 (PMC10837451; doi:10.1038/s41467-024-45255-6)
Supplement: Supplementary file 5 — Supplementary Data 1 [file 41467_2024_45255_MOESM5_ESM.zip › 1-FigS21-Ce7c/7-O2.vasp]

 POSCAR\(3)                             
   1.00000000000000     
    11.6690998077000003    0.0000000000000000    0.0000000000000000
    -5.8345499039000002   10.1057368727999997    0.0000000000000000
     0.0000000000000000    0.0000000000000000   31.1158008574999982
   O    Ce
    74    36
Selective dynamics
Direct
  0.3942232739988251  0.4742089240614120  0.7752072442618788   
  0.0000000000000000  0.0000000000000000  0.4234499829999976   
  0.0000000000000000  0.3333300019999967  0.4234499829999976   
  0.9999999950000031  0.6666700079999970  0.4234499829999976   
  0.3333300030000004  0.0000000000000000  0.4234499829999976   
  0.3333300030000004  0.3333300019999967  0.4234499829999976   
  0.3333299980000035  0.6666700079999970  0.4234499829999976   
  0.6666700170000013  0.0000000000000000  0.4234499829999976   
  0.6666700270000021  0.3333300019999967  0.4234499829999976   
  0.6666700119999973  0.6666700079999970  0.4234499829999976   
  0.1113286431513736  0.2225465563563624  0.5250170545635907   
  0.1112847759554810  0.5558913212567480  0.5250007540141769   
  0.1112272870337520  0.8891413106300869  0.5250028826199122   
  0.4445101534818408  0.2225396617620732  0.5250159875855855   
  0.4445631070879923  0.5558312350983521  0.5250148441941227   
  0.4445819101315990  0.8892154949258637  0.5250180662824288   
  0.7780210399483530  0.2227388462423519  0.5249894678369309   
  0.7779022477262943  0.5558949086054090  0.5250009887450476   
  0.7779495037912046  0.8892118155589809  0.5250095680078704   
  0.2222200100000009  0.1111099969999998  0.3213800030000016   
  0.2222199939999996  0.4444399870000026  0.3213800030000016   
  0.2222199870000026  0.7777799690000009  0.3213800030000016   
  0.5555599839999985  0.1111099969999998  0.3213800030000016   
  0.5555599670000007  0.4444399870000026  0.3213800030000016   
  0.5555599610000002  0.7777799690000009  0.3213800030000016   
  0.8888899660000007  0.1111099969999998  0.3213800030000016   
  0.8888900110000009  0.4444399870000026  0.3213800030000016   
  0.8888899840000022  0.7777799690000009  0.3213800030000016   
  0.2225405844576848  0.1119229434236627  0.6254442305509890   
  0.2225230396136320  0.4450050271393445  0.6254362556861823   
  0.2225275283701950  0.7785363513151952  0.6253615049452427   
  0.5559846551750525  0.1118171027067570  0.6253585077693904   
  0.5557399610574318  0.4450211144834334  0.6254442632744460   
  0.5563466309255650  0.7794096826526272  0.6252096284028330   
  0.8892601105443679  0.1118857211744957  0.6253925152017180   
  0.8892337366932052  0.4452017190368491  0.6253853790757143   
  0.8892757324819668  0.7785618092743352  0.6253565904352986   
  0.1111099969999998  0.2222199939999996  0.3724099969999983   
  0.1111100130000011  0.5555599990000033  0.3724099969999983   
  0.1111099800000019  0.8888899780000017  0.3724099969999983   
  0.4444400200000018  0.2222199939999996  0.3724099969999983   
  0.4444400260000023  0.5555599990000033  0.3724099969999983   
  0.4444400029999969  0.8888899780000017  0.3724099969999983   
  0.7777800140000011  0.2222199939999996  0.3724099969999983   
  0.7777799990000034  0.5555599990000033  0.3724099969999983   
  0.7777799970000032  0.8888899780000017  0.3724099969999983   
  0.1113952878581787  0.2230398933010330  0.6758493118212209   
  0.1115272924889420  0.5563606832338424  0.6758497238223204   
  0.1114140139155002  0.8896080139168885  0.6758426967828055   
  0.4449288362885355  0.2227724538100224  0.6757370620410460   
  0.4456404817634409  0.5580646996992511  0.6753683431107086   
  0.4447940582834058  0.8897793848439548  0.6758429599266524   
  0.7782099093109281  0.2231523168975191  0.6758629363420945   
  0.7780784469108223  0.5563736193676222  0.6758440513356385   
  0.7782704369029447  0.8897962592051183  0.6758514082600935   
  0.0002743108724009  0.3338866959202884  0.5760777544614997   
  0.0002262406401973  0.6671652127606134  0.5760804322202698   
  0.0002623454686802  0.0005193024971510  0.5760887900123624   
  0.3335636994725899  0.3338228403705774  0.5761330187935400   
  0.3335329523652159  0.6671305188036286  0.5760679849507347   
  0.3335196118760564  0.0005136655101396  0.5760912066494799   
  0.6668819642042901  0.3339056357613971  0.5760752071294225   
  0.6668627008050247  0.6671218292702328  0.5760633549690292   
  0.6671878070638141  0.0009693614716017  0.5759700402817675   
  0.2222200100000009  0.1111099969999998  0.4744800069999968   
  0.2222199939999996  0.4444399870000026  0.4744800069999968   
  0.2222199870000026  0.7777799690000009  0.4744800069999968   
  0.5555599839999985  0.1111099969999998  0.4744800069999968   
  0.5555599670000007  0.4444399870000026  0.4744800069999968   
  0.5555599610000002  0.7777799690000009  0.4744800069999968   
  0.8888899660000007  0.1111099969999998  0.4744800069999968   
  0.8888900110000009  0.4444399870000026  0.4744800069999968   
  0.8888899840000022  0.7777799690000009  0.4744800069999968   
  0.3663890937891458  0.3732705954392007  0.7545962299982762   
  0.0000000000000000  0.0000000000000000  0.3468999959999977   
  0.0000000000000000  0.3333300019999967  0.3468999959999977   
  0.9999999950000031  0.6666700079999970  0.3468999959999977   
  0.3333300030000004  0.0000000000000000  0.3468999959999977   
  0.3333300030000004  0.3333300019999967  0.3468999959999977   
  0.3333299980000035  0.6666700079999970  0.3468999959999977   
  0.6666700170000013  0.0000000000000000  0.3468999959999977   
  0.6666700270000021  0.3333300019999967  0.3468999959999977   
  0.6666700119999973  0.6666700079999970  0.3468999959999977   
  0.0004379654827738  0.3342235757773040  0.6509232408262057   
  0.0002745011595449  0.6673281870303214  0.6509206947598353   
  0.0003407677448162  0.0007073107090667  0.6509341103491723   
  0.3335839169604192  0.3338941257993276  0.6510118727378805   
  0.3338919423257919  0.6677227529663842  0.6508227998900311   
  0.3336890764053994  0.0007130692931499  0.6509205586472867   
  0.6670446857147435  0.3341560480526152  0.6509155648185233   
  0.6671178302813688  0.6677420367305930  0.6508147466958748   
  0.6671336264229244  0.0009844369076360  0.6508654287441613   
  0.2224006912437634  0.1115220529012438  0.5503524759259980   
  0.2224369673391784  0.4448239738458316  0.5503468080615543   
  0.2224026273166804  0.7782008059658009  0.5503041218455077   
  0.5557960766289957  0.1116236449360865  0.5503177063679658   
  0.5556705423374465  0.4448250930594850  0.5503385050662222   
  0.5558104869796288  0.7783271512769163  0.5502902991132756   
  0.8891468810830334  0.1116344620730047  0.5503144152886952   
  0.8890992486718566  0.4449086107154097  0.5503163452229242   
  0.8891006286109242  0.7782104158414048  0.5503082099266559   
  0.1111099969999998  0.2222199939999996  0.4489699749999971   
  0.1111100130000011  0.5555599990000033  0.4489699749999971   
  0.1111099800000019  0.8888899780000017  0.4489699749999971   
  0.4444400200000018  0.2222199939999996  0.4489699749999971   
  0.4444400260000023  0.5555599990000033  0.4489699749999971   
  0.4444400029999969  0.8888899780000017  0.4489699749999971   
  0.7777800140000011  0.2222199939999996  0.4489699749999971   
  0.7777799990000034  0.5555599990000033  0.4489699749999971   
  0.7777799970000032  0.8888899780000017  0.4489699749999971   
 
      
      
      
      
      
      
      
      
      
      
      
      
      
      
      
      
      
      
      
      
      
      
      
      
      
      
      
      
      
      
      
      
      
      
      
      
      
      
      
      
      
      
      
      
      
      
      
      
      
      
      
      
      
      
      
      
      
      
      
      
      
      
      
      
      
      
      
      
      
      
      
      
      
      
      
      
      
      
      
      
      
      
      
      
      
      
      
      
      
      
      
      
      
      
      
      
      
      
      
      
      
      
      
      
      
      
      
      
      
      
