# Supplementary material for: Tuning oxidant and antioxidant activities of ceria by anchoring copper single-site for antibacterial application
Source: Nat Commun. 2024 Feb 3;15:1010. doi: 10.1038/s41467-024-45255-6 (PMC10837451; doi:10.1038/s41467-024-45255-6)
Supplement: Supplementary file 5 — Supplementary Data 1 [file 41467_2024_45255_MOESM5_ESM.zip › 1-FigS21-Ce7c/8-H2O-O2.vasp]

 POSCAR\(3)                             
   1.00000000000000     
    11.6690998077000003    0.0000000000000000    0.0000000000000000
    -5.8345499039000002   10.1057368727999997    0.0000000000000000
     0.0000000000000000    0.0000000000000000   31.1158008574999982
   O    Ce   H 
    75    36     2
Selective dynamics
Direct
  0.3990200000000002  0.4664399999999986  0.7524799999999985   
  0.0000000000000000  0.0000000000000000  0.4234499829999976   
  0.0000000000000000  0.3333300019999967  0.4234499829999976   
  0.9999999950000031  0.6666700079999970  0.4234499829999976   
  0.3333300030000004  0.0000000000000000  0.4234499829999976   
  0.3333300030000004  0.3333300019999967  0.4234499829999976   
  0.3333299980000035  0.6666700079999970  0.4234499829999976   
  0.6666700170000013  0.0000000000000000  0.4234499829999976   
  0.6666700270000021  0.3333300019999967  0.4234499829999976   
  0.6666700119999973  0.6666700079999970  0.4234499829999976   
  0.1113918241294595  0.2226596567607623  0.5249838508394452   
  0.1114291061718535  0.5559834291187559  0.5250424992976501   
  0.1114426124021734  0.8892702101842809  0.5249560147527234   
  0.4434138109516918  0.2219959369718016  0.5251404744502665   
  0.4446909010082901  0.5557172006775173  0.5249362913424407   
  0.4447331670830881  0.8897480898437189  0.5248640261762403   
  0.7781337846652372  0.2225832794304951  0.5249175979833911   
  0.7781769643778241  0.5562747503731947  0.5248836714486272   
  0.7782084189746067  0.8894358752145308  0.5249157290547497   
  0.2222200100000009  0.1111099969999998  0.3213800030000016   
  0.2222199939999996  0.4444399870000026  0.3213800030000016   
  0.2222199870000026  0.7777799690000009  0.3213800030000016   
  0.5555599839999985  0.1111099969999998  0.3213800030000016   
  0.5555599670000007  0.4444399870000026  0.3213800030000016   
  0.5555599610000002  0.7777799690000009  0.3213800030000016   
  0.8888899660000007  0.1111099969999998  0.3213800030000016   
  0.8888900110000009  0.4444399870000026  0.3213800030000016   
  0.8888899840000022  0.7777799690000009  0.3213800030000016   
  0.2227931567382937  0.1122406642810344  0.6252036883870720   
  0.2229847612378492  0.4498753465185233  0.6265011484253197   
  0.2221201423109168  0.7741354306413334  0.6265219522220848   
  0.5566680430365146  0.1144260618526536  0.6248508141915312   
  0.5559486675601915  0.4444260694998738  0.6250098050169807   
  0.5569555857670514  0.7793208957503752  0.6254354167983842   
  0.8895355056670331  0.1120039037880961  0.6251983933387009   
  0.8867162241353407  0.4440646127316900  0.6245643103507935   
  0.8895930123860363  0.7786337225325809  0.6251400786430239   
  0.1111099969999998  0.2222199939999996  0.3724099969999983   
  0.1111100130000011  0.5555599990000033  0.3724099969999983   
  0.1111099800000019  0.8888899780000017  0.3724099969999983   
  0.4444400200000018  0.2222199939999996  0.3724099969999983   
  0.4444400260000023  0.5555599990000033  0.3724099969999983   
  0.4444400029999969  0.8888899780000017  0.3724099969999983   
  0.7777800140000011  0.2222199939999996  0.3724099969999983   
  0.7777799990000034  0.5555599990000033  0.3724099969999983   
  0.7777799970000032  0.8888899780000017  0.3724099969999983   
  0.1123431250600930  0.2238225342645170  0.6756803219163705   
  0.0946624983243840  0.5475754949255824  0.6787810337637440   
  0.1117455155967814  0.8901059082222511  0.6754741575885519   
  0.4437780590967826  0.2229809071212304  0.6757535010700303   
  0.4496714915417326  0.5583270844362397  0.6747437592782567   
  0.4494094297336117  0.8954815720949365  0.6743249519451572   
  0.7777792417251467  0.2227534616501697  0.6757293132817380   
  0.7776789818036310  0.5566274483276917  0.6757494503862097   
  0.7799289508540984  0.8903675549088114  0.6756888921395836   
  0.0009247914995870  0.3341720502710321  0.5760552088842968   
  0.0008993645231051  0.6676051836249151  0.5760694265873820   
  0.0004077988303609  0.0005600919117058  0.5759892184765788   
  0.3323999035821423  0.3345607947685054  0.5763734138414871   
  0.3353261275921174  0.6684997900081541  0.5755128407289910   
  0.3324435593542854  0.9986504357288888  0.5764425740337669   
  0.6663538189248471  0.3340337815148652  0.5753817011004336   
  0.6672626091791108  0.6674102280145342  0.5758534131787977   
  0.6670433311195745  0.0008902880607125  0.5758957999183758   
  0.2222200100000009  0.1111099969999998  0.4744800069999968   
  0.2222199939999996  0.4444399870000026  0.4744800069999968   
  0.2222199870000026  0.7777799690000009  0.4744800069999968   
  0.5555599839999985  0.1111099969999998  0.4744800069999968   
  0.5555599670000007  0.4444399870000026  0.4744800069999968   
  0.5555599610000002  0.7777799690000009  0.4744800069999968   
  0.8888899660000007  0.1111099969999998  0.4744800069999968   
  0.8888900110000009  0.4444399870000026  0.4744800069999968   
  0.8888899840000022  0.7777799690000009  0.4744800069999968   
  0.4965801321888758  0.4860232561737025  0.7742411096496982   
  0.2858184280842839  0.6443612947966617  0.7330399503174053   
  0.0000000000000000  0.0000000000000000  0.3468999959999977   
  0.0000000000000000  0.3333300019999967  0.3468999959999977   
  0.9999999950000031  0.6666700079999970  0.3468999959999977   
  0.3333300030000004  0.0000000000000000  0.3468999959999977   
  0.3333300030000004  0.3333300019999967  0.3468999959999977   
  0.3333299980000035  0.6666700079999970  0.3468999959999977   
  0.6666700170000013  0.0000000000000000  0.3468999959999977   
  0.6666700270000021  0.3333300019999967  0.3468999959999977   
  0.6666700119999973  0.6666700079999970  0.3468999959999977   
  0.9983560094945838  0.3335448792841151  0.6508581027105033   
  0.9983804576606335  0.6660101362980544  0.6510792427677149   
  0.0007689501484511  0.0008997334595965  0.6508991887391742   
  0.3330437958980730  0.3335170185437147  0.6507480245638407   
  0.3400109505963760  0.6723780006925282  0.6518206348888693   
  0.3336345061158764  0.0009728906528879  0.6508891258249351   
  0.6659995603740653  0.3339102176139651  0.6504741211048329   
  0.6695688711983213  0.6686382914942959  0.6505026601833280   
  0.6684768402254563  0.0025671633673425  0.6506388893212307   
  0.2218862014151013  0.1112775147166025  0.5502342928737697   
  0.2227436938379326  0.4459917604343685  0.5506577520167382   
  0.2226206368927702  0.7775631647822504  0.5505698733096752   
  0.5556466031420335  0.1116273863959840  0.5501867624602543   
  0.5556171570446889  0.4449566114419770  0.5502095371308791   
  0.5558676425640293  0.7784496710992037  0.5501328572560585   
  0.8894573286262027  0.1118151209193560  0.5501511838493282   
  0.8888635703304697  0.4448909876024761  0.5501144831259879   
  0.8895487984783854  0.7783266974902316  0.5501113503407878   
  0.1111099969999998  0.2222199939999996  0.4489699749999971   
  0.1111100130000011  0.5555599990000033  0.4489699749999971   
  0.1111099800000019  0.8888899780000017  0.4489699749999971   
  0.4444400200000018  0.2222199939999996  0.4489699749999971   
  0.4444400260000023  0.5555599990000033  0.4489699749999971   
  0.4444400029999969  0.8888899780000017  0.4489699749999971   
  0.7777800140000011  0.2222199939999996  0.4489699749999971   
  0.7777799990000034  0.5555599990000033  0.4489699749999971   
  0.7777799970000032  0.8888899780000017  0.4489699749999971   
  0.3099504082973104  0.5849781401782749  0.7473512899953768   
  0.1915303172122848  0.5902711940667300  0.7223042581480801   
 
      
      
      
      
      
      
      
      
      
      
      
      
      
      
      
      
      
      
      
      
      
      
      
      
      
      
      
      
      
      
      
      
      
      
      
      
      
      
      
      
      
      
      
      
      
      
      
      
      
      
      
      
      
      
      
      
      
      
      
      
      
      
      
      
      
      
      
      
      
      
      
      
      
      
      
      
      
      
      
      
      
      
      
      
      
      
      
      
      
      
      
      
      
      
      
      
      
      
      
      
      
      
      
      
      
      
      
      
      
      
      
      
      
