# Supplementary material for: Tuning oxidant and antioxidant activities of ceria by anchoring copper single-site for antibacterial application
Source: Nat Commun. 2024 Feb 3;15:1010. doi: 10.1038/s41467-024-45255-6 (PMC10837451; doi:10.1038/s41467-024-45255-6)
Supplement: Supplementary file 5 — Supplementary Data 1 [file 41467_2024_45255_MOESM5_ESM.zip › 2-FigS22-Ce7c@Cu-ad/1-slab.vasp]

 CONTCAR\(4)                            
   1.00000000000000     
    11.6690998077000003    0.0000000000000000    0.0000000000000000
    -5.8345499039000002   10.1057368727999997    0.0000000000000000
     0.0000000000000000    0.0000000000000000   31.1158008574999982
   O    Ce   Cu
    72    36     1
Selective dynamics
Direct
  0.0000000000000000  0.0000000000000000  0.4234499829999976   
  0.0000000000000000  0.3333300019999967  0.4234499829999976   
  0.9999999950000031  0.6666700079999970  0.4234499829999976   
  0.3333300030000004  0.0000000000000000  0.4234499829999976   
  0.3333300030000004  0.3333300019999967  0.4234499829999976   
  0.3333299980000035  0.6666700079999970  0.4234499829999976   
  0.6666700170000013  0.0000000000000000  0.4234499829999976   
  0.6666700270000021  0.3333300019999967  0.4234499829999976   
  0.6666700119999973  0.6666700079999970  0.4234499829999976   
  0.1088728580939790  0.2210986507224853  0.5249815037411851   
  0.1106343951459225  0.5549343155651688  0.5248356376011239   
  0.1107792974128174  0.8892591210398977  0.5248217988715087   
  0.4444838011480391  0.2207333687170568  0.5250027616030449   
  0.4443020223329391  0.5568950917722298  0.5249568807653789   
  0.4447631335407123  0.8891461676214013  0.5249032484909674   
  0.7786760297802584  0.2207474921346026  0.5253688297261495   
  0.7782720519837812  0.5556571946652884  0.5252419981179540   
  0.7786938658151900  0.8913583257424336  0.5253619916836140   
  0.2222200100000009  0.1111099969999998  0.3213800030000016   
  0.2222199939999996  0.4444399870000026  0.3213800030000016   
  0.2222199870000026  0.7777799690000009  0.3213800030000016   
  0.5555599839999985  0.1111099969999998  0.3213800030000016   
  0.5555599670000007  0.4444399870000026  0.3213800030000016   
  0.5555599610000002  0.7777799690000009  0.3213800030000016   
  0.8888899660000007  0.1111099969999998  0.3213800030000016   
  0.8888900110000009  0.4444399870000026  0.3213800030000016   
  0.8888899840000022  0.7777799690000009  0.3213800030000016   
  0.2315175615100442  0.1152909730374213  0.6259446573160088   
  0.2315200989439790  0.4495322212284480  0.6258390874936864   
  0.2253390131829851  0.7793750143237217  0.6269197857066958   
  0.5484175517197496  0.1111855334726666  0.6272628593532883   
  0.5558741763074128  0.4445746033712954  0.6215237053875010   
  0.5485621450792720  0.7704205054132218  0.6271325419761569   
  0.8889768258397595  0.1111629428770764  0.6250702533328042   
  0.8858062694349080  0.4422614375155781  0.6272882064649570   
  0.8850993595461654  0.7766072975285108  0.6271580086246638   
  0.1111099969999998  0.2222199939999996  0.3724099969999983   
  0.1111100130000011  0.5555599990000033  0.3724099969999983   
  0.1111099800000019  0.8888899780000017  0.3724099969999983   
  0.4444400200000018  0.2222199939999996  0.3724099969999983   
  0.4444400260000023  0.5555599990000033  0.3724099969999983   
  0.4444400029999969  0.8888899780000017  0.3724099969999983   
  0.7777800140000011  0.2222199939999996  0.3724099969999983   
  0.7777799990000034  0.5555599990000033  0.3724099969999983   
  0.7777799970000032  0.8888899780000017  0.3724099969999983   
  0.1094472699826163  0.2214732517683640  0.6752059661140505   
  0.1202436317532250  0.5491655882297566  0.6779146432404929   
  0.1193614588487008  0.9038487943388493  0.6777021548160045   
  0.4598698846865780  0.2530783182002611  0.6839583855670293   
  0.4595805905411796  0.5399894377176118  0.6839069461921805   
  0.4431609280480648  0.8881416782897372  0.6776081140161371   
  0.7770182067044270  0.2171435699021632  0.6763530743742995   
  0.7442769254271815  0.5387871546564419  0.6845664369799601   
  0.7769143312698926  0.8932438353751048  0.6763623202508948   
  0.0025996006039517  0.3359779387034607  0.5772049623514784   
  0.0006095826579285  0.6671612711159414  0.5757194177604203   
  0.0026332185950800  0.0000419686894648  0.5772070839009744   
  0.3305180431665565  0.3318273361697938  0.5743683196183130   
  0.3315842873111720  0.6676337810883757  0.5760721646318780   
  0.3316398057854812  0.9974204374402657  0.5761542224597830   
  0.6681432634007883  0.3303718906294737  0.5754306875266674   
  0.6678543279184179  0.6706816135166475  0.5752038735827328   
  0.6633386237331885  0.9983771822601777  0.5777315844174283   
  0.2222200100000009  0.1111099969999998  0.4744800069999968   
  0.2222199939999996  0.4444399870000026  0.4744800069999968   
  0.2222199870000026  0.7777799690000009  0.4744800069999968   
  0.5555599839999985  0.1111099969999998  0.4744800069999968   
  0.5555599670000007  0.4444399870000026  0.4744800069999968   
  0.5555599610000002  0.7777799690000009  0.4744800069999968   
  0.8888899660000007  0.1111099969999998  0.4744800069999968   
  0.8888900110000009  0.4444399870000026  0.4744800069999968   
  0.8888899840000022  0.7777799690000009  0.4744800069999968   
  0.0000000000000000  0.0000000000000000  0.3468999959999977   
  0.0000000000000000  0.3333300019999967  0.3468999959999977   
  0.9999999950000031  0.6666700079999970  0.3468999959999977   
  0.3333300030000004  0.0000000000000000  0.3468999959999977   
  0.3333300030000004  0.3333300019999967  0.3468999959999977   
  0.3333299980000035  0.6666700079999970  0.3468999959999977   
  0.6666700170000013  0.0000000000000000  0.3468999959999977   
  0.6666700270000021  0.3333300019999967  0.3468999959999977   
  0.6666700119999973  0.6666700079999970  0.3468999959999977   
  0.0012519562178615  0.3327715280897399  0.6514843561490913   
  0.0010608343003276  0.6672461530635853  0.6545509956007188   
  0.0008546180039379  0.0016890102330457  0.6514483100809580   
  0.3315552274557534  0.3323972018750300  0.6495772889777279   
  0.3294230578468884  0.6680712151525733  0.6515900493602920   
  0.3293758711977129  0.9945602971030277  0.6515590947256458   
  0.6684789841827774  0.3303039264337146  0.6504463841089848   
  0.6682835663087192  0.6712155103133274  0.6503064138209153   
  0.6663956455188377 -0.0001778668318336  0.6521769970651610   
  0.2227393093495261  0.1109575420504322  0.5501420453178070   
  0.2227220929517925  0.4451413946333303  0.5501188936261193   
  0.2203771048824582  0.7769049110378051  0.5503972775300433   
  0.5547203623300671  0.1102276947187309  0.5504595668630828   
  0.5560035674170871  0.4446007070542377  0.5498054001351824   
  0.5545900542946630  0.7777587589898579  0.5504099821418547   
  0.8889268174197679  0.1111616069232482  0.5505206079128646   
  0.8896273962602687  0.4455185866546371  0.5509643499054172   
  0.8895324225439208  0.7774245797046856  0.5509188951175329   
  0.1111099969999998  0.2222199939999996  0.4489699749999971   
  0.1111100130000011  0.5555599990000033  0.4489699749999971   
  0.1111099800000019  0.8888899780000017  0.4489699749999971   
  0.4444400200000018  0.2222199939999996  0.4489699749999971   
  0.4444400260000023  0.5555599990000033  0.4489699749999971   
  0.4444400029999969  0.8888899780000017  0.4489699749999971   
  0.7777800140000011  0.2222199939999996  0.4489699749999971   
  0.7777799990000034  0.5555599990000033  0.4489699749999971   
  0.7777799970000032  0.8888899780000017  0.4489699749999971   
  0.5548098466779789  0.4441344295489351  0.7063073574523395   
 
      
      
      
      
      
      
      
      
      
      
      
      
      
      
      
      
      
      
      
      
      
      
      
      
      
      
      
      
      
      
      
      
      
      
      
      
      
      
      
      
      
      
      
      
      
      
      
      
      
      
      
      
      
      
      
      
      
      
      
      
      
      
      
      
      
      
      
      
      
      
      
      
      
      
      
      
      
      
      
      
      
      
      
      
      
      
      
      
      
      
      
      
      
      
      
      
      
      
      
      
      
      
      
      
      
      
      
      
      
