# Supplementary material for: Tuning oxidant and antioxidant activities of ceria by anchoring copper single-site for antibacterial application
Source: Nat Commun. 2024 Feb 3;15:1010. doi: 10.1038/s41467-024-45255-6 (PMC10837451; doi:10.1038/s41467-024-45255-6)
Supplement: Supplementary file 5 — Supplementary Data 1 [file 41467_2024_45255_MOESM5_ESM.zip › 2-FigS22-Ce7c@Cu-ad/2-H2O2.vasp]

 CONTCAR\(5)                            
   1.00000000000000     
    11.6690998077000003    0.0000000000000000    0.0000000000000000
    -5.8345499039000002   10.1057368727999997    0.0000000000000000
     0.0000000000000000    0.0000000000000000   31.1158008574999982
   O    Ce   Cu   H 
    74    36     1     2
Selective dynamics
Direct
  0.0000000000000000  0.0000000000000000  0.4234499829999976   
  0.0000000000000000  0.3333300019999967  0.4234499829999976   
  0.9999999950000031  0.6666700079999970  0.4234499829999976   
  0.3333300030000004  0.0000000000000000  0.4234499829999976   
  0.3333300030000004  0.3333300019999967  0.4234499829999976   
  0.3333299980000035  0.6666700079999970  0.4234499829999976   
  0.6666700170000013  0.0000000000000000  0.4234499829999976   
  0.6666700270000021  0.3333300019999967  0.4234499829999976   
  0.6666700119999973  0.6666700079999970  0.4234499829999976   
  0.1090669379862774  0.2207811178480483  0.5249019943498823   
  0.1105832407032636  0.5545172944153904  0.5246906195444438   
  0.1110055720596606  0.8892132376796837  0.5247549144428660   
  0.4440095779215412  0.2204580525040996  0.5249049662888723   
  0.4443380499515897  0.5566622582972158  0.5250342202210092   
  0.4448082576379662  0.8890062388927120  0.5249311159292560   
  0.7787949752526586  0.2201807166354683  0.5255076784400856   
  0.7783169416580336  0.5563971478307650  0.5252836744095291   
  0.7785064872199996  0.8906185495607772  0.5252904929887521   
  0.2222200100000009  0.1111099969999998  0.3213800030000016   
  0.2222199939999996  0.4444399870000026  0.3213800030000016   
  0.2222199870000026  0.7777799690000009  0.3213800030000016   
  0.5555599839999985  0.1111099969999998  0.3213800030000016   
  0.5555599670000007  0.4444399870000026  0.3213800030000016   
  0.5555599610000002  0.7777799690000009  0.3213800030000016   
  0.8888899660000007  0.1111099969999998  0.3213800030000016   
  0.8888900110000009  0.4444399870000026  0.3213800030000016   
  0.8888899840000022  0.7777799690000009  0.3213800030000016   
  0.2311614228044832  0.1152126220417387  0.6257180159233897   
  0.2345080282866618  0.4505540342071157  0.6265185891081586   
  0.2284933262733091  0.7805026825924628  0.6278787456505981   
  0.5507114252758925  0.1119989799170682  0.6259388707125666   
  0.5550091528181724  0.4449201445599584  0.6218107026902970   
  0.5437234019955639  0.7669748335709627  0.6287747807898469   
  0.8890399689322948  0.1107027763293829  0.6249358908342728   
  0.8848361928921875  0.4413366719449030  0.6260740797147477   
  0.8850664081776358  0.7752279050762994  0.6268242058923619   
  0.1111099969999998  0.2222199939999996  0.3724099969999983   
  0.1111100130000011  0.5555599990000033  0.3724099969999983   
  0.1111099800000019  0.8888899780000017  0.3724099969999983   
  0.4444400200000018  0.2222199939999996  0.3724099969999983   
  0.4444400260000023  0.5555599990000033  0.3724099969999983   
  0.4444400029999969  0.8888899780000017  0.3724099969999983   
  0.7777800140000011  0.2222199939999996  0.3724099969999983   
  0.7777799990000034  0.5555599990000033  0.3724099969999983   
  0.7777799970000032  0.8888899780000017  0.3724099969999983   
  0.1100420640718909  0.2207864854219395  0.6749443974957927   
  0.1135151730481567  0.5447487483293898  0.6763882548865681   
  0.1193071900651432  0.9043955572798268  0.6774955226451240   
  0.4588706531992344  0.2471104261701882  0.6828092856092169   
  0.4621102241819770  0.5334627796495752  0.6870820352760063   
  0.4501296204452032  0.9027968036367611  0.6799888168116723   
  0.7776707414496684  0.2174219678471943  0.6758457497013453   
  0.7465188016098594  0.5377646758495800  0.6838286944671523   
  0.7777121547154096  0.8918915226341113  0.6755310533862229   
  0.0039997773074916  0.3357146540030200  0.5770846787391051   
  0.0022314296146106  0.6676929130797831  0.5756322628116450   
  0.0025215450276477  0.9995098978131622  0.5770187192718481   
  0.3303474742223074  0.3314723320038553  0.5745129942142242   
  0.3305016383389940  0.6667823303867877  0.5755797282996156   
  0.3315624858641755  0.9972217488738693  0.5762887417216334   
  0.6675404708908061  0.3311637858873340  0.5746724516819199   
  0.6671325272684143  0.6711043916641088  0.5756879451275907   
  0.6630186614428837  0.9958677625527912  0.5777916411485364   
  0.2222200100000009  0.1111099969999998  0.4744800069999968   
  0.2222199939999996  0.4444399870000026  0.4744800069999968   
  0.2222199870000026  0.7777799690000009  0.4744800069999968   
  0.5555599839999985  0.1111099969999998  0.4744800069999968   
  0.5555599670000007  0.4444399870000026  0.4744800069999968   
  0.5555599610000002  0.7777799690000009  0.4744800069999968   
  0.8888899660000007  0.1111099969999998  0.4744800069999968   
  0.8888900110000009  0.4444399870000026  0.4744800069999968   
  0.8888899840000022  0.7777799690000009  0.4744800069999968   
  0.3706343367820253  0.7120408117234689  0.7340757988003546   
  0.4781344365410902  0.6931426900526532  0.7503855487330284   
  0.0000000000000000  0.0000000000000000  0.3468999959999977   
  0.0000000000000000  0.3333300019999967  0.3468999959999977   
  0.9999999950000031  0.6666700079999970  0.3468999959999977   
  0.3333300030000004  0.0000000000000000  0.3468999959999977   
  0.3333300030000004  0.3333300019999967  0.3468999959999977   
  0.3333299980000035  0.6666700079999970  0.3468999959999977   
  0.6666700170000013  0.0000000000000000  0.3468999959999977   
  0.6666700270000021  0.3333300019999967  0.3468999959999977   
  0.6666700119999973  0.6666700079999970  0.3468999959999977   
  0.0003697276981782  0.3312108841105257  0.6512147801595773   
  0.0005191966511404  0.6667979917347964  0.6546082526761623   
  0.0012937147697727  0.0007464630297278  0.6513455816207170   
  0.3313104859448828  0.3304007529678472  0.6498522451927613   
  0.3240873604327987  0.6642250758786119  0.6519183462406843   
  0.3318003830928831  0.9988123501648758  0.6519348999086532   
  0.6697870502658247  0.3295154489222298  0.6493629291095075   
  0.6692973944193099  0.6708960886252839  0.6504783898959090   
  0.6673235979233851  0.0002360872990153  0.6522112240479672   
  0.2228056475303362  0.1106489444332865  0.5499677753104422   
  0.2229395699157877  0.4448895589317416  0.5500569123723338   
  0.2207387636706173  0.7770265820186211  0.5505125968197717   
  0.5546278603022401  0.1097415134831294  0.5501979983003480   
  0.5555956744738850  0.4444927274719888  0.5498360168018408   
  0.5538229390574188  0.7770854326421741  0.5507039321967113   
  0.8889843756602289  0.1103442988256091  0.5503906407744310   
  0.8901750567529945  0.4457168122303088  0.5506612597817977   
  0.8896922688376563  0.7773181956337609  0.5507909724590618   
  0.1111099969999998  0.2222199939999996  0.4489699749999971   
  0.1111100130000011  0.5555599990000033  0.4489699749999971   
  0.1111099800000019  0.8888899780000017  0.4489699749999971   
  0.4444400200000018  0.2222199939999996  0.4489699749999971   
  0.4444400260000023  0.5555599990000033  0.4489699749999971   
  0.4444400029999969  0.8888899780000017  0.4489699749999971   
  0.7777800140000011  0.2222199939999996  0.4489699749999971   
  0.7777799990000034  0.5555599990000033  0.4489699749999971   
  0.7777799970000032  0.8888899780000017  0.4489699749999971   
  0.5584966957701738  0.4379803242332230  0.7064199478772366   
  0.4703056280321860  0.6223093196328051  0.7294940522859577   
  0.4195141008344052  0.8070442895161634  0.7229356542528933   
 
      
      
      
      
      
      
      
      
      
      
      
      
      
      
      
      
      
      
      
      
      
      
      
      
      
      
      
      
      
      
      
      
      
      
      
      
      
      
      
      
      
      
      
      
      
      
      
      
      
      
      
      
      
      
      
      
      
      
      
      
      
      
      
      
      
      
      
      
      
      
      
      
      
      
      
      
      
      
      
      
      
      
      
      
      
      
      
      
      
      
      
      
      
      
      
      
      
      
      
      
      
      
      
      
      
      
      
      
      
      
      
      
      
