# Supplementary material for: Tuning oxidant and antioxidant activities of ceria by anchoring copper single-site for antibacterial application
Source: Nat Commun. 2024 Feb 3;15:1010. doi: 10.1038/s41467-024-45255-6 (PMC10837451; doi:10.1038/s41467-024-45255-6)
Supplement: Supplementary file 5 — Supplementary Data 1 [file 41467_2024_45255_MOESM5_ESM.zip › 2-FigS22-Ce7c@Cu-ad/3-OH.vasp]

 CONTCAR\(5)                            
   1.00000000000000     
    11.6690998077000003    0.0000000000000000    0.0000000000000000
    -5.8345499039000002   10.1057368727999997    0.0000000000000000
     0.0000000000000000    0.0000000000000000   31.1158008574999982
   O    Ce   Cu   H 
    73    36     1     1
Selective dynamics
Direct
  0.0000000000000000  0.0000000000000000  0.4234499829999976   
  0.0000000000000000  0.3333300019999967  0.4234499829999976   
  0.9999999950000031  0.6666700079999970  0.4234499829999976   
  0.3333300030000004  0.0000000000000000  0.4234499829999976   
  0.3333300030000004  0.3333300019999967  0.4234499829999976   
  0.3333299980000035  0.6666700079999970  0.4234499829999976   
  0.6666700170000013  0.0000000000000000  0.4234499829999976   
  0.6666700270000021  0.3333300019999967  0.4234499829999976   
  0.6666700119999973  0.6666700079999970  0.4234499829999976   
  0.1087666940540544  0.2207770715694437  0.5252377965076818   
  0.1101956918453624  0.5550029786386759  0.5247041510410142   
  0.1107687995561477  0.8891592108109592  0.5248245902694677   
  0.4425552733365663  0.2205420351654084  0.5250134975463254   
  0.4442016543248641  0.5559654215342889  0.5251001460171736   
  0.4451051410370255  0.8897564098650221  0.5247367355559263   
  0.7795270169248099  0.2206653616712870  0.5250407649040483   
  0.7797521554088931  0.5578419457764596  0.5250827845005404   
  0.7790556799069037  0.8909567915910728  0.5252258776762631   
  0.2222200100000009  0.1111099969999998  0.3213800030000016   
  0.2222199939999996  0.4444399870000026  0.3213800030000016   
  0.2222199870000026  0.7777799690000009  0.3213800030000016   
  0.5555599839999985  0.1111099969999998  0.3213800030000016   
  0.5555599670000007  0.4444399870000026  0.3213800030000016   
  0.5555599610000002  0.7777799690000009  0.3213800030000016   
  0.8888899660000007  0.1111099969999998  0.3213800030000016   
  0.8888900110000009  0.4444399870000026  0.3213800030000016   
  0.8888899840000022  0.7777799690000009  0.3213800030000016   
  0.2291604521737653  0.1123642629294253  0.6265343853860657   
  0.2298109334140221  0.4513128360873111  0.6285426812043653   
  0.2241048930417335  0.7782339148714001  0.6280208190561751   
  0.5519343429800614  0.1166928119328503  0.6248463248726921   
  0.5570834029133565  0.4427861397491881  0.6207978529944924   
  0.5474204696309215  0.7704681041005657  0.6287165183734871   
  0.8886654122537507  0.1111358288751347  0.6245335516256034   
  0.8837880900684354  0.4490989277169746  0.6251752181496784   
  0.8871911367242618  0.7697993617074275  0.6268187303979644   
  0.1111099969999998  0.2222199939999996  0.3724099969999983   
  0.1111100130000011  0.5555599990000033  0.3724099969999983   
  0.1111099800000019  0.8888899780000017  0.3724099969999983   
  0.4444400200000018  0.2222199939999996  0.3724099969999983   
  0.4444400260000023  0.5555599990000033  0.3724099969999983   
  0.4444400029999969  0.8888899780000017  0.3724099969999983   
  0.7777800140000011  0.2222199939999996  0.3724099969999983   
  0.7777799990000034  0.5555599990000033  0.3724099969999983   
  0.7777799970000032  0.8888899780000017  0.3724099969999983   
  0.1068820042879537  0.2183757761225351  0.6751608580914734   
  0.0956236729299818  0.5489621919227403  0.6748714813515448   
  0.1108852662762203  0.8893034268489330  0.6763479201395555   
  0.4591975731678417  0.2489061941237125  0.6831278412781217   
  0.4650213674420129  0.5323332801318088  0.6833156075651488   
  0.4525586195299383  0.9090966910172043  0.6760694789472694   
  0.7792004503440637  0.2211120972447347  0.6747819682510965   
  0.7485579031888179  0.5397080942800940  0.6835043370306337   
  0.7809418235779688  0.8925103368778551  0.6751817483284484   
  0.0025998577281854  0.3369967357238011  0.5773171578823053   
  0.0041924029182283  0.6691660067005571  0.5763972992597814   
  0.0012465964648172  0.9981351846281257  0.5773817170352089   
  0.3286026404717859  0.3318917703807571  0.5752824280806053   
  0.3319669470789535  0.6674924311165995  0.5749740112622277   
  0.3314087322095318  0.9967593315561913  0.5762277446275021   
  0.6687645988683428  0.3318213549123996  0.5734071917063162   
  0.6678465848629216  0.6715978744538447  0.5755562090172006   
  0.6631155088084668  0.9972693208274848  0.5772325010794361   
  0.2222200100000009  0.1111099969999998  0.4744800069999968   
  0.2222199939999996  0.4444399870000026  0.4744800069999968   
  0.2222199870000026  0.7777799690000009  0.4744800069999968   
  0.5555599839999985  0.1111099969999998  0.4744800069999968   
  0.5555599670000007  0.4444399870000026  0.4744800069999968   
  0.5555599610000002  0.7777799690000009  0.4744800069999968   
  0.8888899660000007  0.1111099969999998  0.4744800069999968   
  0.8888900110000009  0.4444399870000026  0.4744800069999968   
  0.8888899840000022  0.7777799690000009  0.4744800069999968   
  0.3466177385862821  0.6821380993100163  0.7264023227220520   
  0.0000000000000000  0.0000000000000000  0.3468999959999977   
  0.0000000000000000  0.3333300019999967  0.3468999959999977   
  0.9999999950000031  0.6666700079999970  0.3468999959999977   
  0.3333300030000004  0.0000000000000000  0.3468999959999977   
  0.3333300030000004  0.3333300019999967  0.3468999959999977   
  0.3333299980000035  0.6666700079999970  0.3468999959999977   
  0.6666700170000013  0.0000000000000000  0.3468999959999977   
  0.6666700270000021  0.3333300019999967  0.3468999959999977   
  0.6666700119999973  0.6666700079999970  0.3468999959999977   
  0.9990365096682297  0.3327196082591541  0.6511445791832386   
  0.0040038474787423  0.6684769361417864  0.6511473391364575   
  0.9995139759813654  0.9999051686411207  0.6515315683507694   
  0.3302995679575318  0.3317951698615502  0.6502167309758775   
  0.3296861024215687  0.6690376445867940  0.6577656850875684   
  0.3329409745197509  0.9983158052390024  0.6511640089703050   
  0.6685115153997145  0.3318826160089259  0.6488479558082076   
  0.6672440293062465  0.6690985021238092  0.6504713989140924   
  0.6671526914312054  0.0013230834679305  0.6510864312434848   
  0.2219347072751106  0.1106218895974749  0.5502130421131213   
  0.2234796933586409  0.4472176013499407  0.5510392861061604   
  0.2234357017350632  0.7770313096204831  0.5504661660588184   
  0.5549946540950614  0.1108922226594160  0.5498907690103962   
  0.5554618751631182  0.4446255418207627  0.5496051694306203   
  0.5526897562130060  0.7764628593838125  0.5510801862139161   
  0.8890654160572709  0.1107650117652383  0.5502369664176499   
  0.8894687281299554  0.4452966846783042  0.5499806861423693   
  0.8892466832526580  0.7780189140326996  0.5503252412172301   
  0.1111099969999998  0.2222199939999996  0.4489699749999971   
  0.1111100130000011  0.5555599990000033  0.4489699749999971   
  0.1111099800000019  0.8888899780000017  0.4489699749999971   
  0.4444400200000018  0.2222199939999996  0.4489699749999971   
  0.4444400260000023  0.5555599990000033  0.4489699749999971   
  0.4444400029999969  0.8888899780000017  0.4489699749999971   
  0.7777800140000011  0.2222199939999996  0.4489699749999971   
  0.7777799990000034  0.5555599990000033  0.4489699749999971   
  0.7777799970000032  0.8888899780000017  0.4489699749999971   
  0.5585334595868332  0.4396521860249720  0.7065902660021095   
  0.3893331737651522  0.7708025787496169  0.7386661916730688   
 
      
      
      
      
      
      
      
      
      
      
      
      
      
      
      
      
      
      
      
      
      
      
      
      
      
      
      
      
      
      
      
      
      
      
      
      
      
      
      
      
      
      
      
      
      
      
      
      
      
      
      
      
      
      
      
      
      
      
      
      
      
      
      
      
      
      
      
      
      
      
      
      
      
      
      
      
      
      
      
      
      
      
      
      
      
      
      
      
      
      
      
      
      
      
      
      
      
      
      
      
      
      
      
      
      
      
      
      
      
      
      
