# Supplementary material for: Tuning oxidant and antioxidant activities of ceria by anchoring copper single-site for antibacterial application
Source: Nat Commun. 2024 Feb 3;15:1010. doi: 10.1038/s41467-024-45255-6 (PMC10837451; doi:10.1038/s41467-024-45255-6)
Supplement: Supplementary file 5 — Supplementary Data 1 [file 41467_2024_45255_MOESM5_ESM.zip › 2-FigS22-Ce7c@Cu-ad/4-H2O.vasp]

 CONTCAR\(5)                            
   1.00000000000000     
    11.6690998077000003    0.0000000000000000    0.0000000000000000
    -5.8345499039000002   10.1057368727999997    0.0000000000000000
     0.0000000000000000    0.0000000000000000   31.1158008574999982
   O    Ce   Cu   H 
    73    36     1     2
Selective dynamics
Direct
  0.0000000000000000  0.0000000000000000  0.4234499829999976   
  0.0000000000000000  0.3333300019999967  0.4234499829999976   
  0.9999999950000031  0.6666700079999970  0.4234499829999976   
  0.3333300030000004  0.0000000000000000  0.4234499829999976   
  0.3333300030000004  0.3333300019999967  0.4234499829999976   
  0.3333299980000035  0.6666700079999970  0.4234499829999976   
  0.6666700170000013  0.0000000000000000  0.4234499829999976   
  0.6666700270000021  0.3333300019999967  0.4234499829999976   
  0.6666700119999973  0.6666700079999970  0.4234499829999976   
  0.1095687499415803  0.2215790403052438  0.5252714359122166   
  0.1103922645023871  0.5549091524500085  0.5247744141872843   
  0.1104700838778641  0.8891056463656071  0.5246859454867021   
  0.4441678702344944  0.2223522894793106  0.5249805451131948   
  0.4432831039808534  0.5558724537782140  0.5251092258258225   
  0.4453555791111228  0.8893781024265834  0.5247207964483280   
  0.7801307758718821  0.2209967666668859  0.5255771865691869   
  0.7794406360434252  0.5562861193533664  0.5248536806867961   
  0.7789897812048636  0.8906587215745674  0.5248806681638172   
  0.2222200100000009  0.1111099969999998  0.3213800030000016   
  0.2222199939999996  0.4444399870000026  0.3213800030000016   
  0.2222199870000026  0.7777799690000009  0.3213800030000016   
  0.5555599839999985  0.1111099969999998  0.3213800030000016   
  0.5555599670000007  0.4444399870000026  0.3213800030000016   
  0.5555599610000002  0.7777799690000009  0.3213800030000016   
  0.8888899660000007  0.1111099969999998  0.3213800030000016   
  0.8888900110000009  0.4444399870000026  0.3213800030000016   
  0.8888899840000022  0.7777799690000009  0.3213800030000016   
  0.2247484867617544  0.1161506103438512  0.6270075643539954   
  0.2360461021040905  0.4555482717282473  0.6288345315881969   
  0.2198400518964050  0.7777591204692698  0.6271804467402049   
  0.5595519583486066  0.1147220076287780  0.6256247018398682   
  0.5557673895898319  0.4449614552411845  0.6218722369100931   
  0.5456658636098410  0.7627714071945704  0.6272724532451406   
  0.8898961650763795  0.1108824637489079  0.6251029101902787   
  0.8880816790967430  0.4482825054702744  0.6255981964914028   
  0.8847600552651755  0.7697388651039390  0.6256168673237141   
  0.1111099969999998  0.2222199939999996  0.3724099969999983   
  0.1111100130000011  0.5555599990000033  0.3724099969999983   
  0.1111099800000019  0.8888899780000017  0.3724099969999983   
  0.4444400200000018  0.2222199939999996  0.3724099969999983   
  0.4444400260000023  0.5555599990000033  0.3724099969999983   
  0.4444400029999969  0.8888899780000017  0.3724099969999983   
  0.7777800140000011  0.2222199939999996  0.3724099969999983   
  0.7777799990000034  0.5555599990000033  0.3724099969999983   
  0.7777799970000032  0.8888899780000017  0.3724099969999983   
  0.1093756827707040  0.2240524596698137  0.6762980791321525   
  0.1047061783934424  0.5556757956084653  0.6758813827132641   
  0.0946965077734205  0.8822530965717519  0.6779025253193822   
  0.4641495800364268  0.2511701046850874  0.6837700645343645   
  0.4728606583715518  0.5321970024845868  0.6895435095974989   
  0.4555515141376674  0.8896241658864312  0.6777953100440399   
  0.7835462380444866  0.2224190782600246  0.6759673082004838   
  0.7572589488658394  0.5418374420555097  0.6823447291079248   
  0.7772624024854480  0.8885624834294887  0.6753559176764909   
  0.0051662916459421  0.3370676228678349  0.5778197900027990   
  0.0020593879532029  0.6681916148305902  0.5761522971456543   
  0.0006666730843961  0.9977356799169002  0.5769952421234379   
  0.3300196555960397  0.3329254016455252  0.5756183861668234   
  0.3306291327915929  0.6691513289931095  0.5754645281833461   
  0.3331710441064644  0.0001031516444172  0.5752181245240777   
  0.6690016948024606  0.3324830760937232  0.5743650801762286   
  0.6680574569899633  0.6697979436733732  0.5746735286001368   
  0.6641305272671403  0.9947508040045250  0.5771642244644113   
  0.2222200100000009  0.1111099969999998  0.4744800069999968   
  0.2222199939999996  0.4444399870000026  0.4744800069999968   
  0.2222199870000026  0.7777799690000009  0.4744800069999968   
  0.5555599839999985  0.1111099969999998  0.4744800069999968   
  0.5555599670000007  0.4444399870000026  0.4744800069999968   
  0.5555599610000002  0.7777799690000009  0.4744800069999968   
  0.8888899660000007  0.1111099969999998  0.4744800069999968   
  0.8888900110000009  0.4444399870000026  0.4744800069999968   
  0.8888899840000022  0.7777799690000009  0.4744800069999968   
  0.3774696527180552  0.6531986341969116  0.7300375036502942   
  0.0000000000000000  0.0000000000000000  0.3468999959999977   
  0.0000000000000000  0.3333300019999967  0.3468999959999977   
  0.9999999950000031  0.6666700079999970  0.3468999959999977   
  0.3333300030000004  0.0000000000000000  0.3468999959999977   
  0.3333300030000004  0.3333300019999967  0.3468999959999977   
  0.3333299980000035  0.6666700079999970  0.3468999959999977   
  0.6666700170000013  0.0000000000000000  0.3468999959999977   
  0.6666700270000021  0.3333300019999967  0.3468999959999977   
  0.6666700119999973  0.6666700079999970  0.3468999959999977   
  0.0015099228987978  0.3334627602103453  0.6518976518121704   
  0.0006657187754868  0.6688958398617046  0.6515722207962114   
  0.9993851427497802  0.9991320903231227  0.6514704269357097   
  0.3315662929421208  0.3315493782552466  0.6509210661311045   
  0.3261974271406913  0.6746881174084862  0.6520734820060170   
  0.3347268011308131  0.0026735716097761  0.6547326334588632   
  0.6724030432071473  0.3296837369291694  0.6489878748135141   
  0.6692348453296546  0.6679223563319496  0.6498260834927052   
  0.6673086212335591  0.9983360006350210  0.6512003288636663   
  0.2231356287822877  0.1110415381364476  0.5507917327533178   
  0.2233706525144257  0.4462604836034956  0.5507224117938634   
  0.2227228978030027  0.7801538758791082  0.5502764462021119   
  0.5542769735387552  0.1098256130519317  0.5504569769068439   
  0.5555682083454201  0.4443438887545597  0.5497770659529237   
  0.5539867208614879  0.7764839143634887  0.5504879753468899   
  0.8897237123775383  0.1105871724844931  0.5504460152829580   
  0.8905303450953923  0.4454978602723756  0.5500370629778288   
  0.8890847660904839  0.7775191595569737  0.5498877516906049   
  0.1111099969999998  0.2222199939999996  0.4489699749999971   
  0.1111100130000011  0.5555599990000033  0.4489699749999971   
  0.1111099800000019  0.8888899780000017  0.4489699749999971   
  0.4444400200000018  0.2222199939999996  0.4489699749999971   
  0.4444400260000023  0.5555599990000033  0.4489699749999971   
  0.4444400029999969  0.8888899780000017  0.4489699749999971   
  0.7777800140000011  0.2222199939999996  0.4489699749999971   
  0.7777799990000034  0.5555599990000033  0.4489699749999971   
  0.7777799970000032  0.8888899780000017  0.4489699749999971   
  0.5680050380260866  0.4385562097105975  0.7071422865760439   
  0.4433977324170115  0.7436662885993996  0.7377785703021118   
  0.4266402959463775  0.6038868634782517  0.7205639677698557   
 
      
      
      
      
      
      
      
      
      
      
      
      
      
      
      
      
      
      
      
      
      
      
      
      
      
      
      
      
      
      
      
      
      
      
      
      
      
      
      
      
      
      
      
      
      
      
      
      
      
      
      
      
      
      
      
      
      
      
      
      
      
      
      
      
      
      
      
      
      
      
      
      
      
      
      
      
      
      
      
      
      
      
      
      
      
      
      
      
      
      
      
      
      
      
      
      
      
      
      
      
      
      
      
      
      
      
      
      
      
      
      
      
