# Supplementary material for: Tuning oxidant and antioxidant activities of ceria by anchoring copper single-site for antibacterial application
Source: Nat Commun. 2024 Feb 3;15:1010. doi: 10.1038/s41467-024-45255-6 (PMC10837451; doi:10.1038/s41467-024-45255-6)
Supplement: Supplementary file 5 — Supplementary Data 1 [file 41467_2024_45255_MOESM5_ESM.zip › 2-FigS22-Ce7c@Cu-ad/5-H2O-O.vasp]

 CONTCAR\(5)                            
   1.00000000000000     
    11.6690998077000003    0.0000000000000000    0.0000000000000000
    -5.8345499039000002   10.1057368727999997    0.0000000000000000
     0.0000000000000000    0.0000000000000000   31.1158008574999982
   O    Ce   Cu   H 
    74    36     1     2
Selective dynamics
Direct
  0.0000000000000000  0.0000000000000000  0.4234499829999976   
  0.0000000000000000  0.3333300019999967  0.4234499829999976   
  0.9999999950000031  0.6666700079999970  0.4234499829999976   
  0.3333300030000004  0.0000000000000000  0.4234499829999976   
  0.3333300030000004  0.3333300019999967  0.4234499829999976   
  0.3333299980000035  0.6666700079999970  0.4234499829999976   
  0.6666700170000013  0.0000000000000000  0.4234499829999976   
  0.6666700270000021  0.3333300019999967  0.4234499829999976   
  0.6666700119999973  0.6666700079999970  0.4234499829999976   
  0.1097090617894949  0.2211095793411744  0.5251580166606757   
  0.1105952863674915  0.5555789968881086  0.5246943533005108   
  0.1102276871401244  0.8891618200233680  0.5245587976278259   
  0.4439022259562648  0.2221762735163608  0.5247664129523031   
  0.4438140537606685  0.5565793955752341  0.5253453309930975   
  0.4456830697940291  0.8895784976023862  0.5246087159474229   
  0.7794189942386396  0.2201440075338823  0.5254170499039716   
  0.7786686451296703  0.5567441832898012  0.5250233652892931   
  0.7788916414023817  0.8909446193705435  0.5252488443221850   
  0.2222200100000009  0.1111099969999998  0.3213800030000016   
  0.2222199939999996  0.4444399870000026  0.3213800030000016   
  0.2222199870000026  0.7777799690000009  0.3213800030000016   
  0.5555599839999985  0.1111099969999998  0.3213800030000016   
  0.5555599670000007  0.4444399870000026  0.3213800030000016   
  0.5555599610000002  0.7777799690000009  0.3213800030000016   
  0.8888899660000007  0.1111099969999998  0.3213800030000016   
  0.8888900110000009  0.4444399870000026  0.3213800030000016   
  0.8888899840000022  0.7777799690000009  0.3213800030000016   
  0.2328050129216024  0.1138068257313094  0.6259395136716321   
  0.2375541545032434  0.4566673852404648  0.6291788420409503   
  0.2221940538144906  0.7852598504608821  0.6252198383907697   
  0.5496007179530693  0.1112764712358825  0.6248688339367945   
  0.5561970795807198  0.4442229033543867  0.6214565107241725   
  0.5441104847775051  0.7647505654374527  0.6288088568006316   
  0.8899710860364323  0.1098480269049631  0.6258796514978044   
  0.8858931985164560  0.4471789705037352  0.6257399625757358   
  0.8861702065391128  0.7715255017011700  0.6264684929492859   
  0.1111099969999998  0.2222199939999996  0.3724099969999983   
  0.1111100130000011  0.5555599990000033  0.3724099969999983   
  0.1111099800000019  0.8888899780000017  0.3724099969999983   
  0.4444400200000018  0.2222199939999996  0.3724099969999983   
  0.4444400260000023  0.5555599990000033  0.3724099969999983   
  0.4444400029999969  0.8888899780000017  0.3724099969999983   
  0.7777800140000011  0.2222199939999996  0.3724099969999983   
  0.7777799990000034  0.5555599990000033  0.3724099969999983   
  0.7777799970000032  0.8888899780000017  0.3724099969999983   
  0.1167987369290628  0.2131270718809546  0.6746109135360498   
  0.1058408244193814  0.5701030194570436  0.6735171784654810   
  0.1104672665015798  0.8914465340113580  0.6760628244381692   
  0.4617573581266825  0.2454219996358447  0.6825764649195492   
  0.4768308230497453  0.5298019926568003  0.6895233230419890   
  0.4427340726526410  0.8953478953384533  0.6757096088410748   
  0.7712363331332455  0.2144429384269557  0.6745404887804440   
  0.7564480019713287  0.5411467502229286  0.6822535306815141   
  0.7771783048162888  0.8886006484090601  0.6754224629684700   
  0.0051357901499571  0.3367606652196997  0.5770314176316731   
  0.0009556790663368  0.6677610931235876  0.5758057019253968   
  0.0022185645030675  0.9986910760773426  0.5772242456166765   
  0.3295340685563417  0.3324889454211757  0.5754730451687848   
  0.3304959632356983  0.6696631591767357  0.5754860461884235   
  0.3329236121651604  0.9996443300330213  0.5749740208285274   
  0.6684917811425422  0.3310990194380778  0.5739584294101618   
  0.6678259330468919  0.6711482894857355  0.5755300534004775   
  0.6638863171927198  0.9958527895492679  0.5777814566483030   
  0.2222200100000009  0.1111099969999998  0.4744800069999968   
  0.2222199939999996  0.4444399870000026  0.4744800069999968   
  0.2222199870000026  0.7777799690000009  0.4744800069999968   
  0.5555599839999985  0.1111099969999998  0.4744800069999968   
  0.5555599670000007  0.4444399870000026  0.4744800069999968   
  0.5555599610000002  0.7777799690000009  0.4744800069999968   
  0.8888899660000007  0.1111099969999998  0.4744800069999968   
  0.8888900110000009  0.4444399870000026  0.4744800069999968   
  0.8888899840000022  0.7777799690000009  0.4744800069999968   
  0.3145494269471598  0.5910734535359552  0.7258175450715356   
  0.0840280154971964  0.3576729069094640  0.7188801094953163   
  0.0000000000000000  0.0000000000000000  0.3468999959999977   
  0.0000000000000000  0.3333300019999967  0.3468999959999977   
  0.9999999950000031  0.6666700079999970  0.3468999959999977   
  0.3333300030000004  0.0000000000000000  0.3468999959999977   
  0.3333300030000004  0.3333300019999967  0.3468999959999977   
  0.3333299980000035  0.6666700079999970  0.3468999959999977   
  0.6666700170000013  0.0000000000000000  0.3468999959999977   
  0.6666700270000021  0.3333300019999967  0.3468999959999977   
  0.6666700119999973  0.6666700079999970  0.3468999959999977   
  0.0023109439022946  0.3335772102508230  0.6552166846039569   
  0.9992895412436198  0.6688587613226531  0.6508825387609534   
  0.9989673405480559  0.9979425639013968  0.6513915419333216   
  0.3352519837768284  0.3330212817167180  0.6506659707742060   
  0.3249367051195549  0.6766813992508034  0.6523818642385564   
  0.3326910276651489  0.0003979611015552  0.6507713476162138   
  0.6710313812498256  0.3286688622887866  0.6484928640263519   
  0.6678445089612737  0.6675015145518799  0.6510509442344485   
  0.6674363305689965  0.9994999041460773  0.6514814856694997   
  0.2229986135599304  0.1118101665475280  0.5500159481833578   
  0.2223797132723959  0.4460151895270883  0.5513173146154386   
  0.2217406723113839  0.7786472658687273  0.5494716748481707   
  0.5549998831110869  0.1102644608048848  0.5497738430080759   
  0.5557240258318998  0.4450057807667136  0.5496233823573817   
  0.5538828799454905  0.7766199174201134  0.5508377428628037   
  0.8906779701422423  0.1122029085292979  0.5510611313021911   
  0.8908483642497558  0.4445086307893575  0.5504388945251080   
  0.8883284037270869  0.7776461135754857  0.5499251640874121   
  0.1111099969999998  0.2222199939999996  0.4489699749999971   
  0.1111100130000011  0.5555599990000033  0.4489699749999971   
  0.1111099800000019  0.8888899780000017  0.4489699749999971   
  0.4444400200000018  0.2222199939999996  0.4489699749999971   
  0.4444400260000023  0.5555599990000033  0.4489699749999971   
  0.4444400029999969  0.8888899780000017  0.4489699749999971   
  0.7777800140000011  0.2222199939999996  0.4489699749999971   
  0.7777799990000034  0.5555599990000033  0.4489699749999971   
  0.7777799970000032  0.8888899780000017  0.4489699749999971   
  0.5681237674757753  0.4338801475809149  0.7078381725464524   
  0.2270435215145383  0.5054766506184478  0.7279150373740890   
  0.3826231329482397  0.5631071917744919  0.7210722260954441   
 
      
      
      
      
      
      
      
      
      
      
      
      
      
      
      
      
      
      
      
      
      
      
      
      
      
      
      
      
      
      
      
      
      
      
      
      
      
      
      
      
      
      
      
      
      
      
      
      
      
      
      
      
      
      
      
      
      
      
      
      
      
      
      
      
      
      
      
      
      
      
      
      
      
      
      
      
      
      
      
      
      
      
      
      
      
      
      
      
      
      
      
      
      
      
      
      
      
      
      
      
      
      
      
      
      
      
      
      
      
      
      
      
      
