# Supplementary material for: Tuning oxidant and antioxidant activities of ceria by anchoring copper single-site for antibacterial application
Source: Nat Commun. 2024 Feb 3;15:1010. doi: 10.1038/s41467-024-45255-6 (PMC10837451; doi:10.1038/s41467-024-45255-6)
Supplement: Supplementary file 5 — Supplementary Data 1 [file 41467_2024_45255_MOESM5_ESM.zip › 2-FigS22-Ce7c@Cu-ad/6-O.vasp]

 CONTCAR\(5)                            
   1.00000000000000     
    11.6690998077000003    0.0000000000000000    0.0000000000000000
    -5.8345499039000002   10.1057368727999997    0.0000000000000000
     0.0000000000000000    0.0000000000000000   31.1158008574999982
   O    Ce   Cu
    73    36     1
Selective dynamics
Direct
  0.0000000000000000  0.0000000000000000  0.4234499829999976   
  0.0000000000000000  0.3333300019999967  0.4234499829999976   
  0.9999999950000031  0.6666700079999970  0.4234499829999976   
  0.3333300030000004  0.0000000000000000  0.4234499829999976   
  0.3333300030000004  0.3333300019999967  0.4234499829999976   
  0.3333299980000035  0.6666700079999970  0.4234499829999976   
  0.6666700170000013  0.0000000000000000  0.4234499829999976   
  0.6666700270000021  0.3333300019999967  0.4234499829999976   
  0.6666700119999973  0.6666700079999970  0.4234499829999976   
  0.1086999052923687  0.2208531481477607  0.5252949647729181   
  0.1109291138981732  0.5555625746602857  0.5247524519184950   
  0.1097493586673437  0.8889233201394546  0.5245913211473976   
  0.4441684294159529  0.2222273251246776  0.5250549913347413   
  0.4437341611710153  0.5566356042706246  0.5252339147481848   
  0.4452166154610424  0.8889190218683751  0.5246828690366243   
  0.7783436760783573  0.2207604585981002  0.5252338666725720   
  0.7788197502440752  0.5565291179293084  0.5252083909923613   
  0.7786517628758318  0.8913312617568678  0.5253261684525867   
  0.2222200100000009  0.1111099969999998  0.3213800030000016   
  0.2222199939999996  0.4444399870000026  0.3213800030000016   
  0.2222199870000026  0.7777799690000009  0.3213800030000016   
  0.5555599839999985  0.1111099969999998  0.3213800030000016   
  0.5555599670000007  0.4444399870000026  0.3213800030000016   
  0.5555599610000002  0.7777799690000009  0.3213800030000016   
  0.8888899660000007  0.1111099969999998  0.3213800030000016   
  0.8888900110000009  0.4444399870000026  0.3213800030000016   
  0.8888899840000022  0.7777799690000009  0.3213800030000016   
  0.2330870267072882  0.1120483242741912  0.6258552650328824   
  0.2306631240258739  0.4522969928328351  0.6283569927873671   
  0.2241483633014809  0.7826550081104457  0.6248336842317102   
  0.5445432818877052  0.1112176358950165  0.6257841572314859   
  0.5552133085450421  0.4444191589637470  0.6212727658979844   
  0.5474238656598089  0.7700332468906126  0.6270722738364825   
  0.8881770154809843  0.1100098490496606  0.6259669075975509   
  0.8870399447075314  0.4522056059772979  0.6279651242343505   
  0.8870585591794864  0.7700619313194395  0.6267841602847355   
  0.1111099969999998  0.2222199939999996  0.3724099969999983   
  0.1111100130000011  0.5555599990000033  0.3724099969999983   
  0.1111099800000019  0.8888899780000017  0.3724099969999983   
  0.4444400200000018  0.2222199939999996  0.3724099969999983   
  0.4444400260000023  0.5555599990000033  0.3724099969999983   
  0.4444400029999969  0.8888899780000017  0.3724099969999983   
  0.7777800140000011  0.2222199939999996  0.3724099969999983   
  0.7777799990000034  0.5555599990000033  0.3724099969999983   
  0.7777799970000032  0.8888899780000017  0.3724099969999983   
  0.1162341939925113  0.2092193147307313  0.6738961526202658   
  0.1177021284337556  0.5740957028791769  0.6758060771832461   
  0.1119188367875097  0.8884906622057045  0.6760977968664577   
  0.4602785728071908  0.2538549958154235  0.6841357561712798   
  0.4633856710828184  0.5406305360813306  0.6844930174905670   
  0.4414519245953628  0.8891797009147382  0.6762975837055194   
  0.7650550859246863  0.2142666923551673  0.6741155254122546   
  0.7457017413371219  0.5408858659231868  0.6841867230090131   
  0.7770471203695521  0.8891228001707958  0.6752118538645320   
  0.0013958838405088  0.3363958628182360  0.5767804138245296   
  0.0024475748070856  0.6680041195485629  0.5759873970984799   
  0.0011182791354685  0.9983144587479913  0.5774835432251990   
  0.3285485632034622  0.3321597672901504  0.5752038644943624   
  0.3310139857486476  0.6678215035624717  0.5762179349254808   
  0.3315645677286625  0.9978262239065145  0.5747977781356326   
  0.6693092418473938  0.3316465229582519  0.5749966529567843   
  0.6683861355517351  0.6714012272906373  0.5751957487856316   
  0.6633308267035858  0.9987907003846814  0.5775756969862655   
  0.2222200100000009  0.1111099969999998  0.4744800069999968   
  0.2222199939999996  0.4444399870000026  0.4744800069999968   
  0.2222199870000026  0.7777799690000009  0.4744800069999968   
  0.5555599839999985  0.1111099969999998  0.4744800069999968   
  0.5555599670000007  0.4444399870000026  0.4744800069999968   
  0.5555599610000002  0.7777799690000009  0.4744800069999968   
  0.8888899660000007  0.1111099969999998  0.4744800069999968   
  0.8888900110000009  0.4444399870000026  0.4744800069999968   
  0.8888899840000022  0.7777799690000009  0.4744800069999968   
  0.0475266285409148  0.3111499912613738  0.7193244907933121   
  0.0000000000000000  0.0000000000000000  0.3468999959999977   
  0.0000000000000000  0.3333300019999967  0.3468999959999977   
  0.9999999950000031  0.6666700079999970  0.3468999959999977   
  0.3333300030000004  0.0000000000000000  0.3468999959999977   
  0.3333300030000004  0.3333300019999967  0.3468999959999977   
  0.3333299980000035  0.6666700079999970  0.3468999959999977   
  0.6666700170000013  0.0000000000000000  0.3468999959999977   
  0.6666700270000021  0.3333300019999967  0.3468999959999977   
  0.6666700119999973  0.6666700079999970  0.3468999959999977   
  0.9995153785307878  0.3323597105989791  0.6561116856146398   
  0.0056732832002382  0.6705194061443649  0.6509814401606988   
  0.9970853612838511  0.9967303094698821  0.6513709150467974   
  0.3329944764417689  0.3337158650369787  0.6504246598936518   
  0.3290286133227482  0.6710482190991272  0.6512237869346649   
  0.3305420247266539  0.9963072690510870  0.6505356445964097   
  0.6673680614821720  0.3317478551293789  0.6500398165272543   
  0.6669513311628705  0.6690950240387536  0.6505974384389575   
  0.6664835100385389  0.0010494186740715  0.6514714962840671   
  0.2223521744030919  0.1112901122998124  0.5502356207808745   
  0.2206907284915403  0.4445203564382609  0.5510269517022692   
  0.2220568820456350  0.7782969411557943  0.5492947407217841   
  0.5546155955437087  0.1110284748759796  0.5500925375088315   
  0.5554356760958612  0.4450409637294115  0.5496327053035586   
  0.5547085712215178  0.7775498837885948  0.5504320989930847   
  0.8894253755490098  0.1127128583804833  0.5511614031167227   
  0.8899852940963626  0.4443689265775603  0.5509863565829889   
  0.8885633868702385  0.7774684526601163  0.5501549470006637   
  0.1111099969999998  0.2222199939999996  0.4489699749999971   
  0.1111100130000011  0.5555599990000033  0.4489699749999971   
  0.1111099800000019  0.8888899780000017  0.4489699749999971   
  0.4444400200000018  0.2222199939999996  0.4489699749999971   
  0.4444400260000023  0.5555599990000033  0.4489699749999971   
  0.4444400029999969  0.8888899780000017  0.4489699749999971   
  0.7777800140000011  0.2222199939999996  0.4489699749999971   
  0.7777799990000034  0.5555599990000033  0.4489699749999971   
  0.7777799970000032  0.8888899780000017  0.4489699749999971   
  0.5568348056469148  0.4441020569529428  0.7076285831487539   
 
      
      
      
      
      
      
      
      
      
      
      
      
      
      
      
      
      
      
      
      
      
      
      
      
      
      
      
      
      
      
      
      
      
      
      
      
      
      
      
      
      
      
      
      
      
      
      
      
      
      
      
      
      
      
      
      
      
      
      
      
      
      
      
      
      
      
      
      
      
      
      
      
      
      
      
      
      
      
      
      
      
      
      
      
      
      
      
      
      
      
      
      
      
      
      
      
      
      
      
      
      
      
      
      
      
      
      
      
      
      
