# Supplementary material for: Tuning oxidant and antioxidant activities of ceria by anchoring copper single-site for antibacterial application
Source: Nat Commun. 2024 Feb 3;15:1010. doi: 10.1038/s41467-024-45255-6 (PMC10837451; doi:10.1038/s41467-024-45255-6)
Supplement: Supplementary file 5 — Supplementary Data 1 [file 41467_2024_45255_MOESM5_ESM.zip › 2-FigS22-Ce7c@Cu-ad/7-H2O-O2.vasp]

 CONTCAR\(5)                            
   1.00000000000000     
    11.6690998077000003    0.0000000000000000    0.0000000000000000
    -5.8345499039000002   10.1057368727999997    0.0000000000000000
     0.0000000000000000    0.0000000000000000   31.1158008574999982
   O    Ce   Cu   H 
    75    36     1     2
Selective dynamics
Direct
  0.0000000000000000  0.0000000000000000  0.4234499829999976   
  0.0000000000000000  0.3333300019999967  0.4234499829999976   
  0.9999999950000031  0.6666700079999970  0.4234499829999976   
  0.3333300030000004  0.0000000000000000  0.4234499829999976   
  0.3333300030000004  0.3333300019999967  0.4234499829999976   
  0.3333299980000035  0.6666700079999970  0.4234499829999976   
  0.6666700170000013  0.0000000000000000  0.4234499829999976   
  0.6666700270000021  0.3333300019999967  0.4234499829999976   
  0.6666700119999973  0.6666700079999970  0.4234499829999976   
  0.1092400700939962  0.2213442205825231  0.5249263772799821   
  0.1104819070170109  0.5548257891347106  0.5247275989417020   
  0.1107139488934052  0.8896361786896847  0.5247063039520725   
  0.4437908678818161  0.2210055620896298  0.5248299359459949   
  0.4440195213572480  0.5569960064672799  0.5251431112505074   
  0.4450880985764059  0.8897569378576335  0.5247545286697743   
  0.7792349481002674  0.2202684794093059  0.5255612772452238   
  0.7778319899099131  0.5563159507752502  0.5250040858806599   
  0.7784710918064590  0.8908724156472729  0.5252579306335861   
  0.2222200100000009  0.1111099969999998  0.3213800030000016   
  0.2222199939999996  0.4444399870000026  0.3213800030000016   
  0.2222199870000026  0.7777799690000009  0.3213800030000016   
  0.5555599839999985  0.1111099969999998  0.3213800030000016   
  0.5555599670000007  0.4444399870000026  0.3213800030000016   
  0.5555599610000002  0.7777799690000009  0.3213800030000016   
  0.8888899660000007  0.1111099969999998  0.3213800030000016   
  0.8888900110000009  0.4444399870000026  0.3213800030000016   
  0.8888899840000022  0.7777799690000009  0.3213800030000016   
  0.2306131055694536  0.1156681572549374  0.6256245968569516   
  0.2372723241838841  0.4547458952923193  0.6275620989281734   
  0.2221941581589135  0.7813569764448616  0.6269836559057538   
  0.5515487112843687  0.1126986660384617  0.6254372063855911   
  0.5552153426702375  0.4450030690375328  0.6217803691946742   
  0.5443274792796373  0.7647563343245309  0.6288634483963946   
  0.8891974133281124  0.1109575957657114  0.6252083089827067   
  0.8855509819582039  0.4415829571248793  0.6257345011695818   
  0.8842061908957319  0.7757169373653454  0.6268392888680197   
  0.1111099969999998  0.2222199939999996  0.3724099969999983   
  0.1111100130000011  0.5555599990000033  0.3724099969999983   
  0.1111099800000019  0.8888899780000017  0.3724099969999983   
  0.4444400200000018  0.2222199939999996  0.3724099969999983   
  0.4444400260000023  0.5555599990000033  0.3724099969999983   
  0.4444400029999969  0.8888899780000017  0.3724099969999983   
  0.7777800140000011  0.2222199939999996  0.3724099969999983   
  0.7777799990000034  0.5555599990000033  0.3724099969999983   
  0.7777799970000032  0.8888899780000017  0.3724099969999983   
  0.1118271520013394  0.2226206470682754  0.6750448050599047   
  0.1109399166556813  0.5480586577686424  0.6768501729891483   
  0.1168329795230179  0.9045649197400039  0.6777275647568999   
  0.4587669476000187  0.2441798783825817  0.6823691314235916   
  0.4688722324420951  0.5283142783384918  0.6894587052796339   
  0.4440815945771561  0.8966477040327234  0.6757509189712536   
  0.7768288442497209  0.2169351509404081  0.6755778593020310   
  0.7499194544007892  0.5374333057738880  0.6834871411606898   
  0.7761644386066351  0.8912022526656358  0.6761027423558232   
  0.0053131289050938  0.3364935207675401  0.5773999189747840   
  0.9999127893434547  0.6671366597118151  0.5753235584616831   
  0.0022794362707685  0.9998523938380188  0.5770040500258133   
  0.3301535039653629  0.3323762277729827  0.5747040307903504   
  0.3306118900901183  0.6695941177721210  0.5755374225207390   
  0.3319445301312527  0.9984776272592626  0.5759721767338561   
  0.6677892174288047  0.3315952440708472  0.5742955567196191   
  0.6671115104928376  0.6706790033438352  0.5755616542761501   
  0.6630042222196764  0.9954458109644904  0.5778192654214251   
  0.2222200100000009  0.1111099969999998  0.4744800069999968   
  0.2222199939999996  0.4444399870000026  0.4744800069999968   
  0.2222199870000026  0.7777799690000009  0.4744800069999968   
  0.5555599839999985  0.1111099969999998  0.4744800069999968   
  0.5555599670000007  0.4444399870000026  0.4744800069999968   
  0.5555599610000002  0.7777799690000009  0.4744800069999968   
  0.8888899660000007  0.1111099969999998  0.4744800069999968   
  0.8888900110000009  0.4444399870000026  0.4744800069999968   
  0.8888899840000022  0.7777799690000009  0.4744800069999968   
  0.3570161376718204  0.6320219533809421  0.7300538426606309   
  0.9960958885443603  0.3195279469557377  0.7519231183641324   
  0.0941056225588284  0.3903763532266922  0.7746051293430654   
  0.0000000000000000  0.0000000000000000  0.3468999959999977   
  0.0000000000000000  0.3333300019999967  0.3468999959999977   
  0.9999999950000031  0.6666700079999970  0.3468999959999977   
  0.3333300030000004  0.0000000000000000  0.3468999959999977   
  0.3333300030000004  0.3333300019999967  0.3468999959999977   
  0.3333299980000035  0.6666700079999970  0.3468999959999977   
  0.6666700170000013  0.0000000000000000  0.3468999959999977   
  0.6666700270000021  0.3333300019999967  0.3468999959999977   
  0.6666700119999973  0.6666700079999970  0.3468999959999977   
  0.0017221729785959  0.3333443939999725  0.6516159894864941   
  0.9977485605736334  0.6663860048696790  0.6541104849808121   
  0.0009048467450228  0.0011552300013022  0.6514589648018045   
  0.3324371677049669  0.3315162366639726  0.6498703427653467   
  0.3247206465549723  0.6741533135841422  0.6523193958754803   
  0.3312418578652014  0.9999661415416625  0.6514371833514403   
  0.6704423300276048  0.3284416046798384  0.6488639807090593   
  0.6687250085956080  0.6694068601897385  0.6508081056730219   
  0.6663648393361115  0.9991846119638552  0.6518326222976540   
  0.2225446779446330  0.1113427880933173  0.5498968456494495   
  0.2234175957487068  0.4463148895877609  0.5506069228890169   
  0.2200927749869876  0.7776910934473307  0.5502238805713091   
  0.5545942519567149  0.1099375712739885  0.5500073361967566   
  0.5556769928326375  0.4448925376408326  0.5497423307236673   
  0.5536415452067160  0.7769794624671178  0.5507660449150436   
  0.8895300440981941  0.1107899586747223  0.5505271014231568   
  0.8901937376609581  0.4458805924765699  0.5504668448403294   
  0.8888805519507272  0.7773971421963850  0.5506850778062500   
  0.1111099969999998  0.2222199939999996  0.4489699749999971   
  0.1111100130000011  0.5555599990000033  0.4489699749999971   
  0.1111099800000019  0.8888899780000017  0.4489699749999971   
  0.4444400200000018  0.2222199939999996  0.4489699749999971   
  0.4444400260000023  0.5555599990000033  0.4489699749999971   
  0.4444400029999969  0.8888899780000017  0.4489699749999971   
  0.7777800140000011  0.2222199939999996  0.4489699749999971   
  0.7777799990000034  0.5555599990000033  0.4489699749999971   
  0.7777799970000032  0.8888899780000017  0.4489699749999971   
  0.5626601009028889  0.4334598248274943  0.7070794261399911   
  0.2740687140997053  0.5702073051514276  0.7441164905268707   
  0.4039205684460896  0.5804928744898703  0.7206647958063499   
 
      
      
      
      
      
      
      
      
      
      
      
      
      
      
      
      
      
      
      
      
      
      
      
      
      
      
      
      
      
      
      
      
      
      
      
      
      
      
      
      
      
      
      
      
      
      
      
      
      
      
      
      
      
      
      
      
      
      
      
      
      
      
      
      
      
      
      
      
      
      
      
      
      
      
      
      
      
      
      
      
      
      
      
      
      
      
      
      
      
      
      
      
      
      
      
      
      
      
      
      
      
      
      
      
      
      
      
      
      
      
      
      
      
      
