# Supplementary material for: Tuning oxidant and antioxidant activities of ceria by anchoring copper single-site for antibacterial application
Source: Nat Commun. 2024 Feb 3;15:1010. doi: 10.1038/s41467-024-45255-6 (PMC10837451; doi:10.1038/s41467-024-45255-6)
Supplement: Supplementary file 5 — Supplementary Data 1 [file 41467_2024_45255_MOESM5_ESM.zip › 2-FigS22-Ce7c@Cu-ad/8-O2.vasp]

 CONTCAR\(5)                            
   1.00000000000000     
    11.6690998077000003    0.0000000000000000    0.0000000000000000
    -5.8345499039000002   10.1057368727999997    0.0000000000000000
     0.0000000000000000    0.0000000000000000   31.1158008574999982
   O    Ce   Cu
    74    36     1
Selective dynamics
Direct
  0.0000000000000000  0.0000000000000000  0.4234499829999976   
  0.0000000000000000  0.3333300019999967  0.4234499829999976   
  0.9999999950000031  0.6666700079999970  0.4234499829999976   
  0.3333300030000004  0.0000000000000000  0.4234499829999976   
  0.3333300030000004  0.3333300019999967  0.4234499829999976   
  0.3333299980000035  0.6666700079999970  0.4234499829999976   
  0.6666700170000013  0.0000000000000000  0.4234499829999976   
  0.6666700270000021  0.3333300019999967  0.4234499829999976   
  0.6666700119999973  0.6666700079999970  0.4234499829999976   
  0.1090481636041716  0.2212495212235481  0.5249121767276534   
  0.1109504985715759  0.5546202292872451  0.5248175736009202   
  0.1111083456646185  0.8896531157994119  0.5248299808582857   
  0.4442122714597545  0.2205962228078278  0.5249846200891355   
  0.4440414583292451  0.5569930264656335  0.5250638492146180   
  0.4448644527311245  0.8891564283175342  0.5248946509545505   
  0.7788620560245718  0.2207713783913121  0.5252893747690877   
  0.7780162195596034  0.5557168689309933  0.5252022587734331   
  0.7787661151646361  0.8914611229780860  0.5254010771609288   
  0.2222200100000009  0.1111099969999998  0.3213800030000016   
  0.2222199939999996  0.4444399870000026  0.3213800030000016   
  0.2222199870000026  0.7777799690000009  0.3213800030000016   
  0.5555599839999985  0.1111099969999998  0.3213800030000016   
  0.5555599670000007  0.4444399870000026  0.3213800030000016   
  0.5555599610000002  0.7777799690000009  0.3213800030000016   
  0.8888899660000007  0.1111099969999998  0.3213800030000016   
  0.8888900110000009  0.4444399870000026  0.3213800030000016   
  0.8888899840000022  0.7777799690000009  0.3213800030000016   
  0.2318380432738678  0.1151609218341747  0.6259009403540432   
  0.2314583256954492  0.4496477517074027  0.6260160029364457   
  0.2251061777997450  0.7796817001526222  0.6267752943934468   
  0.5487652868085462  0.1115872874896979  0.6271002013349971   
  0.5560326198516137  0.4446450996099074  0.6215067714472724   
  0.5488830588671973  0.7705914536249381  0.6272113284507341   
  0.8889438481529410  0.1113082431176977  0.6251717750348149   
  0.8859149223641438  0.4422431519605183  0.6269177167252380   
  0.8858048007895007  0.7767599547675061  0.6268817564789444   
  0.1111099969999998  0.2222199939999996  0.3724099969999983   
  0.1111100130000011  0.5555599990000033  0.3724099969999983   
  0.1111099800000019  0.8888899780000017  0.3724099969999983   
  0.4444400200000018  0.2222199939999996  0.3724099969999983   
  0.4444400260000023  0.5555599990000033  0.3724099969999983   
  0.4444400029999969  0.8888899780000017  0.3724099969999983   
  0.7777800140000011  0.2222199939999996  0.3724099969999983   
  0.7777799990000034  0.5555599990000033  0.3724099969999983   
  0.7777799970000032  0.8888899780000017  0.3724099969999983   
  0.1099901148385669  0.2212170165910621  0.6750322609929071   
  0.1198254626203763  0.5500926688511996  0.6775788982606841   
  0.1191638775732144  0.9038567559029644  0.6779046834163509   
  0.4601157378113712  0.2533684634432944  0.6839528036382418   
  0.4599742649606284  0.5398221368282066  0.6839829443949128   
  0.4431203163528252  0.8884094284720518  0.6773537144564941   
  0.7766638788100622  0.2173249184149100  0.6760926525759743   
  0.7452425530121829  0.5392700347348551  0.6843426465697249   
  0.7772138053930604  0.8929444038046697  0.6762389473403800   
  0.0027345219382937  0.3356937566216516  0.5771375227473072   
  0.0008796844478596  0.6671026442014210  0.5754975103649116   
  0.0028568461183767  0.0004955429329101  0.5771577031978268   
  0.3303403541825531  0.3318096933437218  0.5744733994129732   
  0.3317128157131677  0.6680157258787389  0.5762583319173302   
  0.3319474948385306  0.9973562505296272  0.5760973370911913   
  0.6680282518297460  0.3304423177637474  0.5751730590516360   
  0.6679648319341283  0.6709096686792435  0.5752165991315223   
  0.6633557834880008  0.9983449519475656  0.5776857579978625   
  0.2222200100000009  0.1111099969999998  0.4744800069999968   
  0.2222199939999996  0.4444399870000026  0.4744800069999968   
  0.2222199870000026  0.7777799690000009  0.4744800069999968   
  0.5555599839999985  0.1111099969999998  0.4744800069999968   
  0.5555599670000007  0.4444399870000026  0.4744800069999968   
  0.5555599610000002  0.7777799690000009  0.4744800069999968   
  0.8888899660000007  0.1111099969999998  0.4744800069999968   
  0.8888900110000009  0.4444399870000026  0.4744800069999968   
  0.8888899840000022  0.7777799690000009  0.4744800069999968   
  0.0171033262399902  0.3365610932087009  0.7534395032873391   
  0.1218417785442938  0.4134560515473424  0.7716781120411511   
  0.0000000000000000  0.0000000000000000  0.3468999959999977   
  0.0000000000000000  0.3333300019999967  0.3468999959999977   
  0.9999999950000031  0.6666700079999970  0.3468999959999977   
  0.3333300030000004  0.0000000000000000  0.3468999959999977   
  0.3333300030000004  0.3333300019999967  0.3468999959999977   
  0.3333299980000035  0.6666700079999970  0.3468999959999977   
  0.6666700170000013  0.0000000000000000  0.3468999959999977   
  0.6666700270000021  0.3333300019999967  0.3468999959999977   
  0.6666700119999973  0.6666700079999970  0.3468999959999977   
  0.0009988367133147  0.3327494657220527  0.6515193582960137   
  0.0010847153340450  0.6672903793725027  0.6545376345770464   
  0.0013365024826086  0.0017727048284257  0.6513862224207045   
  0.3316825749518486  0.3324961548270124  0.6496690492152339   
  0.3293453447915908  0.6683438284573811  0.6514184574437110   
  0.3294909080364619  0.9948306117097943  0.6514286491808434   
  0.6685769645260962  0.3303753397099385  0.6501709647156702   
  0.6686370397099779  0.6714728466139093  0.6502107365112266   
  0.6666315318157103  0.0000181182483914  0.6520323853660415   
  0.2228610311892467  0.1110671006643571  0.5501116346366857   
  0.2226746597058735  0.4450335799139111  0.5501860341852023   
  0.2203111636162376  0.7769027917448454  0.5503495320671874   
  0.5547514591302303  0.1102415802297756  0.5503685380012229   
  0.5558762756779387  0.4446991706057872  0.5497699013772248   
  0.5547408243717555  0.7778595419290042  0.5504228213065332   
  0.8891842677664528  0.1112769090117780  0.5505083595301841   
  0.8897836445886540  0.4455972091837168  0.5508316820449721   
  0.8897075375350880  0.7774469784102820  0.5508579098135797   
  0.1111099969999998  0.2222199939999996  0.4489699749999971   
  0.1111100130000011  0.5555599990000033  0.4489699749999971   
  0.1111099800000019  0.8888899780000017  0.4489699749999971   
  0.4444400200000018  0.2222199939999996  0.4489699749999971   
  0.4444400260000023  0.5555599990000033  0.4489699749999971   
  0.4444400029999969  0.8888899780000017  0.4489699749999971   
  0.7777800140000011  0.2222199939999996  0.4489699749999971   
  0.7777799990000034  0.5555599990000033  0.4489699749999971   
  0.7777799970000032  0.8888899780000017  0.4489699749999971   
  0.5556532307415694  0.4444201815696687  0.7062614740036608   
 
      
      
      
      
      
      
      
      
      
      
      
      
      
      
      
      
      
      
      
      
      
      
      
      
      
      
      
      
      
      
      
      
      
      
      
      
      
      
      
      
      
      
      
      
      
      
      
      
      
      
      
      
      
      
      
      
      
      
      
      
      
      
      
      
      
      
      
      
      
      
      
      
      
      
      
      
      
      
      
      
      
      
      
      
      
      
      
      
      
      
      
      
      
      
      
      
      
      
      
      
      
      
      
      
      
      
      
      
      
      
      
