# Supplementary material for: Tuning oxidant and antioxidant activities of ceria by anchoring copper single-site for antibacterial application
Source: Nat Commun. 2024 Feb 3;15:1010. doi: 10.1038/s41467-024-45255-6 (PMC10837451; doi:10.1038/s41467-024-45255-6)
Supplement: Supplementary file 5 — Supplementary Data 1 [file 41467_2024_45255_MOESM5_ESM.zip › 3-FigS23-Cu@Cu-ad/2-H2O2.vasp]

 CONTCAR\(4)                            
   1.00000000000000     
    11.6690998077000003    0.0000000000000000    0.0000000000000000
    -5.8345499039000002   10.1057368727999997    0.0000000000000000
     0.0000000000000000    0.0000000000000000   31.1158008574999982
   O    Ce   Cu   H 
    74    36     1     2
Selective dynamics
Direct
  0.0000000000000000  0.0000000000000000  0.4234499829999976   
  0.0000000000000000  0.3333300019999967  0.4234499829999976   
  0.9999999950000031  0.6666700079999970  0.4234499829999976   
  0.3333300030000004  0.0000000000000000  0.4234499829999976   
  0.3333300030000004  0.3333300019999967  0.4234499829999976   
  0.3333299980000035  0.6666700079999970  0.4234499829999976   
  0.6666700170000013  0.0000000000000000  0.4234499829999976   
  0.6666700270000021  0.3333300019999967  0.4234499829999976   
  0.6666700119999973  0.6666700079999970  0.4234499829999976   
  0.1094965283559475  0.2219777262340301  0.5250197756461787   
  0.1112466161193026  0.5550460119875282  0.5248260349928913   
  0.1110200887759802  0.8895593482914776  0.5248575880022059   
  0.4444613764583067  0.2211278415941891  0.5249059602534061   
  0.4440916922488896  0.5564843205393970  0.5249601105803237   
  0.4448640994785862  0.8890887998429378  0.5249204965894023   
  0.7789510019879486  0.2212565948087075  0.5254556692263463   
  0.7776776298441206  0.5552810934580847  0.5250784569114444   
  0.7781993554848867  0.8902735917572784  0.5252173608458222   
  0.2222200100000009  0.1111099969999998  0.3213800030000016   
  0.2222199939999996  0.4444399870000026  0.3213800030000016   
  0.2222199870000026  0.7777799690000009  0.3213800030000016   
  0.5555599839999985  0.1111099969999998  0.3213800030000016   
  0.5555599670000007  0.4444399870000026  0.3213800030000016   
  0.5555599610000002  0.7777799690000009  0.3213800030000016   
  0.8888899660000007  0.1111099969999998  0.3213800030000016   
  0.8888900110000009  0.4444399870000026  0.3213800030000016   
  0.8888899840000022  0.7777799690000009  0.3213800030000016   
  0.2277366752215499  0.1152685191027487  0.6249828876900452   
  0.2335734171344157  0.4501705799299245  0.6262311337878188   
  0.2248695703248202  0.7787822309784147  0.6265994669523138   
  0.5530483518073837  0.1115765502677277  0.6259653559040785   
  0.5536132088688106  0.4401338484824606  0.6230146532500669   
  0.5489014522296713  0.7704329200581981  0.6267459598029674   
  0.8892947973024405  0.1127223449355625  0.6253198516024838   
  0.8838381106974040  0.4423608601144977  0.6271423387627948   
  0.8859664259564681  0.7766732988331029  0.6263829144909181   
  0.1111099969999998  0.2222199939999996  0.3724099969999983   
  0.1111100130000011  0.5555599990000033  0.3724099969999983   
  0.1111099800000019  0.8888899780000017  0.3724099969999983   
  0.4444400200000018  0.2222199939999996  0.3724099969999983   
  0.4444400260000023  0.5555599990000033  0.3724099969999983   
  0.4444400029999969  0.8888899780000017  0.3724099969999983   
  0.7777800140000011  0.2222199939999996  0.3724099969999983   
  0.7777799990000034  0.5555599990000033  0.3724099969999983   
  0.7777799970000032  0.8888899780000017  0.3724099969999983   
  0.1113877148471616  0.2230374622223152  0.6752456963739704   
  0.1188600832146065  0.5485265996325595  0.6776900234687062   
  0.1191092498253070  0.9051238851348629  0.6775052932256287   
  0.4459965417019021  0.2243920904241534  0.6805879908874530   
  0.4602301412639278  0.5414233119934835  0.6844147671243164   
  0.4442070893965635  0.8889719955501576  0.6768819659573282   
  0.7760894865549304  0.2192265725164191  0.6767581119016768   
  0.7453805107263847  0.5405228920954386  0.6849153978008573   
  0.7772075226995625  0.8926395013309403  0.6757469439668142   
  0.0033326579926012  0.3368571679458867  0.5773720625031302   
  0.0006203885393816  0.6668529159333332  0.5752531894137007   
  0.0011467637222253  0.0000694412772191  0.5766577303588463   
  0.3315786557310787  0.3326514204075224  0.5748087439588616   
  0.3318570748573961  0.6677742014055994  0.5760851698935809   
  0.3324032919165276  0.9986011644046471  0.5760807286781429   
  0.6674280758887150  0.3314469435215059  0.5754332877904886   
  0.6667690133900379  0.6681434446339196  0.5750690203485789   
  0.6647321228317935  0.9977412715274809  0.5771878159045869   
  0.2222200100000009  0.1111099969999998  0.4744800069999968   
  0.2222199939999996  0.4444399870000026  0.4744800069999968   
  0.2222199870000026  0.7777799690000009  0.4744800069999968   
  0.5555599839999985  0.1111099969999998  0.4744800069999968   
  0.5555599670000007  0.4444399870000026  0.4744800069999968   
  0.5555599610000002  0.7777799690000009  0.4744800069999968   
  0.8888899660000007  0.1111099969999998  0.4744800069999968   
  0.8888900110000009  0.4444399870000026  0.4744800069999968   
  0.8888899840000022  0.7777799690000009  0.4744800069999968   
  0.5415733657301232  0.3707131950877312  0.7690032983321800   
  0.4437919407519004  0.2286423805950264  0.7637747701875739   
  0.0000000000000000  0.0000000000000000  0.3468999959999977   
  0.0000000000000000  0.3333300019999967  0.3468999959999977   
  0.9999999950000031  0.6666700079999970  0.3468999959999977   
  0.3333300030000004  0.0000000000000000  0.3468999959999977   
  0.3333300030000004  0.3333300019999967  0.3468999959999977   
  0.3333299980000035  0.6666700079999970  0.3468999959999977   
  0.6666700170000013  0.0000000000000000  0.3468999959999977   
  0.6666700270000021  0.3333300019999967  0.3468999959999977   
  0.6666700119999973  0.6666700079999970  0.3468999959999977   
  0.0015248054974037  0.3338353408891024  0.6515734242330495   
  0.0014542906430819  0.6681798787182629  0.6545097419290329   
  0.0016395360279304  0.0020650472222385  0.6511873934325507   
  0.3325034643142430  0.3317779133137009  0.6500764495230911   
  0.3299445763381641  0.6692342767050334  0.6513657440239200   
  0.3311259801817528  0.9980912925065581  0.6512022449824499   
  0.6667695830405691  0.3302590181862968  0.6503555154584362   
  0.6692118739999273  0.6717465949162786  0.6493919396080798   
  0.6668116134697044  0.0003983941373562  0.6517515783749843   
  0.2223668830735974  0.1112170259022989  0.5499891346838837   
  0.2231068825076790  0.4454747917288273  0.5502854905714329   
  0.2205161349802722  0.7771168796218717  0.5504675592378518   
  0.5552954884930230  0.1102683049174260  0.5502834672692316   
  0.5553673487682644  0.4436364304937044  0.5498767898434664   
  0.5546214891838375  0.7776712942415500  0.5502258454811155   
  0.8891018837877382  0.1111759712600389  0.5505083559333599   
  0.8898015909330894  0.4459577335035192  0.5509541723272946   
  0.8897413847546005  0.7773243022933656  0.5506010296361126   
  0.1111099969999998  0.2222199939999996  0.4489699749999971   
  0.1111100130000011  0.5555599990000033  0.4489699749999971   
  0.1111099800000019  0.8888899780000017  0.4489699749999971   
  0.4444400200000018  0.2222199939999996  0.4489699749999971   
  0.4444400260000023  0.5555599990000033  0.4489699749999971   
  0.4444400029999969  0.8888899780000017  0.4489699749999971   
  0.7777800140000011  0.2222199939999996  0.4489699749999971   
  0.7777799990000034  0.5555599990000033  0.4489699749999971   
  0.7777799970000032  0.8888899780000017  0.4489699749999971   
  0.5705314602038669  0.4840744849372243  0.7155528249361112   
  0.6195423786944758  0.3666010111139784  0.7784698397787224   
  0.4424618721376135  0.2215160070898392  0.7303266098764780   
 
      
      
      
      
      
      
      
      
      
      
      
      
      
      
      
      
      
      
      
      
      
      
      
      
      
      
      
      
      
      
      
      
      
      
      
      
      
      
      
      
      
      
      
      
      
      
      
      
      
      
      
      
      
      
      
      
      
      
      
      
      
      
      
      
      
      
      
      
      
      
      
      
      
      
      
      
      
      
      
      
      
      
      
      
      
      
      
      
      
      
      
      
      
      
      
      
      
      
      
      
      
      
      
      
      
      
      
      
      
      
      
      
      
