# Supplementary material for: Tuning oxidant and antioxidant activities of ceria by anchoring copper single-site for antibacterial application
Source: Nat Commun. 2024 Feb 3;15:1010. doi: 10.1038/s41467-024-45255-6 (PMC10837451; doi:10.1038/s41467-024-45255-6)
Supplement: Supplementary file 5 — Supplementary Data 1 [file 41467_2024_45255_MOESM5_ESM.zip › 3-FigS23-Cu@Cu-ad/3-OH.vasp]

 CONTCAR\(4)                            
   1.00000000000000     
    11.6690998077000003    0.0000000000000000    0.0000000000000000
    -5.8345499039000002   10.1057368727999997    0.0000000000000000
     0.0000000000000000    0.0000000000000000   31.1158008574999982
   O    Ce   Cu   H 
    73    36     1     1
Selective dynamics
Direct
  0.0000000000000000  0.0000000000000000  0.4234499829999976   
  0.0000000000000000  0.3333300019999967  0.4234499829999976   
  0.9999999950000031  0.6666700079999970  0.4234499829999976   
  0.3333300030000004  0.0000000000000000  0.4234499829999976   
  0.3333300030000004  0.3333300019999967  0.4234499829999976   
  0.3333299980000035  0.6666700079999970  0.4234499829999976   
  0.6666700170000013  0.0000000000000000  0.4234499829999976   
  0.6666700270000021  0.3333300019999967  0.4234499829999976   
  0.6666700119999973  0.6666700079999970  0.4234499829999976   
  0.1093208494065081  0.2216791369121367  0.5250065310739700   
  0.1106210896416755  0.5551030952277785  0.5248315069264180   
  0.1103024008298163  0.8891275625435711  0.5247595855193978   
  0.4447279503703641  0.2220553106109122  0.5251501835253407   
  0.4433286786293067  0.5563461323136707  0.5250549181802171   
  0.4451072444240793  0.8891524500455077  0.5248329930786468   
  0.7783628105276748  0.2201712384078434  0.5256617608856899   
  0.7787834887474787  0.5556474034808261  0.5247254997189046   
  0.7775035371638950  0.8906946712692516  0.5251838544917717   
  0.2222200100000009  0.1111099969999998  0.3213800030000016   
  0.2222199939999996  0.4444399870000026  0.3213800030000016   
  0.2222199870000026  0.7777799690000009  0.3213800030000016   
  0.5555599839999985  0.1111099969999998  0.3213800030000016   
  0.5555599670000007  0.4444399870000026  0.3213800030000016   
  0.5555599610000002  0.7777799690000009  0.3213800030000016   
  0.8888899660000007  0.1111099969999998  0.3213800030000016   
  0.8888900110000009  0.4444399870000026  0.3213800030000016   
  0.8888899840000022  0.7777799690000009  0.3213800030000016   
  0.2241817789041036  0.1144701352347610  0.6265687998991041   
  0.2321681290883504  0.4536785404947423  0.6271771571315981   
  0.2196901545155470  0.7760318825136565  0.6264366857094217   
  0.5563457724551313  0.1186854163801883  0.6278210903509702   
  0.5584836671285771  0.4449109455913103  0.6221644009326965   
  0.5457135637145356  0.7594251856747505  0.6273704458949396   
  0.8863536680464819  0.1101235238858820  0.6251514386476842   
  0.8894805620774022  0.4454736937473527  0.6255085926881492   
  0.8850086915935051  0.7747490639958912  0.6246531368180825   
  0.1111099969999998  0.2222199939999996  0.3724099969999983   
  0.1111100130000011  0.5555599990000033  0.3724099969999983   
  0.1111099800000019  0.8888899780000017  0.3724099969999983   
  0.4444400200000018  0.2222199939999996  0.3724099969999983   
  0.4444400260000023  0.5555599990000033  0.3724099969999983   
  0.4444400029999969  0.8888899780000017  0.3724099969999983   
  0.7777800140000011  0.2222199939999996  0.3724099969999983   
  0.7777799990000034  0.5555599990000033  0.3724099969999983   
  0.7777799970000032  0.8888899780000017  0.3724099969999983   
  0.1064190729289365  0.2228590278126958  0.6754241165748880   
  0.1098838178139161  0.5564365672949592  0.6767873997418832   
  0.0937480758737976  0.8811780516535705  0.6774998735479656   
  0.4598610417071995  0.2645327626945075  0.6864746297512596   
  0.4628086978774064  0.5239769764592950  0.6874216944078952   
  0.4501496521272870  0.8819161224244141  0.6772354316179303   
  0.7812649281458164  0.2234632088507169  0.6764152790775242   
  0.7766013906191489  0.5543368005902138  0.6767289141405186   
  0.7759142014098046  0.8883520469791648  0.6752016261254639   
  0.0034468340438352  0.3351865630701027  0.5771451546331079   
  0.0002404169626473  0.6673018400655053  0.5760085482456248   
  0.0005460508600521  0.9998254652687919  0.5765148983116077   
  0.3307794469696574  0.3330348199772644  0.5747024965098788   
  0.3311409081926584  0.6691957889553493  0.5758883637287084   
  0.3328699363094785  0.9991802102163234  0.5752842867178742   
  0.6693103846714976  0.3330170501770127  0.5752250871263769   
  0.6674243049040669  0.6682498760247881  0.5747947682334313   
  0.6607317583536272  0.9947659434015108  0.5782663671202926   
  0.2222200100000009  0.1111099969999998  0.4744800069999968   
  0.2222199939999996  0.4444399870000026  0.4744800069999968   
  0.2222199870000026  0.7777799690000009  0.4744800069999968   
  0.5555599839999985  0.1111099969999998  0.4744800069999968   
  0.5555599670000007  0.4444399870000026  0.4744800069999968   
  0.5555599610000002  0.7777799690000009  0.4744800069999968   
  0.8888899660000007  0.1111099969999998  0.4744800069999968   
  0.8888900110000009  0.4444399870000026  0.4744800069999968   
  0.8888899840000022  0.7777799690000009  0.4744800069999968   
  0.5889751430422479  0.4588818696165191  0.7758978018778109   
  0.0000000000000000  0.0000000000000000  0.3468999959999977   
  0.0000000000000000  0.3333300019999967  0.3468999959999977   
  0.9999999950000031  0.6666700079999970  0.3468999959999977   
  0.3333300030000004  0.0000000000000000  0.3468999959999977   
  0.3333300030000004  0.3333300019999967  0.3468999959999977   
  0.3333299980000035  0.6666700079999970  0.3468999959999977   
  0.6666700170000013  0.0000000000000000  0.3468999959999977   
  0.6666700270000021  0.3333300019999967  0.3468999959999977   
  0.6666700119999973  0.6666700079999970  0.3468999959999977   
  0.9991897746828329  0.3326715409258654  0.6517365323715509   
  0.9981901640685251  0.6678218054754623  0.6512836409543539   
  0.9971155050024763  0.9984050546279093  0.6511569078581232   
  0.3281464935940974  0.3309830553187396  0.6492777563663310   
  0.3266988259332706  0.6719186834583510  0.6507978815651754   
  0.3296273169504147  0.9969511607938699  0.6544799098558656   
  0.6721943758661126  0.3362839437881888  0.6502742367007031   
  0.6689677934307667  0.6643622613292450  0.6502275823117643   
  0.6659828646991812  0.9984867716366708  0.6520484793548178   
  0.2225531357240058  0.1105618901959389  0.5505529808765388   
  0.2221869873364994  0.4452961189393108  0.5501344039454423   
  0.2221878354119440  0.7798103686093683  0.5501285784441521   
  0.5536556780888375  0.1102309884934769  0.5512153198719716   
  0.5563026711607293  0.4445262658305609  0.5496139043125581   
  0.5539563698659009  0.7762962359542342  0.5506309438126848   
  0.8887618068382537  0.1108194660945117  0.5505092117672277   
  0.8897163832803372  0.4446344221246079  0.5501446888521500   
  0.8884630723483369  0.7777758395313654  0.5499135490903271   
  0.1111099969999998  0.2222199939999996  0.4489699749999971   
  0.1111100130000011  0.5555599990000033  0.4489699749999971   
  0.1111099800000019  0.8888899780000017  0.4489699749999971   
  0.4444400200000018  0.2222199939999996  0.4489699749999971   
  0.4444400260000023  0.5555599990000033  0.4489699749999971   
  0.4444400029999969  0.8888899780000017  0.4489699749999971   
  0.7777800140000011  0.2222199939999996  0.4489699749999971   
  0.7777799990000034  0.5555599990000033  0.4489699749999971   
  0.7777799970000032  0.8888899780000017  0.4489699749999971   
  0.5150189295171614  0.4198873605456441  0.7234108444262120   
  0.6854688423392474  0.5087379309838838  0.7754698606879202   
 
      
      
      
      
      
      
      
      
      
      
      
      
      
      
      
      
      
      
      
      
      
      
      
      
      
      
      
      
      
      
      
      
      
      
      
      
      
      
      
      
      
      
      
      
      
      
      
      
      
      
      
      
      
      
      
      
      
      
      
      
      
      
      
      
      
      
      
      
      
      
      
      
      
      
      
      
      
      
      
      
      
      
      
      
      
      
      
      
      
      
      
      
      
      
      
      
      
      
      
      
      
      
      
      
      
      
      
      
      
      
      
