# Supplementary material for: Tuning oxidant and antioxidant activities of ceria by anchoring copper single-site for antibacterial application
Source: Nat Commun. 2024 Feb 3;15:1010. doi: 10.1038/s41467-024-45255-6 (PMC10837451; doi:10.1038/s41467-024-45255-6)
Supplement: Supplementary file 5 — Supplementary Data 1 [file 41467_2024_45255_MOESM5_ESM.zip › 3-FigS23-Cu@Cu-ad/4-H2O.vasp]

 CONTCAR\(4)                            
   1.00000000000000     
    11.6690998077000003    0.0000000000000000    0.0000000000000000
    -5.8345499039000002   10.1057368727999997    0.0000000000000000
     0.0000000000000000    0.0000000000000000   31.1158008574999982
   O    Ce   Cu   H 
    73    36     1     2
Selective dynamics
Direct
  0.0000000000000000  0.0000000000000000  0.4234499829999976   
  0.0000000000000000  0.3333300019999967  0.4234499829999976   
  0.9999999950000031  0.6666700079999970  0.4234499829999976   
  0.3333300030000004  0.0000000000000000  0.4234499829999976   
  0.3333300030000004  0.3333300019999967  0.4234499829999976   
  0.3333299980000035  0.6666700079999970  0.4234499829999976   
  0.6666700170000013  0.0000000000000000  0.4234499829999976   
  0.6666700270000021  0.3333300019999967  0.4234499829999976   
  0.6666700119999973  0.6666700079999970  0.4234499829999976   
  0.1096583377214131  0.2219310738104667  0.5249922744886248   
  0.1112191932828992  0.5549663178933244  0.5247627918428321   
  0.1110347565587304  0.8894980277156890  0.5248462850719591   
  0.4444856924881293  0.2211267938074073  0.5249152069015324   
  0.4441557386642359  0.5563351780226427  0.5248971556078104   
  0.4448631426336291  0.8890275707655633  0.5249295115161416   
  0.7790563812079228  0.2211935175777029  0.5254392534452492   
  0.7777403534840204  0.5552706463709924  0.5250320326055729   
  0.7782347303327626  0.8899495088201235  0.5251815213395048   
  0.2222200100000009  0.1111099969999998  0.3213800030000016   
  0.2222199939999996  0.4444399870000026  0.3213800030000016   
  0.2222199870000026  0.7777799690000009  0.3213800030000016   
  0.5555599839999985  0.1111099969999998  0.3213800030000016   
  0.5555599670000007  0.4444399870000026  0.3213800030000016   
  0.5555599610000002  0.7777799690000009  0.3213800030000016   
  0.8888899660000007  0.1111099969999998  0.3213800030000016   
  0.8888900110000009  0.4444399870000026  0.3213800030000016   
  0.8888899840000022  0.7777799690000009  0.3213800030000016   
  0.2273173047043358  0.1155511181080158  0.6248966319048677   
  0.2346587753249878  0.4505678837029805  0.6264904461650289   
  0.2250992362330209  0.7785892957588203  0.6266335787303206   
  0.5542198813768735  0.1114673389052001  0.6255776969149878   
  0.5529433581406380  0.4377520769652534  0.6232832235764576   
  0.5486750084935039  0.7701979492002380  0.6267274803635132   
  0.8896069089680338  0.1132613446644868  0.6254047244003615   
  0.8841458740283912  0.4416710728457431  0.6269911764481932   
  0.8861587079112994  0.7774056215714253  0.6261328927816052   
  0.1111099969999998  0.2222199939999996  0.3724099969999983   
  0.1111100130000011  0.5555599990000033  0.3724099969999983   
  0.1111099800000019  0.8888899780000017  0.3724099969999983   
  0.4444400200000018  0.2222199939999996  0.3724099969999983   
  0.4444400260000023  0.5555599990000033  0.3724099969999983   
  0.4444400029999969  0.8888899780000017  0.3724099969999983   
  0.7777800140000011  0.2222199939999996  0.3724099969999983   
  0.7777799990000034  0.5555599990000033  0.3724099969999983   
  0.7777799970000032  0.8888899780000017  0.3724099969999983   
  0.1120280326051386  0.2234822516690187  0.6754626314687187   
  0.1187147614586408  0.5483119304898310  0.6777258522005667   
  0.1182433941300616  0.9047235339974620  0.6774339518990118   
  0.4433165402347115  0.2172360378141036  0.6805826107557778   
  0.4631394607094776  0.5413967328837543  0.6847527794757653   
  0.4450001202648011  0.8894129460750051  0.6770736819724803   
  0.7756553525661616  0.2193029553737205  0.6770187915775736   
  0.7484870986347900  0.5426372521581797  0.6840962970826254   
  0.7775429669725185  0.8931171489717542  0.6758158219050898   
  0.0039768061997805  0.3370113999439042  0.5773820583493503   
  0.0004701194236958  0.6665310286751733  0.5752877659695912   
  0.0010901278031383  0.0003007170422933  0.5765968720224208   
  0.3318948061618485  0.3328540992466742  0.5748684866128499   
  0.3317579014182499  0.6675207598010218  0.5760545870061691   
  0.3323828265460662  0.9986208523196041  0.5761131177654875   
  0.6679503288736655  0.3316216488860064  0.5752746319112063   
  0.6662296173306217  0.6671158414396032  0.5751567126865567   
  0.6651278667778371  0.9973519567336595  0.5770688112548896   
  0.2222200100000009  0.1111099969999998  0.4744800069999968   
  0.2222199939999996  0.4444399870000026  0.4744800069999968   
  0.2222199870000026  0.7777799690000009  0.4744800069999968   
  0.5555599839999985  0.1111099969999998  0.4744800069999968   
  0.5555599670000007  0.4444399870000026  0.4744800069999968   
  0.5555599610000002  0.7777799690000009  0.4744800069999968   
  0.8888899660000007  0.1111099969999998  0.4744800069999968   
  0.8888900110000009  0.4444399870000026  0.4744800069999968   
  0.8888899840000022  0.7777799690000009  0.4744800069999968   
  0.5135658788165998  0.3221890451273239  0.7544738082237856   
  0.0000000000000000  0.0000000000000000  0.3468999959999977   
  0.0000000000000000  0.3333300019999967  0.3468999959999977   
  0.9999999950000031  0.6666700079999970  0.3468999959999977   
  0.3333300030000004  0.0000000000000000  0.3468999959999977   
  0.3333300030000004  0.3333300019999967  0.3468999959999977   
  0.3333299980000035  0.6666700079999970  0.3468999959999977   
  0.6666700170000013  0.0000000000000000  0.3468999959999977   
  0.6666700270000021  0.3333300019999967  0.3468999959999977   
  0.6666700119999973  0.6666700079999970  0.3468999959999977   
  0.0022901263264927  0.3341716690250962  0.6515893415945797   
  0.0005968373372127  0.6679553392881843  0.6545149303726916   
  0.0016450594304374  0.0018886963064659  0.6511307131166433   
  0.3328698740788170  0.3315563657703180  0.6501797649966079   
  0.3299313842494129  0.6698798716852110  0.6512677584556101   
  0.3315405296855971  0.9987843121751609  0.6514529687609709   
  0.6678736746559011  0.3297937640855366  0.6498666300657803   
  0.6692942543536020  0.6712592982226013  0.6496760262520809   
  0.6669622584417993  0.0000052311784629  0.6516344006781694   
  0.2224452176395886  0.1111684153420356  0.5500047739074532   
  0.2233443372351971  0.4454384084381928  0.5502919965114046   
  0.2204977146705360  0.7772224799635339  0.5505304231196178   
  0.5552820173536901  0.1098649148020883  0.5502211757143627   
  0.5553516379300660  0.4434677884333738  0.5498895124906085   
  0.5547269043678114  0.7773275270187838  0.5502096054023085   
  0.8892499342757816  0.1111200515957549  0.5505266276463843   
  0.8902467836675214  0.4460522805789822  0.5508396790604095   
  0.8895716414262580  0.7771332827898050  0.5505771981675025   
  0.1111099969999998  0.2222199939999996  0.4489699749999971   
  0.1111100130000011  0.5555599990000033  0.4489699749999971   
  0.1111099800000019  0.8888899780000017  0.4489699749999971   
  0.4444400200000018  0.2222199939999996  0.4489699749999971   
  0.4444400260000023  0.5555599990000033  0.4489699749999971   
  0.4444400029999969  0.8888899780000017  0.4489699749999971   
  0.7777800140000011  0.2222199939999996  0.4489699749999971   
  0.7777799990000034  0.5555599990000033  0.4489699749999971   
  0.7777799970000032  0.8888899780000017  0.4489699749999971   
  0.5745016883188683  0.4845052558352805  0.7162815879577167   
  0.5827943848857728  0.3104908556705865  0.7676136330976959   
  0.4777719838141437  0.2598739252558531  0.7275655803644483   
 
      
      
      
      
      
      
      
      
      
      
      
      
      
      
      
      
      
      
      
      
      
      
      
      
      
      
      
      
      
      
      
      
      
      
      
      
      
      
      
      
      
      
      
      
      
      
      
      
      
      
      
      
      
      
      
      
      
      
      
      
      
      
      
      
      
      
      
      
      
      
      
      
      
      
      
      
      
      
      
      
      
      
      
      
      
      
      
      
      
      
      
      
      
      
      
      
      
      
      
      
      
      
      
      
      
      
      
      
      
      
      
      
