# Supplementary material for: Tuning oxidant and antioxidant activities of ceria by anchoring copper single-site for antibacterial application
Source: Nat Commun. 2024 Feb 3;15:1010. doi: 10.1038/s41467-024-45255-6 (PMC10837451; doi:10.1038/s41467-024-45255-6)
Supplement: Supplementary file 5 — Supplementary Data 1 [file 41467_2024_45255_MOESM5_ESM.zip › 3-FigS23-Cu@Cu-ad/5-H2O-O.vasp]

 CONTCAR\(4)                            
   1.00000000000000     
    11.6690998077000003    0.0000000000000000    0.0000000000000000
    -5.8345499039000002   10.1057368727999997    0.0000000000000000
     0.0000000000000000    0.0000000000000000   31.1158008574999982
   O    Ce   Cu   H 
    74    36     1     2
Selective dynamics
Direct
  0.0000000000000000  0.0000000000000000  0.4234499829999976   
  0.0000000000000000  0.3333300019999967  0.4234499829999976   
  0.9999999950000031  0.6666700079999970  0.4234499829999976   
  0.3333300030000004  0.0000000000000000  0.4234499829999976   
  0.3333300030000004  0.3333300019999967  0.4234499829999976   
  0.3333299980000035  0.6666700079999970  0.4234499829999976   
  0.6666700170000013  0.0000000000000000  0.4234499829999976   
  0.6666700270000021  0.3333300019999967  0.4234499829999976   
  0.6666700119999973  0.6666700079999970  0.4234499829999976   
  0.1108580532049714  0.2218034682801573  0.5252798167320094   
  0.1110844240960844  0.5543792638866663  0.5249414783204003   
  0.1116799146976604  0.8891178461376654  0.5247147137604387   
  0.4451610393437520  0.2220943977129792  0.5245877729160284   
  0.4446971745851869  0.5557875578369718  0.5249049965629453   
  0.4451683841832121  0.8892845700825518  0.5248297080473350   
  0.7786071624473436  0.2221970768795458  0.5254434820542073   
  0.7776377295778403  0.5552201410737041  0.5253144787341029   
  0.7783172159507714  0.8895527390290781  0.5249056017290457   
  0.2222200100000009  0.1111099969999998  0.3213800030000016   
  0.2222199939999996  0.4444399870000026  0.3213800030000016   
  0.2222199870000026  0.7777799690000009  0.3213800030000016   
  0.5555599839999985  0.1111099969999998  0.3213800030000016   
  0.5555599670000007  0.4444399870000026  0.3213800030000016   
  0.5555599610000002  0.7777799690000009  0.3213800030000016   
  0.8888899660000007  0.1111099969999998  0.3213800030000016   
  0.8888900110000009  0.4444399870000026  0.3213800030000016   
  0.8888899840000022  0.7777799690000009  0.3213800030000016   
  0.2230974110613744  0.1133436497298774  0.6241105230584481   
  0.2296667535907062  0.4445233274559044  0.6249942722700368   
  0.2288122542029072  0.7812537597898483  0.6257854607428328   
  0.5557666284229086  0.1103296689580020  0.6255849855632789   
  0.5589462589915826  0.4512376799711078  0.6271437835879183   
  0.5524475047384101  0.7734633584895931  0.6256566610819476   
  0.8913481550952582  0.1104567042619493  0.6251880917549144   
  0.8831148351754550  0.4393653428225335  0.6271590177032280   
  0.8825624077081784  0.7729690035528947  0.6270017221184716   
  0.1111099969999998  0.2222199939999996  0.3724099969999983   
  0.1111100130000011  0.5555599990000033  0.3724099969999983   
  0.1111099800000019  0.8888899780000017  0.3724099969999983   
  0.4444400200000018  0.2222199939999996  0.3724099969999983   
  0.4444400260000023  0.5555599990000033  0.3724099969999983   
  0.4444400029999969  0.8888899780000017  0.3724099969999983   
  0.7777800140000011  0.2222199939999996  0.3724099969999983   
  0.7777799990000034  0.5555599990000033  0.3724099969999983   
  0.7777799970000032  0.8888899780000017  0.3724099969999983   
  0.1131170587499710  0.2217254439872320  0.6758430274134426   
  0.1210517251737997  0.5485936856625244  0.6768939322022476   
  0.1199153600932306  0.9049056072571702  0.6770102467650574   
  0.4424509560513741  0.2208675077370614  0.6751230641455592   
  0.4409386129227286  0.5575446231983889  0.6830579247152784   
  0.4463840488413169  0.8894695091364184  0.6768758412376883   
  0.7771059431742415  0.2143230800092368  0.6760523562741838   
  0.7751228582922920  0.5628420714280580  0.6860905589291306   
  0.7751044062258146  0.8886821668603773  0.6763566421177671   
  0.0018130495560271  0.3349080972906719  0.5769465538080283   
  0.0016051792917295  0.6668261676231992  0.5752578518882814   
  0.9997653564107338  0.9969468041431142  0.5762816665462722   
  0.3365423987809351  0.3333101811873718  0.5754359550107750   
  0.3328719248936949  0.6665881225240824  0.5757426050285872   
  0.3339973918162897  0.0005788814277707  0.5757501356509636   
  0.6647989031278811  0.3325943308626833  0.5760094982442894   
  0.6667638302737302  0.6685293939332979  0.5752671994406171   
  0.6664909673584063  0.9986260325544905  0.5764345007222786   
  0.2222200100000009  0.1111099969999998  0.4744800069999968   
  0.2222199939999996  0.4444399870000026  0.4744800069999968   
  0.2222199870000026  0.7777799690000009  0.4744800069999968   
  0.5555599839999985  0.1111099969999998  0.4744800069999968   
  0.5555599670000007  0.4444399870000026  0.4744800069999968   
  0.5555599610000002  0.7777799690000009  0.4744800069999968   
  0.8888899660000007  0.1111099969999998  0.4744800069999968   
  0.8888900110000009  0.4444399870000026  0.4744800069999968   
  0.8888899840000022  0.7777799690000009  0.4744800069999968   
  0.5977522921506804  0.4758563923732808  0.7683203533254286   
  0.7438750919437567  0.4556906196900954  0.7169914416886911   
  0.0000000000000000  0.0000000000000000  0.3468999959999977   
  0.0000000000000000  0.3333300019999967  0.3468999959999977   
  0.9999999950000031  0.6666700079999970  0.3468999959999977   
  0.3333300030000004  0.0000000000000000  0.3468999959999977   
  0.3333300030000004  0.3333300019999967  0.3468999959999977   
  0.3333299980000035  0.6666700079999970  0.3468999959999977   
  0.6666700170000013  0.0000000000000000  0.3468999959999977   
  0.6666700270000021  0.3333300019999967  0.3468999959999977   
  0.6666700119999973  0.6666700079999970  0.3468999959999977   
  0.0016763097132966  0.3322596151508748  0.6512078981399796   
  0.0083950380421882  0.6693226125375276  0.6539390921377759   
  0.0026103825420449  0.0005709985297813  0.6510200134876243   
  0.3313673352398041  0.3280188766209307  0.6497542368480040   
  0.3312263360862815  0.6682419698902393  0.6513198398333842   
  0.3338765811967690  0.0006267281241819  0.6510097320317882   
  0.6647289785657904  0.3257337978538644  0.6518464943532223   
  0.6677629869140560  0.6763861514406670  0.6493353874049035   
  0.6668592654430441  0.0003185416808265  0.6514360320454244   
  0.2228759662053221  0.1105409227840042  0.5496952141390352   
  0.2232639363086335  0.4450821404880188  0.5502530052867911   
  0.2217161640510881  0.7771632168335714  0.5503442639061689   
  0.5560183375875454  0.1112992957079513  0.5501155555485582   
  0.5566224390246646  0.4446776414662068  0.5505671482401553   
  0.5551002039488750  0.7781708615664229  0.5496831134853792   
  0.8891645658114484  0.1104798388880610  0.5504602650317025   
  0.8894201887534692  0.4452956910478463  0.5512796163781957   
  0.8900918687319077  0.7767832807871287  0.5506384922404237   
  0.1111099969999998  0.2222199939999996  0.4489699749999971   
  0.1111100130000011  0.5555599990000033  0.4489699749999971   
  0.1111099800000019  0.8888899780000017  0.4489699749999971   
  0.4444400200000018  0.2222199939999996  0.4489699749999971   
  0.4444400260000023  0.5555599990000033  0.4489699749999971   
  0.4444400029999969  0.8888899780000017  0.4489699749999971   
  0.7777800140000011  0.2222199939999996  0.4489699749999971   
  0.7777799990000034  0.5555599990000033  0.4489699749999971   
  0.7777799970000032  0.8888899780000017  0.4489699749999971   
  0.5057638331073591  0.5233792655103571  0.7308877838822454   
  0.6734032462385926  0.4668976858224738  0.7443673143638847   
  0.6471678132186085  0.5389558028278501  0.7909530664696263   
 
      
      
      
      
      
      
      
      
      
      
      
      
      
      
      
      
      
      
      
      
      
      
      
      
      
      
      
      
      
      
      
      
      
      
      
      
      
      
      
      
      
      
      
      
      
      
      
      
      
      
      
      
      
      
      
      
      
      
      
      
      
      
      
      
      
      
      
      
      
      
      
      
      
      
      
      
      
      
      
      
      
      
      
      
      
      
      
      
      
      
      
      
      
      
      
      
      
      
      
      
      
      
      
      
      
      
      
      
      
      
      
      
      
