# Supplementary material for: Tuning oxidant and antioxidant activities of ceria by anchoring copper single-site for antibacterial application
Source: Nat Commun. 2024 Feb 3;15:1010. doi: 10.1038/s41467-024-45255-6 (PMC10837451; doi:10.1038/s41467-024-45255-6)
Supplement: Supplementary file 5 — Supplementary Data 1 [file 41467_2024_45255_MOESM5_ESM.zip › 3-FigS23-Cu@Cu-ad/6-O.vasp]

 CONTCAR\(4)                            
   1.00000000000000     
    11.6690998077000003    0.0000000000000000    0.0000000000000000
    -5.8345499039000002   10.1057368727999997    0.0000000000000000
     0.0000000000000000    0.0000000000000000   31.1158008574999982
   O    Ce   Cu
    73    36     1
Selective dynamics
Direct
  0.0000000000000000  0.0000000000000000  0.4234499829999976   
  0.0000000000000000  0.3333300019999967  0.4234499829999976   
  0.9999999950000031  0.6666700079999970  0.4234499829999976   
  0.3333300030000004  0.0000000000000000  0.4234499829999976   
  0.3333300030000004  0.3333300019999967  0.4234499829999976   
  0.3333299980000035  0.6666700079999970  0.4234499829999976   
  0.6666700170000013  0.0000000000000000  0.4234499829999976   
  0.6666700270000021  0.3333300019999967  0.4234499829999976   
  0.6666700119999973  0.6666700079999970  0.4234499829999976   
  0.1114755519924628  0.2201412753722423  0.5251851602301372   
  0.1113902594614871  0.5558880862712456  0.5246332373541804   
  0.1107600686044705  0.8888899692277406  0.5248815625672094   
  0.4432354613754654  0.2203879430473847  0.5254620498897609   
  0.4444497295063172  0.5559011599438861  0.5250428382855361   
  0.4448838216013797  0.8888126512837076  0.5248504324740608   
  0.7773717750353129  0.2207416705322416  0.5246256630716957   
  0.7786861136974395  0.5564110444035393  0.5252195245271167   
  0.7812300061612589  0.8930195704558770  0.5255634621621823   
  0.2222200100000009  0.1111099969999998  0.3213800030000016   
  0.2222199939999996  0.4444399870000026  0.3213800030000016   
  0.2222199870000026  0.7777799690000009  0.3213800030000016   
  0.5555599839999985  0.1111099969999998  0.3213800030000016   
  0.5555599670000007  0.4444399870000026  0.3213800030000016   
  0.5555599610000002  0.7777799690000009  0.3213800030000016   
  0.8888899660000007  0.1111099969999998  0.3213800030000016   
  0.8888900110000009  0.4444399870000026  0.3213800030000016   
  0.8888899840000022  0.7777799690000009  0.3213800030000016   
  0.2434335228320208  0.1182338744269416  0.6297693221810974   
  0.2174484499832872  0.4413425944010427  0.6243714716017124   
  0.2180814407565990  0.7721405776850503  0.6251364790842615   
  0.5440956154743049  0.1109557229560423  0.6276742624339775   
  0.5600109192973193  0.4509583147880960  0.6238543101092588   
  0.5560851379935201  0.7808556292461617  0.6268245071382879   
  0.8931658134809126  0.1145964886230928  0.6239324016546064   
  0.8909273163923288  0.4442846050800497  0.6243662529839042   
  0.8861539148055542  0.7709355326286484  0.6285969343774767   
  0.1111099969999998  0.2222199939999996  0.3724099969999983   
  0.1111100130000011  0.5555599990000033  0.3724099969999983   
  0.1111099800000019  0.8888899780000017  0.3724099969999983   
  0.4444400200000018  0.2222199939999996  0.3724099969999983   
  0.4444400260000023  0.5555599990000033  0.3724099969999983   
  0.4444400029999969  0.8888899780000017  0.3724099969999983   
  0.7777800140000011  0.2222199939999996  0.3724099969999983   
  0.7777799990000034  0.5555599990000033  0.3724099969999983   
  0.7777799970000032  0.8888899780000017  0.3724099969999983   
  0.1117347480882813  0.2203831041906312  0.6754133018100461   
  0.1086753611592783  0.5531424345913436  0.6761952372520810   
  0.1119799748325292  0.8845446960647934  0.6762488214456681   
  0.4937323134232443  0.2949248107475810  0.6928896243824596   
  0.4277721317816869  0.5505075916893176  0.6744944219450915   
  0.4379622877747380  0.8844549805710997  0.6764385641101711   
  0.7786197502458307  0.2178303573862479  0.6746762012105449   
  0.7802012224502732  0.5286645658912761  0.6826569751881095   
  0.7866455549050144  0.9068130261369163  0.6749901370344489   
  0.9999945572405196  0.3336138481581443  0.5747803381655601   
  0.9994617673879489  0.6668004180533273  0.5763121397892093   
  0.0071406039347224  0.0001850860905179  0.5787463004920212   
  0.3329439206994209  0.3329293400072970  0.5762370856820809   
  0.3341178275635954  0.6665201078299248  0.5760194308146254   
  0.3298965205902178  0.9937477002378259  0.5758342460226444   
  0.6669780308471971  0.3307393312941755  0.5747967201451445   
  0.6691102513640246  0.6727795622738739  0.5746563315659046   
  0.6653386765984735  0.0027273260710317  0.5770566496139438   
  0.2222200100000009  0.1111099969999998  0.4744800069999968   
  0.2222199939999996  0.4444399870000026  0.4744800069999968   
  0.2222199870000026  0.7777799690000009  0.4744800069999968   
  0.5555599839999985  0.1111099969999998  0.4744800069999968   
  0.5555599670000007  0.4444399870000026  0.4744800069999968   
  0.5555599610000002  0.7777799690000009  0.4744800069999968   
  0.8888899660000007  0.1111099969999998  0.4744800069999968   
  0.8888900110000009  0.4444399870000026  0.4744800069999968   
  0.8888899840000022  0.7777799690000009  0.4744800069999968   
  0.6651555021682753  0.6410087469647721  0.7231980644210978   
  0.0000000000000000  0.0000000000000000  0.3468999959999977   
  0.0000000000000000  0.3333300019999967  0.3468999959999977   
  0.9999999950000031  0.6666700079999970  0.3468999959999977   
  0.3333300030000004  0.0000000000000000  0.3468999959999977   
  0.3333300030000004  0.3333300019999967  0.3468999959999977   
  0.3333299980000035  0.6666700079999970  0.3468999959999977   
  0.6666700170000013  0.0000000000000000  0.3468999959999977   
  0.6666700270000021  0.3333300019999967  0.3468999959999977   
  0.6666700119999973  0.6666700079999970  0.3468999959999977   
  0.0009938529424929  0.3315550012058139  0.6500523760404349   
  0.9985354446934451  0.6617060779924273  0.6517700535606110   
  0.0035434201910718  0.0030801655052883  0.6521850819446868   
  0.3388424847930906  0.3413931217600705  0.6514336779965220   
  0.3298354147891160  0.6627823494263438  0.6509074273190052   
  0.3245638672982878  0.9809464703431701  0.6505502820340396   
  0.6702677098427117  0.3291675734305528  0.6496297466953465   
  0.6679015679057230  0.6792073330370556  0.6558138537778575   
  0.6682157020119277  0.0021671966461412  0.6511125886866438   
  0.2249820115242827  0.1115346208943109  0.5509679473256384   
  0.2228083869993398  0.4439118845504524  0.5499554224434462   
  0.2207956765545092  0.7757308763803863  0.5493517324145429   
  0.5542334137564282  0.1103898119136986  0.5500774164665785   
  0.5574230811211294  0.4478709453691110  0.5509824916813173   
  0.5568738230263008  0.7781418633070771  0.5507808852885674   
  0.8902358926078833  0.1122418710975523  0.5501282553119680   
  0.8886590208701932  0.4440587739115216  0.5496841321163544   
  0.8883445287747733  0.7771449296097757  0.5514073865114000   
  0.1111099969999998  0.2222199939999996  0.4489699749999971   
  0.1111100130000011  0.5555599990000033  0.4489699749999971   
  0.1111099800000019  0.8888899780000017  0.4489699749999971   
  0.4444400200000018  0.2222199939999996  0.4489699749999971   
  0.4444400260000023  0.5555599990000033  0.4489699749999971   
  0.4444400029999969  0.8888899780000017  0.4489699749999971   
  0.7777800140000011  0.2222199939999996  0.4489699749999971   
  0.7777799990000034  0.5555599990000033  0.4489699749999971   
  0.7777799970000032  0.8888899780000017  0.4489699749999971   
  0.6143946055506859  0.4687970036103906  0.7159750210279796   
 
      
      
      
      
      
      
      
      
      
      
      
      
      
      
      
      
      
      
      
      
      
      
      
      
      
      
      
      
      
      
      
      
      
      
      
      
      
      
      
      
      
      
      
      
      
      
      
      
      
      
      
      
      
      
      
      
      
      
      
      
      
      
      
      
      
      
      
      
      
      
      
      
      
      
      
      
      
      
      
      
      
      
      
      
      
      
      
      
      
      
      
      
      
      
      
      
      
      
      
      
      
      
      
      
      
      
      
      
      
      
