# Supplementary material for: Tuning oxidant and antioxidant activities of ceria by anchoring copper single-site for antibacterial application
Source: Nat Commun. 2024 Feb 3;15:1010. doi: 10.1038/s41467-024-45255-6 (PMC10837451; doi:10.1038/s41467-024-45255-6)
Supplement: Supplementary file 5 — Supplementary Data 1 [file 41467_2024_45255_MOESM5_ESM.zip › 3-FigS23-Cu@Cu-ad/7-O2-H2O.vasp]

 CONTCAR\(4)                            
   1.00000000000000     
    11.6690998077000003    0.0000000000000000    0.0000000000000000
    -5.8345499039000002   10.1057368727999997    0.0000000000000000
     0.0000000000000000    0.0000000000000000   31.1158008574999982
   O    Ce   Cu   H 
    75    36     1     2
Selective dynamics
Direct
  0.0000000000000000  0.0000000000000000  0.4234499829999976   
  0.0000000000000000  0.3333300019999967  0.4234499829999976   
  0.9999999950000031  0.6666700079999970  0.4234499829999976   
  0.3333300030000004  0.0000000000000000  0.4234499829999976   
  0.3333300030000004  0.3333300019999967  0.4234499829999976   
  0.3333299980000035  0.6666700079999970  0.4234499829999976   
  0.6666700170000013  0.0000000000000000  0.4234499829999976   
  0.6666700270000021  0.3333300019999967  0.4234499829999976   
  0.6666700119999973  0.6666700079999970  0.4234499829999976   
  0.1094857508638171  0.2213540605880244  0.5247111581296505   
  0.1109591027025983  0.5546957289998460  0.5247144514800962   
  0.1117816761091806  0.8887637873335757  0.5249058393932129   
  0.4442850284899929  0.2203322751544606  0.5249768741344697   
  0.4445464263784198  0.5571571196177124  0.5248353082169745   
  0.4452725848359205  0.8892880234932794  0.5248822954457149   
  0.7778970135910809  0.2203882308273049  0.5255562441714491   
  0.7779949504841345  0.5556742921615766  0.5249306517058515   
  0.7782494541457642  0.8913334579777775  0.5256144080369466   
  0.2222200100000009  0.1111099969999998  0.3213800030000016   
  0.2222199939999996  0.4444399870000026  0.3213800030000016   
  0.2222199870000026  0.7777799690000009  0.3213800030000016   
  0.5555599839999985  0.1111099969999998  0.3213800030000016   
  0.5555599670000007  0.4444399870000026  0.3213800030000016   
  0.5555599610000002  0.7777799690000009  0.3213800030000016   
  0.8888899660000007  0.1111099969999998  0.3213800030000016   
  0.8888900110000009  0.4444399870000026  0.3213800030000016   
  0.8888899840000022  0.7777799690000009  0.3213800030000016   
  0.2340591286294190  0.1149150299649925  0.6259099664323965   
  0.2314541277853310  0.4499978236203273  0.6253855845652097   
  0.2249211707688533  0.7780218818458101  0.6264269139871153   
  0.5501640635203312  0.1190210654168635  0.6300235157418969   
  0.5553029858462425  0.4446242794500083  0.6221369089227530   
  0.5491421295609630  0.7687337746011762  0.6272001709688112   
  0.8894527874394534  0.1084878788123041  0.6241325343799168   
  0.8814726623244122  0.4354108017134794  0.6277896318114741   
  0.8875670421385682  0.7802609166198097  0.6257792460464351   
  0.1111099969999998  0.2222199939999996  0.3724099969999983   
  0.1111100130000011  0.5555599990000033  0.3724099969999983   
  0.1111099800000019  0.8888899780000017  0.3724099969999983   
  0.4444400200000018  0.2222199939999996  0.3724099969999983   
  0.4444400260000023  0.5555599990000033  0.3724099969999983   
  0.4444400029999969  0.8888899780000017  0.3724099969999983   
  0.7777800140000011  0.2222199939999996  0.3724099969999983   
  0.7777799990000034  0.5555599990000033  0.3724099969999983   
  0.7777799970000032  0.8888899780000017  0.3724099969999983   
  0.1100268787340775  0.2206809603954238  0.6746447538205614   
  0.1194191788133419  0.5479068218282412  0.6777652572922536   
  0.1191517593489416  0.9020766614628616  0.6775470499346177   
  0.4565405666342422  0.2708871380543489  0.6873688218807446   
  0.4574565333832586  0.5403525585819752  0.6843638880358545   
  0.4425256053215281  0.8863605725297415  0.6769083430598208   
  0.7884569321543800  0.2089933732448551  0.6795905600344059   
  0.7575543423145913  0.5500040518627003  0.6794166669109108   
  0.7774555475347591  0.8915660868481946  0.6762391455688780   
  0.0027504087571973  0.3353974288131988  0.5767652851834997   
  0.9992566223436866  0.6643446064822199  0.5755767165010076   
  0.0052062766474050  0.0014329853787814  0.5764505097794885   
  0.3309614384639092  0.3320883814520380  0.5739027913597726   
  0.3322501901502100  0.6676591513238251  0.5759696955712502   
  0.3337901209330169  0.9969169063421164  0.5764101192068257   
  0.6668777606953540  0.3320347828151735  0.5751861455246254   
  0.6678037856967949  0.6693694236105852  0.5751645646780509   
  0.6614209426750125  0.9989763123251365  0.5784844135587499   
  0.2222200100000009  0.1111099969999998  0.4744800069999968   
  0.2222199939999996  0.4444399870000026  0.4744800069999968   
  0.2222199870000026  0.7777799690000009  0.4744800069999968   
  0.5555599839999985  0.1111099969999998  0.4744800069999968   
  0.5555599670000007  0.4444399870000026  0.4744800069999968   
  0.5555599610000002  0.7777799690000009  0.4744800069999968   
  0.8888899660000007  0.1111099969999998  0.4744800069999968   
  0.8888900110000009  0.4444399870000026  0.4744800069999968   
  0.8888899840000022  0.7777799690000009  0.4744800069999968   
  0.6000656154351216  0.5507361400764417  0.7663704093380683   
  0.6883751041324300  0.2963718553602084  0.7336864278547699   
  0.6681345990833191  0.5068777632847811  0.7859816707788646   
  0.0000000000000000  0.0000000000000000  0.3468999959999977   
  0.0000000000000000  0.3333300019999967  0.3468999959999977   
  0.9999999950000031  0.6666700079999970  0.3468999959999977   
  0.3333300030000004  0.0000000000000000  0.3468999959999977   
  0.3333300030000004  0.3333300019999967  0.3468999959999977   
  0.3333299980000035  0.6666700079999970  0.3468999959999977   
  0.6666700170000013  0.0000000000000000  0.3468999959999977   
  0.6666700270000021  0.3333300019999967  0.3468999959999977   
  0.6666700119999973  0.6666700079999970  0.3468999959999977   
  0.0016217770029549  0.3308902996275012  0.6512769374428504   
  0.9981200273241698  0.6645079306348193  0.6541915025338886   
  0.0018357358569207  0.0007285396601613  0.6508967327183036   
  0.3299837219304055  0.3331272694636178  0.6487524056775571   
  0.3291157775014271  0.6669874970502697  0.6516026453844969   
  0.3274110943097994  0.9897381821404501  0.6511589967755678   
  0.6657162276073918  0.3390268729952415  0.6521759316670064   
  0.6693528634370486  0.6695771275770040  0.6501928909627381   
  0.6685378328865322  0.9985602270487990  0.6526064841823491   
  0.2234292580520130  0.1108304681422688  0.5499808472711413   
  0.2226257251492752  0.4451348621810606  0.5496931934843089   
  0.2206639975510541  0.7759657691012681  0.5501397838729764   
  0.5554352656051514  0.1116071496282956  0.5510978729326341   
  0.5564337928960086  0.4447946262880060  0.5495250408953305   
  0.5545444399054873  0.7778058821380486  0.5505202298415230   
  0.8894815905496690  0.1111669422979604  0.5503043136420468   
  0.8883916713414698  0.4442037735585767  0.5511079175833107   
  0.8900037067133257  0.7773658602295059  0.5506696643641557   
  0.1111099969999998  0.2222199939999996  0.4489699749999971   
  0.1111100130000011  0.5555599990000033  0.4489699749999971   
  0.1111099800000019  0.8888899780000017  0.4489699749999971   
  0.4444400200000018  0.2222199939999996  0.4489699749999971   
  0.4444400260000023  0.5555599990000033  0.4489699749999971   
  0.4444400029999969  0.8888899780000017  0.4489699749999971   
  0.7777800140000011  0.2222199939999996  0.4489699749999971   
  0.7777799990000034  0.5555599990000033  0.4489699749999971   
  0.7777799970000032  0.8888899780000017  0.4489699749999971   
  0.5249404748023830  0.4351669070557315  0.7188390780355535   
  0.7354027226980049  0.3691741956432353  0.7538068512869324   
  0.7469003438107675  0.2614308001930207  0.7227501165136516   
 
      
      
      
      
      
      
      
      
      
      
      
      
      
      
      
      
      
      
      
      
      
      
      
      
      
      
      
      
      
      
      
      
      
      
      
      
      
      
      
      
      
      
      
      
      
      
      
      
      
      
      
      
      
      
      
      
      
      
      
      
      
      
      
      
      
      
      
      
      
      
      
      
      
      
      
      
      
      
      
      
      
      
      
      
      
      
      
      
      
      
      
      
      
      
      
      
      
      
      
      
      
      
      
      
      
      
      
      
      
      
      
      
      
      
