# Supplementary material for: Tuning oxidant and antioxidant activities of ceria by anchoring copper single-site for antibacterial application
Source: Nat Commun. 2024 Feb 3;15:1010. doi: 10.1038/s41467-024-45255-6 (PMC10837451; doi:10.1038/s41467-024-45255-6)
Supplement: Supplementary file 5 — Supplementary Data 1 [file 41467_2024_45255_MOESM5_ESM.zip › 3-FigS23-Cu@Cu-ad/8-O2.vasp]

 CONTCAR\(4)                            
   1.00000000000000     
    11.6690998077000003    0.0000000000000000    0.0000000000000000
    -5.8345499039000002   10.1057368727999997    0.0000000000000000
     0.0000000000000000    0.0000000000000000   31.1158008574999982
   O    Ce   Cu
    74    36     1
Selective dynamics
Direct
  0.0000000000000000  0.0000000000000000  0.4234499829999976   
  0.0000000000000000  0.3333300019999967  0.4234499829999976   
  0.9999999950000031  0.6666700079999970  0.4234499829999976   
  0.3333300030000004  0.0000000000000000  0.4234499829999976   
  0.3333300030000004  0.3333300019999967  0.4234499829999976   
  0.3333299980000035  0.6666700079999970  0.4234499829999976   
  0.6666700170000013  0.0000000000000000  0.4234499829999976   
  0.6666700270000021  0.3333300019999967  0.4234499829999976   
  0.6666700119999973  0.6666700079999970  0.4234499829999976   
  0.1091205660117241  0.2210566215794345  0.5249930837302786   
  0.1109362305753555  0.5546116605236115  0.5247571711063392   
  0.1109360977734968  0.8895729554421973  0.5247794111056445   
  0.4440901377196683  0.2204622017958356  0.5249866342507625   
  0.4442333735864423  0.5568347950834405  0.5248594660366988   
  0.4448476736296077  0.8890084993138545  0.5248535335641612   
  0.7785285757633547  0.2208709736706218  0.5252914792243775   
  0.7780127173303507  0.5556990602376549  0.5251159929690568   
  0.7789465410311808  0.8915403315972372  0.5254184440172152   
  0.2222200100000009  0.1111099969999998  0.3213800030000016   
  0.2222199939999996  0.4444399870000026  0.3213800030000016   
  0.2222199870000026  0.7777799690000009  0.3213800030000016   
  0.5555599839999985  0.1111099969999998  0.3213800030000016   
  0.5555599670000007  0.4444399870000026  0.3213800030000016   
  0.5555599610000002  0.7777799690000009  0.3213800030000016   
  0.8888899660000007  0.1111099969999998  0.3213800030000016   
  0.8888900110000009  0.4444399870000026  0.3213800030000016   
  0.8888899840000022  0.7777799690000009  0.3213800030000016   
  0.2342481247786850  0.1162741178687444  0.6261648765424094   
  0.2306816261479967  0.4487281902343359  0.6255892029478168   
  0.2241693820340901  0.7778831659577897  0.6270134408499385   
  0.5472700619893108  0.1122208961594811  0.6273393227752168   
  0.5562131723960400  0.4451776808946171  0.6214621944716510   
  0.5497102842305395  0.7717582702973558  0.6266025297387139   
  0.8889198433124865  0.1110119711312337  0.6249851824241730   
  0.8850753458245054  0.4425547161870946  0.6270543104755396   
  0.8851949766023850  0.7754948579142741  0.6270260253621177   
  0.1111099969999998  0.2222199939999996  0.3724099969999983   
  0.1111100130000011  0.5555599990000033  0.3724099969999983   
  0.1111099800000019  0.8888899780000017  0.3724099969999983   
  0.4444400200000018  0.2222199939999996  0.3724099969999983   
  0.4444400260000023  0.5555599990000033  0.3724099969999983   
  0.4444400029999969  0.8888899780000017  0.3724099969999983   
  0.7777800140000011  0.2222199939999996  0.3724099969999983   
  0.7777799990000034  0.5555599990000033  0.3724099969999983   
  0.7777799970000032  0.8888899780000017  0.3724099969999983   
  0.1099984379166744  0.2213571014825571  0.6749169136209376   
  0.1190435864226824  0.5478250816014008  0.6774819194545166   
  0.1186882464298651  0.9033941542334822  0.6773922028376026   
  0.4639921005736879  0.2613416036023360  0.6849286664208833   
  0.4578497436831560  0.5436377021659280  0.6818227329338460   
  0.4431421492800940  0.8873266608057695  0.6770779728122189   
  0.7765381484484702  0.2173342620298856  0.6759300500097529   
  0.7416752596477545  0.5381349868585000  0.6845450860485605   
  0.7769993144635073  0.8928563627103941  0.6759731444706478   
  0.0021783858794045  0.3357094212170311  0.5769933666764623   
  0.0012487026813291  0.6672095750468625  0.5751187676859354   
  0.0033849092136556  0.0003333965193365  0.5773194545036784   
  0.3309259115784590  0.3321067550460391  0.5744039690324507   
  0.3318909979391289  0.6674466669725396  0.5761430549253271   
  0.3312139024135062  0.9961054059536876  0.5760751372770008   
  0.6677091070446338  0.3307239891386276  0.5751174723675699   
  0.6678823054640430  0.6705542837795693  0.5749977060079050   
  0.6633978108935016  0.9992899195521975  0.5776021010837350   
  0.2222200100000009  0.1111099969999998  0.4744800069999968   
  0.2222199939999996  0.4444399870000026  0.4744800069999968   
  0.2222199870000026  0.7777799690000009  0.4744800069999968   
  0.5555599839999985  0.1111099969999998  0.4744800069999968   
  0.5555599670000007  0.4444399870000026  0.4744800069999968   
  0.5555599610000002  0.7777799690000009  0.4744800069999968   
  0.8888899660000007  0.1111099969999998  0.4744800069999968   
  0.8888900110000009  0.4444399870000026  0.4744800069999968   
  0.8888899840000022  0.7777799690000009  0.4744800069999968   
  0.5359638491884851  0.4750634932308861  0.7721671053814206   
  0.5780934689717766  0.4236377358927568  0.7995546032806486   
  0.0000000000000000  0.0000000000000000  0.3468999959999977   
  0.0000000000000000  0.3333300019999967  0.3468999959999977   
  0.9999999950000031  0.6666700079999970  0.3468999959999977   
  0.3333300030000004  0.0000000000000000  0.3468999959999977   
  0.3333300030000004  0.3333300019999967  0.3468999959999977   
  0.3333299980000035  0.6666700079999970  0.3468999959999977   
  0.6666700170000013  0.0000000000000000  0.3468999959999977   
  0.6666700270000021  0.3333300019999967  0.3468999959999977   
  0.6666700119999973  0.6666700079999970  0.3468999959999977   
  0.0009294662597428  0.3324748871206501  0.6513554089375455   
  0.0009693439407009  0.6665838911199294  0.6546838543902956   
  0.0011916468859688  0.0017535220453278  0.6514654230271466   
  0.3335214105796978  0.3343106081736065  0.6496139542622579   
  0.3304308326287517  0.6664269630939208  0.6515475194944512   
  0.3282238125247908  0.9918205578143111  0.6511691212247507   
  0.6677957666666285  0.3313011921164659  0.6500883662119191   
  0.6673944970365082  0.6707302996398292  0.6498777711960912   
  0.6666890865586227  0.0001849558780401  0.6520236428277341   
  0.2229760787733016  0.1110226363428514  0.5502175631808774   
  0.2226717383632633  0.4448943810066645  0.5500386895611005   
  0.2202256543606972  0.7762869619057394  0.5502556564840716   
  0.5546612501752677  0.1102843639382001  0.5503990324677676   
  0.5558328541036865  0.4447176088121234  0.5495723739512953   
  0.5547751006104429  0.7780479274679746  0.5502934183580661   
  0.8890184149760844  0.1113526314881825  0.5504244034295483   
  0.8895248451097996  0.4455270467069642  0.5508116156537282   
  0.8898538276503947  0.7774243166009106  0.5508739506094444   
  0.1111099969999998  0.2222199939999996  0.4489699749999971   
  0.1111100130000011  0.5555599990000033  0.4489699749999971   
  0.1111099800000019  0.8888899780000017  0.4489699749999971   
  0.4444400200000018  0.2222199939999996  0.4489699749999971   
  0.4444400260000023  0.5555599990000033  0.4489699749999971   
  0.4444400029999969  0.8888899780000017  0.4489699749999971   
  0.7777800140000011  0.2222199939999996  0.4489699749999971   
  0.7777799990000034  0.5555599990000033  0.4489699749999971   
  0.7777799970000032  0.8888899780000017  0.4489699749999971   
  0.5582295599119514  0.4449411632277136  0.7133353054104670   
 
      
      
      
      
      
      
      
      
      
      
      
      
      
      
      
      
      
      
      
      
      
      
      
      
      
      
      
      
      
      
      
      
      
      
      
      
      
      
      
      
      
      
      
      
      
      
      
      
      
      
      
      
      
      
      
      
      
      
      
      
      
      
      
      
      
      
      
      
      
      
      
      
      
      
      
      
      
      
      
      
      
      
      
      
      
      
      
      
      
      
      
      
      
      
      
      
      
      
      
      
      
      
      
      
      
      
      
      
      
      
      
