# Supplementary material for: Tuning oxidant and antioxidant activities of ceria by anchoring copper single-site for antibacterial application
Source: Nat Commun. 2024 Feb 3;15:1010. doi: 10.1038/s41467-024-45255-6 (PMC10837451; doi:10.1038/s41467-024-45255-6)
Supplement: Supplementary file 5 — Supplementary Data 1 [file 41467_2024_45255_MOESM5_ESM.zip › 4-FigS24-Cu@Cu-sub/1-slab.vasp]

 CONTCAR                                
   1.00000000000000     
    11.6690998077000003    0.0000000000000000    0.0000000000000000
    -5.8345499039000002   10.1057368727999997    0.0000000000000000
     0.0000000000000000    0.0000000000000000   31.1158008574999982
   O    Ce   Cu   H 
    73    35     1     2
Selective dynamics
Direct
  0.2207313901348961  0.7803614398889940  0.6299242145041121   
  0.3334217956031277  0.6666730039389034  0.5750384928936975   
  0.0000000000000000  0.0000000000000000  0.4234499929999984   
  0.0000000000000000  0.3333300050000005  0.4234499929999984   
  0.0000000000000000  0.6666700239999983  0.4234499929999984   
  0.3333300050000005  0.0000000000000000  0.4234499929999984   
  0.3333300050000005  0.3333300050000005  0.4234499929999984   
  0.3333300050000005  0.6666700239999983  0.4234499929999984   
  0.6666700239999983  0.0000000000000000  0.4234499929999984   
  0.6666700239999983  0.3333300050000005  0.4234499929999984   
  0.6666700239999983  0.6666700239999983  0.4234499929999984   
  0.1112292888458242  0.2219034316504325  0.5248739901936076   
  0.1110610945708653  0.5563183198873962  0.5248269569978951   
  0.1116713627379644  0.8881415771674933  0.5246116975643200   
  0.4432339325519492  0.2212140968661432  0.5255660037196124   
  0.4446275254906089  0.5551287940327143  0.5248094797939148   
  0.4437067189116908  0.8888277877951503  0.5247849217961275   
  0.7777081625980931  0.2219662309487520  0.5249165514666498   
  0.7787776409976460  0.5566886148352329  0.5255285256286287   
  0.7781114009919851  0.8885893661422047  0.5248868479022276   
  0.2222200040000004  0.1111100019999967  0.3213799890000004   
  0.2222200040000004  0.4444400069999972  0.3213799890000004   
  0.2222200040000004  0.7777799959999996  0.3213799890000004   
  0.5555599930000028  0.1111100019999967  0.3213799890000004   
  0.5555599930000028  0.4444400069999972  0.3213799890000004   
  0.5555599930000028  0.7777799959999996  0.3213799890000004   
  0.8888900279999987  0.1111100019999967  0.3213799890000004   
  0.8888900279999987  0.4444400069999972  0.3213799890000004   
  0.8888900279999987  0.7777799959999996  0.3213799890000004   
  0.2248539751708434  0.1138977009222727  0.6253104693082495   
  0.2194409625154237  0.4499229968906673  0.6271418955316016   
  0.5520184521505445  0.1101087575661100  0.6249148228004306   
  0.5581498419168233  0.4414417207709972  0.6245171751972262   
  0.5501387975768973  0.7795967019868991  0.6272011346572585   
  0.8893143133814821  0.1106767978927342  0.6246189024610072   
  0.8897257847426877  0.4476037624252511  0.6249781197330200   
  0.8857320616315684  0.7753722254442751  0.6251864633582878   
  0.1111100019999967  0.2222200040000004  0.3724099989999985   
  0.1111100019999967  0.5555599930000028  0.3724099989999985   
  0.1111100019999967  0.8888900279999987  0.3724099989999985   
  0.4444400069999972  0.2222200040000004  0.3724099989999985   
  0.4444400069999972  0.5555599930000028  0.3724099989999985   
  0.4444400069999972  0.8888900279999987  0.3724099989999985   
  0.7777799959999996  0.2222200040000004  0.3724099989999985   
  0.7777799959999996  0.5555599930000028  0.3724099989999985   
  0.7777799959999996  0.8888900279999987  0.3724099989999985   
  0.1101953220126715  0.2231949110902282  0.6755897316883809   
  0.0445122860194164  0.5144143556512469  0.6929296869179750   
  0.1004249749662106  0.8987063296885046  0.6766989122126852   
  0.4436382672287991  0.2234568201485660  0.6768114493141444   
  0.4499845878628911  0.5490558487628158  0.6740803853378244   
  0.4840582830084517  0.9518236469708371  0.6922345921728690   
  0.7780691214495985  0.2212661548845864  0.6739117789195067   
  0.7762817582532814  0.5567206929518255  0.6766601179271809   
  0.7769530006144052  0.8898614353398878  0.6756620767205976   
 -0.0001070557773644  0.3328759188824302  0.5757166828346948   
  0.0053959847315571  0.6705899805692042  0.5771619249270097   
  0.0008786469385406 -0.0005889920569853  0.5755957224716955   
  0.3320034593002502  0.3350935350357997  0.5765209962755087   
  0.3292259070633224  0.9944514003369802  0.5770517170711812   
  0.6675565075308159  0.3323337965900242  0.5756871861449313   
  0.6646505542577045  0.6675004427130597  0.5764630048644972   
  0.6668012458193635 -0.0004782890022507  0.5757318926415604   
  0.2222200040000004  0.1111100019999967  0.4744800029999965   
  0.2222200040000004  0.4444400069999972  0.4744800029999965   
  0.2222200040000004  0.7777799959999996  0.4744800029999965   
  0.5555599930000028  0.1111100019999967  0.4744800029999965   
  0.5555599930000028  0.4444400069999972  0.4744800029999965   
  0.5555599930000028  0.7777799959999996  0.4744800029999965   
  0.8888900279999987  0.1111100019999967  0.4744800029999965   
  0.8888900279999987  0.4444400069999972  0.4744800029999965   
  0.8888900279999987  0.7777799959999996  0.4744800029999965   
  0.2316963203830447  0.7665395642743688  0.6754818274606399   
  0.0000000000000000  0.0000000000000000  0.3468999859999968   
  0.0000000000000000  0.3333300050000005  0.3468999859999968   
  0.0000000000000000  0.6666700239999983  0.3468999859999968   
  0.3333300050000005  0.0000000000000000  0.3468999859999968   
  0.3333300050000005  0.3333300050000005  0.3468999859999968   
  0.3333300050000005  0.6666700239999983  0.3468999859999968   
  0.6666700239999983  0.0000000000000000  0.3468999859999968   
  0.6666700239999983  0.3333300050000005  0.3468999859999968   
  0.6666700239999983  0.6666700239999983  0.3468999859999968   
 -0.0030375660066425  0.3281417886688315  0.6509450305068570   
 -0.0063637084414171  0.6683167389325093  0.6537111124876226   
 -0.0010855970833542  0.0010220805321808  0.6510786345792552   
  0.3327157705773502  0.3320758294114622  0.6511123288005067   
  0.3317206025991356  0.0061832892990354  0.6537434904791714   
  0.6668995715158911  0.3327509843265550  0.6503164749484300   
  0.6677567177475334  0.6671704577226700  0.6510814564540267   
  0.6717969724664928  0.0026257215052054  0.6509155943802231   
  0.2219981661800023  0.1099545306498566  0.5504344297630296   
  0.2210683397260617  0.4442879295139019  0.5503096170114256   
  0.2232841171485675  0.7766474539146909  0.5498958898150026   
  0.5545038580481291  0.1102191301344843  0.5506507174294848   
  0.5552946875791641  0.4445411097833941  0.5503971724194148   
  0.5555898998472664  0.7785655687039600  0.5502884630766713   
  0.8889499750648014  0.1109601006392836  0.5496335186500062   
  0.8895484798741876  0.4453494371411060  0.5506721194539990   
  0.8900005048334406  0.7779046291536958  0.5504080673430957   
  0.1111100019999967  0.2222200040000004  0.4489699900000019   
  0.1111100019999967  0.5555599930000028  0.4489699900000019   
  0.1111100019999967  0.8888900279999987  0.4489699900000019   
  0.4444400069999972  0.2222200040000004  0.4489699900000019   
  0.4444400069999972  0.5555599930000028  0.4489699900000019   
  0.4444400069999972  0.8888900279999987  0.4489699900000019   
  0.7777799959999996  0.2222200040000004  0.4489699900000019   
  0.7777799959999996  0.5555599930000028  0.4489699900000019   
  0.7777799959999996  0.8888900279999987  0.4489699900000019   
  0.3778409264403008  0.6215932139066449  0.6320928217647063   
  0.1345962902497661  0.5709519257427558  0.7035035669296651   
  0.4259141854429648  0.8603006029766941  0.7013161002687756   
 
      
      
      
      
      
      
      
      
      
      
      
      
      
      
      
      
      
      
      
      
      
      
      
      
      
      
      
      
      
      
      
      
      
      
      
      
      
      
      
      
      
      
      
      
      
      
      
      
      
      
      
      
      
      
      
      
      
      
      
      
      
      
      
      
      
      
      
      
      
      
      
      
      
      
      
      
      
      
      
      
      
      
      
      
      
      
      
      
      
      
      
      
      
      
      
      
      
      
      
      
      
      
      
      
      
      
      
      
      
      
      
