# Supplementary material for: Tuning oxidant and antioxidant activities of ceria by anchoring copper single-site for antibacterial application
Source: Nat Commun. 2024 Feb 3;15:1010. doi: 10.1038/s41467-024-45255-6 (PMC10837451; doi:10.1038/s41467-024-45255-6)
Supplement: Supplementary file 5 — Supplementary Data 1 [file 41467_2024_45255_MOESM5_ESM.zip › 4-FigS24-Cu@Cu-sub/2-H2O2.vasp]

 POSCAR                                 
   1.00000000000000     
    11.6690998077000003    0.0000000000000000    0.0000000000000000
    -5.8345499039000002   10.1057368727999997    0.0000000000000000
     0.0000000000000000    0.0000000000000000   31.1158008574999982
   O    Ce   Cu   H 
    74    35     1     4
Selective dynamics
Direct
  0.3345788536185523  0.6655337969516282  0.5759935640016920   
  0.0000000000000000  0.0000000000000000  0.4234499829999976   
  0.0000000000000000  0.3333300019999967  0.4234499829999976   
  0.9999999950000031  0.6666700079999970  0.4234499829999976   
  0.3333300030000004  0.0000000000000000  0.4234499829999976   
  0.3333300030000004  0.3333300019999967  0.4234499829999976   
  0.3333299980000035  0.6666700079999970  0.4234499829999976   
  0.6666700170000013  0.0000000000000000  0.4234499829999976   
  0.6666700270000021  0.3333300019999967  0.4234499829999976   
  0.6666700119999973  0.6666700079999970  0.4234499829999976   
  0.1111294471689277  0.2224692541141451  0.5246308908202693   
  0.1114115749968008  0.5557963679934232  0.5253959513430928   
  0.1105738695786087  0.8884595093982668  0.5251566355809416   
  0.4441562710442071  0.2229264927666463  0.5248473292411830   
  0.4449144757707657  0.5551270629203913  0.5248866176089564   
  0.4441202023570128  0.8883996874847711  0.5254773676001463   
  0.7784375960180299  0.2216252551911069  0.5248769885115081   
  0.7770175864345461  0.5553092747104813  0.5251861655323111   
  0.7776700136871568  0.8884131745176589  0.5246675042500826   
  0.2222200100000009  0.1111099969999998  0.3213800030000016   
  0.2222199939999996  0.4444399870000026  0.3213800030000016   
  0.2222199870000026  0.7777799690000009  0.3213800030000016   
  0.5555599839999985  0.1111099969999998  0.3213800030000016   
  0.5555599670000007  0.4444399870000026  0.3213800030000016   
  0.5555599610000002  0.7777799690000009  0.3213800030000016   
  0.8888899660000007  0.1111099969999998  0.3213800030000016   
  0.8888900110000009  0.4444399870000026  0.3213800030000016   
  0.8888899840000022  0.7777799690000009  0.3213800030000016   
  0.2197620455113594  0.1108245999313127  0.6248499705407866   
  0.2224618410956509  0.4479075754067523  0.6277073727852454   
  0.2167872535445525  0.7880956921234983  0.6273542970227268   
  0.5516667827025330  0.1033292836960271  0.6250210640679228   
  0.5578326600434949  0.4407608057216805  0.6238351083086826   
  0.5520676357496086  0.7804890457327573  0.6279479164118342   
  0.8886688000035292  0.1116189798759208  0.6251248854690203   
  0.8882034705798816  0.4434088816991206  0.6246540115523871   
  0.8896498659296839  0.7796904793504353  0.6249564930758282   
  0.1111099969999998  0.2222199939999996  0.3724099969999983   
  0.1111100130000011  0.5555599990000033  0.3724099969999983   
  0.1111099800000019  0.8888899780000017  0.3724099969999983   
  0.4444400200000018  0.2222199939999996  0.3724099969999983   
  0.4444400260000023  0.5555599990000033  0.3724099969999983   
  0.4444400029999969  0.8888899780000017  0.3724099969999983   
  0.7777800140000011  0.2222199939999996  0.3724099969999983   
  0.7777799990000034  0.5555599990000033  0.3724099969999983   
  0.7777799970000032  0.8888899780000017  0.3724099969999983   
  0.1090466367391301  0.2213522543184823  0.6756409180488774   
  0.0633823056074192  0.5338735026826029  0.6871927513843445   
  0.1064153290455394  0.8945536685322182  0.6778166512474044   
  0.4419256026761644  0.2209362992951966  0.6749388378293020   
  0.4564529087081723  0.5452552212209909  0.6761638596771533   
  0.4666881111827053  0.9403721235988343  0.6954074449882768   
  0.7766261217595272  0.2198926505976075  0.6749910187733761   
  0.7771934644284642  0.5567964890012576  0.6747869824043775   
  0.7798893283355639  0.8918116750514642  0.6757048363644387   
  0.0014939240282743  0.3330095798761121  0.5762959190343082   
  0.9990219483756917  0.6660549498788129  0.5760152090095332   
  0.9993200797689212  0.0004985872250174  0.5755425546034871   
  0.3316657215751206  0.3336473103668638  0.5763157990151626   
  0.3328082728673252  0.0021078396994767  0.5753878715039207   
  0.6663881759893044  0.3297873934242972  0.5757454004642284   
  0.6658291421530222  0.6680577619582238  0.5765836251576104   
  0.6683446938174455  0.9990095084539945  0.5759543912530418   
  0.2222200100000009  0.1111099969999998  0.4744800069999968   
  0.2222199939999996  0.4444399870000026  0.4744800069999968   
  0.2222199870000026  0.7777799690000009  0.4744800069999968   
  0.5555599839999985  0.1111099969999998  0.4744800069999968   
  0.5555599670000007  0.4444399870000026  0.4744800069999968   
  0.5555599610000002  0.7777799690000009  0.4744800069999968   
  0.8888899660000007  0.1111099969999998  0.4744800069999968   
  0.8888900110000009  0.4444399870000026  0.4744800069999968   
  0.8888899840000022  0.7777799690000009  0.4744800069999968   
  0.3240211067554242  0.6881328477593911  0.6986668654690931   
  0.3829123595651538  0.6538391704938533  0.7345284841100934   
  0.0000000000000000  0.0000000000000000  0.3468999959999977   
  0.0000000000000000  0.3333300019999967  0.3468999959999977   
  0.9999999950000031  0.6666700079999970  0.3468999959999977   
  0.3333300030000004  0.0000000000000000  0.3468999959999977   
  0.3333300030000004  0.3333300019999967  0.3468999959999977   
  0.3333299980000035  0.6666700079999970  0.3468999959999977   
  0.6666700170000013  0.0000000000000000  0.3468999959999977   
  0.6666700270000021  0.3333300019999967  0.3468999959999977   
  0.6666700119999973  0.6666700079999970  0.3468999959999977   
  0.9983490282453076  0.3309439549162221  0.6510137658934880   
  0.9986075568375270  0.6715471999966880  0.6507883877177392   
  0.9989350080798900  0.0013372930894988  0.6511700405931720   
  0.3326776601740278  0.3305805749644648  0.6506088281818094   
  0.3246725453198351  0.0017952176663485  0.6501871427695747   
  0.6663913797557370  0.3316555184063006  0.6496816297617158   
  0.6704899566299929  0.6666347230966565  0.6506331236731882   
  0.6731531283355849  0.0028455732391706  0.6504430043613851   
  0.2211825719735927  0.1110168801840246  0.5495141222964790   
  0.2221375578658993  0.4454993461644463  0.5504971370125844   
  0.2226662147415368  0.7772209287224285  0.5525155957453975   
  0.5547925157148583  0.1095482285828595  0.5502413282926213   
  0.5551279148448316  0.4439703539127748  0.5499890774056979   
  0.5547408656786317  0.7778752761299756  0.5505101581706242   
  0.8894052250138103  0.1109641336352354  0.5496741399052709   
  0.8894432682431770  0.4441735562336859  0.5502775318484012   
  0.8891584597388587  0.7783792620828223  0.5497932326984127   
  0.1111099969999998  0.2222199939999996  0.4489699749999971   
  0.1111100130000011  0.5555599990000033  0.4489699749999971   
  0.1111099800000019  0.8888899780000017  0.4489699749999971   
  0.4444400200000018  0.2222199939999996  0.4489699749999971   
  0.4444400260000023  0.5555599990000033  0.4489699749999971   
  0.4444400029999969  0.8888899780000017  0.4489699749999971   
  0.7777800140000011  0.2222199939999996  0.4489699749999971   
  0.7777799990000034  0.5555599990000033  0.4489699749999971   
  0.7777799970000032  0.8888899780000017  0.4489699749999971   
  0.3764330679930197  0.6242648186184709  0.6342908023477136   
  0.1576233908843534  0.5871741027520017  0.6966051748806095   
  0.4809295330274423  0.9663067201036171  0.7255873343947954   
  0.3813509623012337  0.7905345606605607  0.6980919501919018   
  0.4187871293539587  0.6049392970864460  0.7168943972967341   
 
      
      
      
      
      
      
      
      
      
      
      
      
      
      
      
      
      
      
      
      
      
      
      
      
      
      
      
      
      
      
      
      
      
      
      
      
      
      
      
      
      
      
      
      
      
      
      
      
      
      
      
      
      
      
      
      
      
      
      
      
      
      
      
      
      
      
      
      
      
      
      
      
      
      
      
      
      
      
      
      
      
      
      
      
      
      
      
      
      
      
      
      
      
      
      
      
      
      
      
      
      
      
      
      
      
      
      
      
      
      
      
      
      
      
