# Supplementary material for: Tuning oxidant and antioxidant activities of ceria by anchoring copper single-site for antibacterial application
Source: Nat Commun. 2024 Feb 3;15:1010. doi: 10.1038/s41467-024-45255-6 (PMC10837451; doi:10.1038/s41467-024-45255-6)
Supplement: Supplementary file 5 — Supplementary Data 1 [file 41467_2024_45255_MOESM5_ESM.zip › 4-FigS24-Cu@Cu-sub/3-OH.vasp]

 POSCAR                                 
   1.00000000000000     
    11.6690998077000003    0.0000000000000000    0.0000000000000000
    -5.8345499039000002   10.1057368727999997    0.0000000000000000
     0.0000000000000000    0.0000000000000000   31.1158008574999982
   O    Ce   Cu   H 
    73    35     1     3
Selective dynamics
Direct
  0.3362239461417573  0.6636453410005174  0.5741030005727268   
  0.0000000000000000  0.0000000000000000  0.4234499829999976   
  0.0000000000000000  0.3333300019999967  0.4234499829999976   
  0.9999999950000031  0.6666700079999970  0.4234499829999976   
  0.3333300030000004  0.0000000000000000  0.4234499829999976   
  0.3333300030000004  0.3333300019999967  0.4234499829999976   
  0.3333299980000035  0.6666700079999970  0.4234499829999976   
  0.6666700170000013  0.0000000000000000  0.4234499829999976   
  0.6666700270000021  0.3333300019999967  0.4234499829999976   
  0.6666700119999973  0.6666700079999970  0.4234499829999976   
  0.1110080539626139  0.2220337118317630  0.5246211439185586   
  0.1117819452226314  0.5567174601491232  0.5254025156407494   
  0.1100895350496884  0.8893249389275155  0.5253503756665765   
  0.4437009472100542  0.2238118356226479  0.5250509426677112   
  0.4454202598053598  0.5551541367065482  0.5243589101890436   
  0.4434957610316559  0.8882218217517845  0.5254836420517748   
  0.7792128974411341  0.2214938472122512  0.5248543760967834   
  0.7762422410423468  0.5563787159399851  0.5254268734063601   
  0.7781717644851227  0.8887347056644259  0.5246398117553852   
  0.2222200100000009  0.1111099969999998  0.3213800030000016   
  0.2222199939999996  0.4444399870000026  0.3213800030000016   
  0.2222199870000026  0.7777799690000009  0.3213800030000016   
  0.5555599839999985  0.1111099969999998  0.3213800030000016   
  0.5555599670000007  0.4444399870000026  0.3213800030000016   
  0.5555599610000002  0.7777799690000009  0.3213800030000016   
  0.8888899660000007  0.1111099969999998  0.3213800030000016   
  0.8888900110000009  0.4444399870000026  0.3213800030000016   
  0.8888899840000022  0.7777799690000009  0.3213800030000016   
  0.2201580451892227  0.1116497343939713  0.6253916693423136   
  0.2260429222600280  0.4652644436457649  0.6284551946920587   
  0.2176946506910511  0.7869350629864584  0.6258478359346853   
  0.5523128990758082  0.1039948869172278  0.6245953099475940   
  0.5605191933335334  0.4391015136751548  0.6218585497939344   
  0.5321361319257321  0.7795872823736474  0.6290322923788878   
  0.8881932745724868  0.1133086513331563  0.6254779888949997   
  0.8896859596808184  0.4446133534274139  0.6244949793837762   
  0.8889477316371526  0.7798800735355087  0.6256051570669214   
  0.1111099969999998  0.2222199939999996  0.3724099969999983   
  0.1111100130000011  0.5555599990000033  0.3724099969999983   
  0.1111099800000019  0.8888899780000017  0.3724099969999983   
  0.4444400200000018  0.2222199939999996  0.3724099969999983   
  0.4444400260000023  0.5555599990000033  0.3724099969999983   
  0.4444400029999969  0.8888899780000017  0.3724099969999983   
  0.7777800140000011  0.2222199939999996  0.3724099969999983   
  0.7777799990000034  0.5555599990000033  0.3724099969999983   
  0.7777799970000032  0.8888899780000017  0.3724099969999983   
  0.1105114535579119  0.2275459150418371  0.6743787260639706   
  0.0693810324448521  0.5397773866413544  0.6869809309766737   
  0.1072760605494452  0.8947855510888161  0.6774555138376499   
  0.4440027212571778  0.2206143399684990  0.6748712894936659   
  0.4765842004963332  0.5252769281773482  0.6825026109832351   
  0.4675557980417722  0.9434601086639631  0.6949102291390830   
  0.7766421934284153  0.2224512209186713  0.6755434836227465   
  0.7783630776182306  0.5552192208772553  0.6749746983078566   
  0.7736024193688920  0.8911811862658325  0.6744418190629986   
  0.0033196728144702  0.3336740476778388  0.5764744246998958   
  0.9978614246664748  0.6667715864828310  0.5757626584590696   
  0.9989784627497613  0.0010784334911307  0.5760774622239495   
  0.3298312397766736  0.3362393081155659  0.5772401546377282   
  0.3329690912864294  0.0033974447116236  0.5752992496350231   
  0.6682737458482890  0.3292084079164397  0.5751554129460672   
  0.6629685226052544  0.6709925938636729  0.5778200583579931   
  0.6684462471807393  0.9977824156762694  0.5761736023169419   
  0.2222200100000009  0.1111099969999998  0.4744800069999968   
  0.2222199939999996  0.4444399870000026  0.4744800069999968   
  0.2222199870000026  0.7777799690000009  0.4744800069999968   
  0.5555599839999985  0.1111099969999998  0.4744800069999968   
  0.5555599670000007  0.4444399870000026  0.4744800069999968   
  0.5555599610000002  0.7777799690000009  0.4744800069999968   
  0.8888899660000007  0.1111099969999998  0.4744800069999968   
  0.8888900110000009  0.4444399870000026  0.4744800069999968   
  0.8888899840000022  0.7777799690000009  0.4744800069999968   
  0.3323111824952676  0.6622853148666863  0.6903246228005671   
  0.0000000000000000  0.0000000000000000  0.3468999959999977   
  0.0000000000000000  0.3333300019999967  0.3468999959999977   
  0.9999999950000031  0.6666700079999970  0.3468999959999977   
  0.3333300030000004  0.0000000000000000  0.3468999959999977   
  0.3333300030000004  0.3333300019999967  0.3468999959999977   
  0.3333299980000035  0.6666700079999970  0.3468999959999977   
  0.6666700170000013  0.0000000000000000  0.3468999959999977   
  0.6666700270000021  0.3333300019999967  0.3468999959999977   
  0.6666700119999973  0.6666700079999970  0.3468999959999977   
  0.9988772196956148  0.3344464700954006  0.6515846749783094   
  0.9985346559218371  0.6720486146732725  0.6509482885028035   
  0.9984253138005315  0.0027144589094448  0.6507364041747223   
  0.3399523151340418  0.3371044983165348  0.6526447199944698   
  0.3255333017983446  0.0021607090946318  0.6505456137997854   
  0.6669523777453179  0.3318388246212223  0.6496879498773538   
  0.6644627604597773  0.6593863841440424  0.6530118954106072   
  0.6708710590522529  0.0045941001958099  0.6513172263147453   
  0.2219597310238370  0.1127716739523450  0.5502372793269927   
  0.2214568196602258  0.4435834340067686  0.5502197813392513   
  0.2203940577151755  0.7797842633487733  0.5517685103642833   
  0.5551402465118684  0.1099529078359467  0.5502015101922808   
  0.5550205137708986  0.4445508886041196  0.5497266590647527   
  0.5566547389984180  0.7790064767132563  0.5502120063801570   
  0.8891739930111413  0.1115327425192945  0.5501054071532678   
  0.8896295889121149  0.4445804417737733  0.5502784832157985   
  0.8874306391666522  0.7781028929797600  0.5505337205500140   
  0.1111099969999998  0.2222199939999996  0.4489699749999971   
  0.1111100130000011  0.5555599990000033  0.4489699749999971   
  0.1111099800000019  0.8888899780000017  0.4489699749999971   
  0.4444400200000018  0.2222199939999996  0.4489699749999971   
  0.4444400260000023  0.5555599990000033  0.4489699749999971   
  0.4444400029999969  0.8888899780000017  0.4489699749999971   
  0.7777800140000011  0.2222199939999996  0.4489699749999971   
  0.7777799990000034  0.5555599990000033  0.4489699749999971   
  0.7777799970000032  0.8888899780000017  0.4489699749999971   
  0.3527156288830540  0.6491558620079445  0.6328967604037530   
  0.1688904859438267  0.5894258942560882  0.6922214974292444   
  0.4766187881186568  0.9641411041252468  0.7254687244241964   
  0.3815251553469565  0.7597109133523929  0.6949735940081538   
 
      
      
      
      
      
      
      
      
      
      
      
      
      
      
      
      
      
      
      
      
      
      
      
      
      
      
      
      
      
      
      
      
      
      
      
      
      
      
      
      
      
      
      
      
      
      
      
      
      
      
      
      
      
      
      
      
      
      
      
      
      
      
      
      
      
      
      
      
      
      
      
      
      
      
      
      
      
      
      
      
      
      
      
      
      
      
      
      
      
      
      
      
      
      
      
      
      
      
      
      
      
      
      
      
      
      
      
      
      
      
      
      
