# Supplementary material for: Tuning oxidant and antioxidant activities of ceria by anchoring copper single-site for antibacterial application
Source: Nat Commun. 2024 Feb 3;15:1010. doi: 10.1038/s41467-024-45255-6 (PMC10837451; doi:10.1038/s41467-024-45255-6)
Supplement: Supplementary file 5 — Supplementary Data 1 [file 41467_2024_45255_MOESM5_ESM.zip › 4-FigS24-Cu@Cu-sub/4-H2O.vasp]

 POSCAR                                 
   1.00000000000000     
    11.6690998077000003    0.0000000000000000    0.0000000000000000
    -5.8345499039000002   10.1057368727999997    0.0000000000000000
     0.0000000000000000    0.0000000000000000   31.1158008574999982
   O    Ce   Cu   H 
    73    35     1     4
Selective dynamics
Direct
  0.3339876814345715  0.6658090259655225  0.5762810188824403   
  0.0000000000000000  0.0000000000000000  0.4234499829999976   
  0.0000000000000000  0.3333300019999967  0.4234499829999976   
  0.9999999950000031  0.6666700079999970  0.4234499829999976   
  0.3333300030000004  0.0000000000000000  0.4234499829999976   
  0.3333300030000004  0.3333300019999967  0.4234499829999976   
  0.3333299980000035  0.6666700079999970  0.4234499829999976   
  0.6666700170000013  0.0000000000000000  0.4234499829999976   
  0.6666700270000021  0.3333300019999967  0.4234499829999976   
  0.6666700119999973  0.6666700079999970  0.4234499829999976   
  0.1114723887330555  0.2227416784274752  0.5246555813316647   
  0.1112990697596601  0.5565105232131984  0.5255272332820269   
  0.1106275378389796  0.8892770920002278  0.5251775433099581   
  0.4442846751292535  0.2233996237458342  0.5250968700046883   
  0.4444905678077902  0.5553928335100835  0.5248502366802157   
  0.4433716029028929  0.8885791767957798  0.5255231240562708   
  0.7784304661363919  0.2214310063098353  0.5246741051684936   
  0.7764884769903091  0.5555957133760145  0.5250871202630236   
  0.7771635230584764  0.8884295531262651  0.5246527106689811   
  0.2222200100000009  0.1111099969999998  0.3213800030000016   
  0.2222199939999996  0.4444399870000026  0.3213800030000016   
  0.2222199870000026  0.7777799690000009  0.3213800030000016   
  0.5555599839999985  0.1111099969999998  0.3213800030000016   
  0.5555599670000007  0.4444399870000026  0.3213800030000016   
  0.5555599610000002  0.7777799690000009  0.3213800030000016   
  0.8888899660000007  0.1111099969999998  0.3213800030000016   
  0.8888900110000009  0.4444399870000026  0.3213800030000016   
  0.8888899840000022  0.7777799690000009  0.3213800030000016   
  0.2192134358960658  0.1118945260070134  0.6252335311368356   
  0.2187421297704546  0.4492064639402997  0.6283323287944427   
  0.2121212295243708  0.7876602414762175  0.6271815128441673   
  0.5524384351319895  0.1046879061224004  0.6247920529977833   
  0.5604439820895450  0.4394066070836757  0.6232179111623637   
  0.5504707629769072  0.7809134664995554  0.6283354893355337   
  0.8874354644038291  0.1122810598263015  0.6252307392268932   
  0.8950273187445603  0.4473455433288862  0.6247771967955487   
  0.8878454930182329  0.7805490079260693  0.6252326821662209   
  0.1111099969999998  0.2222199939999996  0.3724099969999983   
  0.1111100130000011  0.5555599990000033  0.3724099969999983   
  0.1111099800000019  0.8888899780000017  0.3724099969999983   
  0.4444400200000018  0.2222199939999996  0.3724099969999983   
  0.4444400260000023  0.5555599990000033  0.3724099969999983   
  0.4444400029999969  0.8888899780000017  0.3724099969999983   
  0.7777800140000011  0.2222199939999996  0.3724099969999983   
  0.7777799990000034  0.5555599990000033  0.3724099969999983   
  0.7777799970000032  0.8888899780000017  0.3724099969999983   
  0.1060485767989405  0.2212283384791931  0.6762952172805896   
  0.0548119483584912  0.5339953842888008  0.6950937121710439   
  0.1044912723964586  0.8952417270799700  0.6783857635562498   
  0.4426795837210591  0.2212150512279720  0.6750702572375644   
  0.4590045086153438  0.5406919484784680  0.6745095015854616   
  0.4654128620101332  0.9444663638642723  0.6950245884977875   
  0.7774098929278281  0.2223231758218418  0.6754402801619364   
  0.7785659306433743  0.5571356962829839  0.6750953591976767   
  0.7784323487157110  0.8936574798358308  0.6762967092458609   
  0.0011545969368996  0.3321672944655063  0.5760463924045069   
  0.9972146728349784  0.6671169117538369  0.5757169371963613   
  0.9988419903667705  0.0010047585162951  0.5757579449078278   
  0.3314931240804171  0.3352406125208063  0.5766993202349298   
  0.3327324489130987  0.0026167005574678  0.5757241644560338   
  0.6692661043647945  0.3305181476551482  0.5757651066697491   
  0.6646057931001508  0.6683582878124312  0.5766843178093097   
  0.6676191301566305  0.9986123698438263  0.5760450737260285   
  0.2222200100000009  0.1111099969999998  0.4744800069999968   
  0.2222199939999996  0.4444399870000026  0.4744800069999968   
  0.2222199870000026  0.7777799690000009  0.4744800069999968   
  0.5555599839999985  0.1111099969999998  0.4744800069999968   
  0.5555599670000007  0.4444399870000026  0.4744800069999968   
  0.5555599610000002  0.7777799690000009  0.4744800069999968   
  0.8888899660000007  0.1111099969999998  0.4744800069999968   
  0.8888900110000009  0.4444399870000026  0.4744800069999968   
  0.8888899840000022  0.7777799690000009  0.4744800069999968   
  0.3234038388572387  0.6755275263503364  0.6974832142721610   
  0.0000000000000000  0.0000000000000000  0.3468999959999977   
  0.0000000000000000  0.3333300019999967  0.3468999959999977   
  0.9999999950000031  0.6666700079999970  0.3468999959999977   
  0.3333300030000004  0.0000000000000000  0.3468999959999977   
  0.3333300030000004  0.3333300019999967  0.3468999959999977   
  0.3333299980000035  0.6666700079999970  0.3468999959999977   
  0.6666700170000013  0.0000000000000000  0.3468999959999977   
  0.6666700270000021  0.3333300019999967  0.3468999959999977   
  0.6666700119999973  0.6666700079999970  0.3468999959999977   
  0.9978040618399504  0.3289366117449788  0.6506464961892107   
  0.9966442603604548  0.6749220311974611  0.6503874294239722   
  0.9975611288408928  0.0021841077376621  0.6515251816815777   
  0.3345308971327441  0.3331694251238417  0.6509635034868069   
  0.3248496757882506  0.0031033768510795  0.6503953023814120   
  0.6675527540315898  0.3322201520370527  0.6495527377311348   
  0.6665527706563239  0.6652070995806270  0.6509660324342477   
  0.6707250720539690  0.0018735105414436  0.6506518684866833   
  0.2210087700605996  0.1117034912769839  0.5497680877432884   
  0.2223452431333115  0.4464960549906749  0.5507951010060168   
  0.2220241933023388  0.7778288111294884  0.5525126740328759   
  0.5550198660080596  0.1098670121190821  0.5502063874759102   
  0.5554037405006511  0.4444481266394433  0.5499359428227066   
  0.5533372079575898  0.7774842022232562  0.5507892854026650   
  0.8890177853720544  0.1108515228342100  0.5495694737734098   
  0.8899702653738260  0.4448192192271563  0.5502058451447809   
  0.8881707369329774  0.7788669001615816  0.5497620421930449   
  0.1111099969999998  0.2222199939999996  0.4489699749999971   
  0.1111100130000011  0.5555599990000033  0.4489699749999971   
  0.1111099800000019  0.8888899780000017  0.4489699749999971   
  0.4444400200000018  0.2222199939999996  0.4489699749999971   
  0.4444400260000023  0.5555599990000033  0.4489699749999971   
  0.4444400029999969  0.8888899780000017  0.4489699749999971   
  0.7777800140000011  0.2222199939999996  0.4489699749999971   
  0.7777799990000034  0.5555599990000033  0.4489699749999971   
  0.7777799970000032  0.8888899780000017  0.4489699749999971   
  0.3724823005289082  0.6271611605434657  0.6365760929232280   
  0.0214940744735088  0.5168207767142761  0.7244757670507695   
  0.4820934094374820  0.9764215864981978  0.7245618892600376   
  0.2253212556120658  0.6338661908617453  0.6988856981443732   
  0.3648122137060099  0.7735972027288511  0.6987499845759970   
 
      
      
      
      
      
      
      
      
      
      
      
      
      
      
      
      
      
      
      
      
      
      
      
      
      
      
      
      
      
      
      
      
      
      
      
      
      
      
      
      
      
      
      
      
      
      
      
      
      
      
      
      
      
      
      
      
      
      
      
      
      
      
      
      
      
      
      
      
      
      
      
      
      
      
      
      
      
      
      
      
      
      
      
      
      
      
      
      
      
      
      
      
      
      
      
      
      
      
      
      
      
      
      
      
      
      
      
      
      
      
      
      
      
