# Supplementary material for: Tuning oxidant and antioxidant activities of ceria by anchoring copper single-site for antibacterial application
Source: Nat Commun. 2024 Feb 3;15:1010. doi: 10.1038/s41467-024-45255-6 (PMC10837451; doi:10.1038/s41467-024-45255-6)
Supplement: Supplementary file 5 — Supplementary Data 1 [file 41467_2024_45255_MOESM5_ESM.zip › 4-FigS24-Cu@Cu-sub/5-O-H2O.vasp]

 POSCAR                                 
   1.00000000000000     
    11.6690998077000003    0.0000000000000000    0.0000000000000000
    -5.8345499039000002   10.1057368727999997    0.0000000000000000
     0.0000000000000000    0.0000000000000000   31.1158008574999982
   O    Ce   Cu   H 
    74    35     1     4
Selective dynamics
Direct
  0.0149286593195583  0.3351319526594676  0.7366202285462705   
  0.3360970846636811  0.6632925707619162  0.5738855359782618   
  0.0000000000000000  0.0000000000000000  0.4234499829999976   
  0.0000000000000000  0.3333300019999967  0.4234499829999976   
  0.9999999950000031  0.6666700079999970  0.4234499829999976   
  0.3333300030000004  0.0000000000000000  0.4234499829999976   
  0.3333300030000004  0.3333300019999967  0.4234499829999976   
  0.3333299980000035  0.6666700079999970  0.4234499829999976   
  0.6666700170000013  0.0000000000000000  0.4234499829999976   
  0.6666700270000021  0.3333300019999967  0.4234499829999976   
  0.6666700119999973  0.6666700079999970  0.4234499829999976   
  0.1112098375513552  0.2217613349855659  0.5246406139107852   
  0.1114771369765420  0.5560415037439155  0.5254098554999865   
  0.1106550141571245  0.8892324147666137  0.5253288510620578   
  0.4446679242164617  0.2238381898966699  0.5253098140440703   
  0.4457030665374256  0.5545869017381840  0.5245175095106257   
  0.4445897096830284  0.8884959083020985  0.5254079141497234   
  0.7783113988714109  0.2214212131610673  0.5250727397763357   
  0.7766916380304614  0.5559605143174539  0.5252663157094856   
  0.7784297809007884  0.8891476892958678  0.5246797871983615   
  0.2222200100000009  0.1111099969999998  0.3213800030000016   
  0.2222199939999996  0.4444399870000026  0.3213800030000016   
  0.2222199870000026  0.7777799690000009  0.3213800030000016   
  0.5555599839999985  0.1111099969999998  0.3213800030000016   
  0.5555599670000007  0.4444399870000026  0.3213800030000016   
  0.5555599610000002  0.7777799690000009  0.3213800030000016   
  0.8888899660000007  0.1111099969999998  0.3213800030000016   
  0.8888900110000009  0.4444399870000026  0.3213800030000016   
  0.8888899840000022  0.7777799690000009  0.3213800030000016   
  0.2215333438344601  0.1093368947413506  0.6249438377036801   
  0.2232627478395774  0.4620616232996709  0.6278505946809068   
  0.2172959921707664  0.7841368911872022  0.6259797042667321   
  0.5529261842540768  0.1078631412643025  0.6247241558270741   
  0.5587427390611004  0.4420779590794930  0.6234060583834689   
  0.5376051173004078  0.7739349550311451  0.6272815497541119   
  0.8903113231999454  0.1136970576562396  0.6262843662189393   
  0.8940144683154947  0.4466135943415261  0.6257956526963564   
  0.8902083419494240  0.7805310415805992  0.6253499995117888   
  0.1111099969999998  0.2222199939999996  0.3724099969999983   
  0.1111100130000011  0.5555599990000033  0.3724099969999983   
  0.1111099800000019  0.8888899780000017  0.3724099969999983   
  0.4444400200000018  0.2222199939999996  0.3724099969999983   
  0.4444400260000023  0.5555599990000033  0.3724099969999983   
  0.4444400029999969  0.8888899780000017  0.3724099969999983   
  0.7777800140000011  0.2222199939999996  0.3724099969999983   
  0.7777799990000034  0.5555599990000033  0.3724099969999983   
  0.7777799970000032  0.8888899780000017  0.3724099969999983   
  0.1160956510716151  0.2246747060044632  0.6744893311417255   
  0.0801516793558214  0.5504011962338887  0.6891699571962268   
  0.1078946530278233  0.8933894813056547  0.6774520626225191   
  0.4441413748694435  0.2217854863965004  0.6750418334983262   
  0.4680270982429302  0.5313505574186791  0.6825616310209353   
  0.4625992072060665  0.9252062503706554  0.6872339508600157   
  0.7740488825530975  0.2216869542171732  0.6742793179338488   
  0.7785209499235263  0.5573210337108685  0.6750444950063440   
  0.7736193632203975  0.8885986718833899  0.6741309626972566   
  0.0017155454977354  0.3321552216556465  0.5761908515685084   
  0.9981876282976399  0.6665099893393295  0.5757025649198912   
  0.9994948494956055  0.0012700629438119  0.5760222650866552   
  0.3301390029769330  0.3350971878530736  0.5771955084679782   
  0.3337565245350559  0.0014557543197478  0.5752870554290290   
  0.6694423925982939  0.3323292061292070  0.5758990887239106   
  0.6656496712104671  0.6701022651711100  0.5772189930417413   
  0.6684364129553599  0.9981867204549080  0.5766680619498271   
  0.2222200100000009  0.1111099969999998  0.4744800069999968   
  0.2222199939999996  0.4444399870000026  0.4744800069999968   
  0.2222199870000026  0.7777799690000009  0.4744800069999968   
  0.5555599839999985  0.1111099969999998  0.4744800069999968   
  0.5555599670000007  0.4444399870000026  0.4744800069999968   
  0.5555599610000002  0.7777799690000009  0.4744800069999968   
  0.8888899660000007  0.1111099969999998  0.4744800069999968   
  0.8888900110000009  0.4444399870000026  0.4744800069999968   
  0.8888899840000022  0.7777799690000009  0.4744800069999968   
  0.3530537566271850  0.6476836385205373  0.6892880315798993   
  0.0000000000000000  0.0000000000000000  0.3468999959999977   
  0.0000000000000000  0.3333300019999967  0.3468999959999977   
  0.9999999950000031  0.6666700079999970  0.3468999959999977   
  0.3333300030000004  0.0000000000000000  0.3468999959999977   
  0.3333300030000004  0.3333300019999967  0.3468999959999977   
  0.3333299980000035  0.6666700079999970  0.3468999959999977   
  0.6666700170000013  0.0000000000000000  0.3468999959999977   
  0.6666700270000021  0.3333300019999967  0.3468999959999977   
  0.6666700119999973  0.6666700079999970  0.3468999959999977   
  0.9957096719835558  0.3303671047026628  0.6527202378387043   
  0.0004985756561334  0.6734701393080459  0.6510475244837962   
  0.0002593586360118  0.0014382634491063  0.6506338876390740   
  0.3372062115417519  0.3327072886895654  0.6520426166013296   
  0.3288231859128536  0.9996125970507870  0.6507990867964866   
  0.6669790227807088  0.3331923231775890  0.6501391635345806   
  0.6669058635202549  0.6641681319289079  0.6524171462796671   
  0.6681842373844127  0.0027350901413599  0.6513763665309104   
  0.2223706519225713  0.1117564963973700  0.5501904336493217   
  0.2205644211185745  0.4427135008153336  0.5501247193063090   
  0.2212083023425863  0.7789773506949285  0.5518194812646869   
  0.5555186182758529  0.1103588597082772  0.5503494500958107   
  0.5557423658621077  0.4451081309045214  0.5499957269869870   
  0.5571824499981699  0.7786710627596168  0.5499592082367394   
  0.8894469512370108  0.1117587984374893  0.5503308208057949   
  0.8903171151854262  0.4446862222382899  0.5506484861076103   
  0.8883066581173417  0.7780717125299089  0.5502649395318131   
  0.1111099969999998  0.2222199939999996  0.4489699749999971   
  0.1111100130000011  0.5555599990000033  0.4489699749999971   
  0.1111099800000019  0.8888899780000017  0.4489699749999971   
  0.4444400200000018  0.2222199939999996  0.4489699749999971   
  0.4444400260000023  0.5555599990000033  0.4489699749999971   
  0.4444400029999969  0.8888899780000017  0.4489699749999971   
  0.7777800140000011  0.2222199939999996  0.4489699749999971   
  0.7777799990000034  0.5555599990000033  0.4489699749999971   
  0.7777799970000032  0.8888899780000017  0.4489699749999971   
  0.3562280866108382  0.6430416176134127  0.6322016994050272   
  0.1782775519942746  0.5887356511827215  0.6919999605456937   
  0.4247057369855931  0.8290697004406365  0.6938216274237932   
  0.0482603136371944  0.4316624819248601  0.7353728013872427   
  0.0917448374158421  0.3239370632970569  0.7406945752656862   
 
      
      
      
      
      
      
      
      
      
      
      
      
      
      
      
      
      
      
      
      
      
      
      
      
      
      
      
      
      
      
      
      
      
      
      
      
      
      
      
      
      
      
      
      
      
      
      
      
      
      
      
      
      
      
      
      
      
      
      
      
      
      
      
      
      
      
      
      
      
      
      
      
      
      
      
      
      
      
      
      
      
      
      
      
      
      
      
      
      
      
      
      
      
      
      
      
      
      
      
      
      
      
      
      
      
      
      
      
      
      
      
      
      
      
