# Supplementary material for: Tuning oxidant and antioxidant activities of ceria by anchoring copper single-site for antibacterial application
Source: Nat Commun. 2024 Feb 3;15:1010. doi: 10.1038/s41467-024-45255-6 (PMC10837451; doi:10.1038/s41467-024-45255-6)
Supplement: Supplementary file 5 — Supplementary Data 1 [file 41467_2024_45255_MOESM5_ESM.zip › 4-FigS24-Cu@Cu-sub/6-O.vasp]

 POSCAR                                 
   1.00000000000000     
    11.6690998077000003    0.0000000000000000    0.0000000000000000
    -5.8345499039000002   10.1057368727999997    0.0000000000000000
     0.0000000000000000    0.0000000000000000   31.1158008574999982
   O    Ce   Cu   H 
    73    35     1     2
Selective dynamics
Direct
  0.3367721370433472  0.6640269055516725  0.5739038994497321   
  0.0000000000000000  0.0000000000000000  0.4234499829999976   
  0.0000000000000000  0.3333300019999967  0.4234499829999976   
  0.9999999950000031  0.6666700079999970  0.4234499829999976   
  0.3333300030000004  0.0000000000000000  0.4234499829999976   
  0.3333300030000004  0.3333300019999967  0.4234499829999976   
  0.3333299980000035  0.6666700079999970  0.4234499829999976   
  0.6666700170000013  0.0000000000000000  0.4234499829999976   
  0.6666700270000021  0.3333300019999967  0.4234499829999976   
  0.6666700119999973  0.6666700079999970  0.4234499829999976   
  0.1114071700339281  0.2220413457245414  0.5247063593358092   
  0.1118034544130921  0.5562926430677493  0.5254195685910332   
  0.1112022351784177  0.8894760766968659  0.5254436586155222   
  0.4444518553678947  0.2235839872788219  0.5253121773736851   
  0.4458946070279310  0.5547003973691886  0.5245445777177622   
  0.4442670053465179  0.8887806944022003  0.5254428051971303   
  0.7786857188593501  0.2217375712113991  0.5251336011802934   
  0.7769784419812282  0.5560520411046781  0.5253118166253827   
  0.7786726357737734  0.8892772782872100  0.5247352253035871   
  0.2222200100000009  0.1111099969999998  0.3213800030000016   
  0.2222199939999996  0.4444399870000026  0.3213800030000016   
  0.2222199870000026  0.7777799690000009  0.3213800030000016   
  0.5555599839999985  0.1111099969999998  0.3213800030000016   
  0.5555599670000007  0.4444399870000026  0.3213800030000016   
  0.5555599610000002  0.7777799690000009  0.3213800030000016   
  0.8888899660000007  0.1111099969999998  0.3213800030000016   
  0.8888900110000009  0.4444399870000026  0.3213800030000016   
  0.8888899840000022  0.7777799690000009  0.3213800030000016   
  0.2210323978129125  0.1105961970313842  0.6255103846271766   
  0.2264531309830886  0.4623842186827858  0.6273525586189450   
  0.2172949360727259  0.7838833329146055  0.6261228842979065   
  0.5551553478928071  0.1095415514890590  0.6251949394862280   
  0.5592790849944791  0.4423987139252148  0.6235917325482063   
  0.5387301987105602  0.7746869616509215  0.6274141039962089   
  0.8889539423496444  0.1122300281975797  0.6255087425558656   
  0.8914479119334828  0.4458102159452721  0.6250786588301267   
  0.8907949018905654  0.7805089075913045  0.6254925523960182   
  0.1111099969999998  0.2222199939999996  0.3724099969999983   
  0.1111100130000011  0.5555599990000033  0.3724099969999983   
  0.1111099800000019  0.8888899780000017  0.3724099969999983   
  0.4444400200000018  0.2222199939999996  0.3724099969999983   
  0.4444400260000023  0.5555599990000033  0.3724099969999983   
  0.4444400029999969  0.8888899780000017  0.3724099969999983   
  0.7777800140000011  0.2222199939999996  0.3724099969999983   
  0.7777799990000034  0.5555599990000033  0.3724099969999983   
  0.7777799970000032  0.8888899780000017  0.3724099969999983   
  0.1120746107660793  0.2269650805306753  0.6742630483941028   
  0.0754211370904798  0.5384384907731885  0.6871546830565762   
  0.1083291514237814  0.8931396999228483  0.6774269783502902   
  0.4443059307478521  0.2222261723014753  0.6751375013151204   
  0.4695252960263190  0.5323585206888950  0.6825462509372784   
  0.4624704213893125  0.9249632200861200  0.6869976315198230   
  0.7782425506000621  0.2228669042333493  0.6754493339944929   
  0.7795527147604844  0.5573994524922199  0.6751203317396133   
  0.7748583792595340  0.8895836606079541  0.6743667930975406   
  0.0026630413554187  0.3330697281964916  0.5764721666639616   
  0.9986254388606000  0.6667277619806029  0.5758207886466309   
  0.9999124283057483  0.0011355062308667  0.5760104255445881   
  0.3307795374065634  0.3350569017624139  0.5772814963607971   
  0.3341631005265597  0.0022891457774818  0.5758298750001387   
  0.6685208753351048  0.3320359896459877  0.5757691827418938   
  0.6660251157434232  0.6703597074025751  0.5772583012354318   
  0.6678224210598316  0.9981547055376510  0.5764836013247816   
  0.2222200100000009  0.1111099969999998  0.4744800069999968   
  0.2222199939999996  0.4444399870000026  0.4744800069999968   
  0.2222199870000026  0.7777799690000009  0.4744800069999968   
  0.5555599839999985  0.1111099969999998  0.4744800069999968   
  0.5555599670000007  0.4444399870000026  0.4744800069999968   
  0.5555599610000002  0.7777799690000009  0.4744800069999968   
  0.8888899660000007  0.1111099969999998  0.4744800069999968   
  0.8888900110000009  0.4444399870000026  0.4744800069999968   
  0.8888899840000022  0.7777799690000009  0.4744800069999968   
  0.3534422176705974  0.6471041376176885  0.6892061759983434   
  0.0000000000000000  0.0000000000000000  0.3468999959999977   
  0.0000000000000000  0.3333300019999967  0.3468999959999977   
  0.9999999950000031  0.6666700079999970  0.3468999959999977   
  0.3333300030000004  0.0000000000000000  0.3468999959999977   
  0.3333300030000004  0.3333300019999967  0.3468999959999977   
  0.3333299980000035  0.6666700079999970  0.3468999959999977   
  0.6666700170000013  0.0000000000000000  0.3468999959999977   
  0.6666700270000021  0.3333300019999967  0.3468999959999977   
  0.6666700119999973  0.6666700079999970  0.3468999959999977   
  0.9975682889490258  0.3320731850998726  0.6514335883472739   
  0.0010335853488215  0.6725688816793749  0.6511341246985651   
  0.9999155747427722  0.0019013115266944  0.6506993331225246   
  0.3374737351410459  0.3341521982990656  0.6525072124525124   
  0.3287449444356625  0.0002381128245261  0.6511357924961274   
  0.6676962378231508  0.3335631330152609  0.6502913977544935   
  0.6677567864224514  0.6643877733659096  0.6525080343752094   
  0.6690409176730299  0.0033744990177453  0.6514727960308022   
  0.2226556537978581  0.1122626530666579  0.5504109301341842   
  0.2216981426152529  0.4432862439985001  0.5500106710195354   
  0.2214824818288079  0.7792354245002215  0.5519235590005920   
  0.5556747956918073  0.1106433601075594  0.5504659823885731   
  0.5557161304168048  0.4449936973355904  0.5501624465453503   
  0.5575326185545464  0.7790528311474461  0.5500392902708882   
  0.8893647606043800  0.1114876129157381  0.5502417539684217   
  0.8899740139360546  0.4450086024075475  0.5504507589100385   
  0.8886507230367826  0.7782178409035865  0.5503963774238230   
  0.1111099969999998  0.2222199939999996  0.4489699749999971   
  0.1111100130000011  0.5555599990000033  0.4489699749999971   
  0.1111099800000019  0.8888899780000017  0.4489699749999971   
  0.4444400200000018  0.2222199939999996  0.4489699749999971   
  0.4444400260000023  0.5555599990000033  0.4489699749999971   
  0.4444400029999969  0.8888899780000017  0.4489699749999971   
  0.7777800140000011  0.2222199939999996  0.4489699749999971   
  0.7777799990000034  0.5555599990000033  0.4489699749999971   
  0.7777799970000032  0.8888899780000017  0.4489699749999971   
  0.3571834183848708  0.6437643438589049  0.6321770230315664   
  0.1713825714320905  0.5763220345346767  0.6938720433668948   
  0.4243893982471292  0.8286999708608676  0.6934456849835442   
 
      
      
      
      
      
      
      
      
      
      
      
      
      
      
      
      
      
      
      
      
      
      
      
      
      
      
      
      
      
      
      
      
      
      
      
      
      
      
      
      
      
      
      
      
      
      
      
      
      
      
      
      
      
      
      
      
      
      
      
      
      
      
      
      
      
      
      
      
      
      
      
      
      
      
      
      
      
      
      
      
      
      
      
      
      
      
      
      
      
      
      
      
      
      
      
      
      
      
      
      
      
      
      
      
      
      
      
      
      
      
      
