# Supplementary material for: Tuning oxidant and antioxidant activities of ceria by anchoring copper single-site for antibacterial application
Source: Nat Commun. 2024 Feb 3;15:1010. doi: 10.1038/s41467-024-45255-6 (PMC10837451; doi:10.1038/s41467-024-45255-6)
Supplement: Supplementary file 5 — Supplementary Data 1 [file 41467_2024_45255_MOESM5_ESM.zip › 4-FigS24-Cu@Cu-sub/7-O2-H2O.vasp]

 POSCAR                                 
   1.00000000000000     
    11.6690998077000003    0.0000000000000000    0.0000000000000000
    -5.8345499039000002   10.1057368727999997    0.0000000000000000
     0.0000000000000000    0.0000000000000000   31.1158008574999982
   O    Ce   Cu   H 
    75    35     1     4
Selective dynamics
Direct
  0.3710814018145072  0.5936480049404267  0.7656304603967641   
  0.0166849511334775  0.3378561058332252  0.7358502290168261   
  0.3339475699313823  0.6647289108226957  0.5755810615893751   
  0.0000000000000000  0.0000000000000000  0.4234499829999976   
  0.0000000000000000  0.3333300019999967  0.4234499829999976   
  0.9999999950000031  0.6666700079999970  0.4234499829999976   
  0.3333300030000004  0.0000000000000000  0.4234499829999976   
  0.3333300030000004  0.3333300019999967  0.4234499829999976   
  0.3333299980000035  0.6666700079999970  0.4234499829999976   
  0.6666700170000013  0.0000000000000000  0.4234499829999976   
  0.6666700270000021  0.3333300019999967  0.4234499829999976   
  0.6666700119999973  0.6666700079999970  0.4234499829999976   
  0.1111174576208640  0.2223180725599647  0.5246387829343107   
  0.1108805332359211  0.5557456625182127  0.5254472438497046   
  0.1105981443867776  0.8887635601342012  0.5251791673268258   
  0.4448436891760679  0.2234318598366514  0.5251676766815123   
  0.4448974310744731  0.5550227260955864  0.5248369150102761   
  0.4445871195128817  0.8886431175781837  0.5254436202775992   
  0.7778317832965342  0.2217828138410809  0.5248883721755675   
  0.7767789676953853  0.5552610560915099  0.5251058070105188   
  0.7775961561375908  0.8888608900076989  0.5246385228766783   
  0.2222200100000009  0.1111099969999998  0.3213800030000016   
  0.2222199939999996  0.4444399870000026  0.3213800030000016   
  0.2222199870000026  0.7777799690000009  0.3213800030000016   
  0.5555599839999985  0.1111099969999998  0.3213800030000016   
  0.5555599670000007  0.4444399870000026  0.3213800030000016   
  0.5555599610000002  0.7777799690000009  0.3213800030000016   
  0.8888899660000007  0.1111099969999998  0.3213800030000016   
  0.8888900110000009  0.4444399870000026  0.3213800030000016   
  0.8888899840000022  0.7777799690000009  0.3213800030000016   
  0.2205996587898298  0.1097555951194593  0.6246958440344983   
  0.2186195314178079  0.4479275352689456  0.6280639821622600   
  0.2147592559348936  0.7861478568625984  0.6271758566036141   
  0.5509586789704741  0.1054628637320363  0.6249752023799431   
  0.5579725684232244  0.4420959377055098  0.6241860325965192   
  0.5511835565473930  0.7784918896774897  0.6271535778219715   
  0.8908347238868259  0.1131109242081223  0.6258533808361619   
  0.8946211787111196  0.4473812775045047  0.6262895049156043   
  0.8889546229780620  0.7807531027264858  0.6250770339872815   
  0.1111099969999998  0.2222199939999996  0.3724099969999983   
  0.1111100130000011  0.5555599990000033  0.3724099969999983   
  0.1111099800000019  0.8888899780000017  0.3724099969999983   
  0.4444400200000018  0.2222199939999996  0.3724099969999983   
  0.4444400260000023  0.5555599990000033  0.3724099969999983   
  0.4444400029999969  0.8888899780000017  0.3724099969999983   
  0.7777800140000011  0.2222199939999996  0.3724099969999983   
  0.7777799990000034  0.5555599990000033  0.3724099969999983   
  0.7777799970000032  0.8888899780000017  0.3724099969999983   
  0.1138602472717167  0.2196150144896336  0.6765566485626948   
  0.0851055047066467  0.5546986768913129  0.6894778425694241   
  0.1063434065885147  0.8942689355799160  0.6780795776454340   
  0.4428529263667187  0.2225863194665010  0.6751145677908923   
  0.4503357714686658  0.5487891337844744  0.6745513982251836   
  0.4671777090368607  0.9357313902562368  0.6901757732482068   
  0.7743194080394957  0.2208324671428130  0.6735139817540130   
  0.7773356061879824  0.5578796254017178  0.6752517617921896   
  0.7773057225578555  0.8908387395817527  0.6757816663559026   
  0.9999539233187775  0.3320877144302585  0.5758398520189516   
  0.9978035031220571  0.6664523176032588  0.5758530557996977   
  0.9992341835813150  0.0008856494936111  0.5756411350051991   
  0.3312502957300794  0.3342589834199998  0.5765368403027438   
  0.3330860094637629  0.0010865192634029  0.5753717105858698   
  0.6688564868427989  0.3320764165350383  0.5763109595937621   
  0.6660110928699297  0.6681855472568543  0.5764559256225894   
  0.6685453408304340  0.9996777149753910  0.5762565109368367   
  0.2222200100000009  0.1111099969999998  0.4744800069999968   
  0.2222199939999996  0.4444399870000026  0.4744800069999968   
  0.2222199870000026  0.7777799690000009  0.4744800069999968   
  0.5555599839999985  0.1111099969999998  0.4744800069999968   
  0.5555599670000007  0.4444399870000026  0.4744800069999968   
  0.5555599610000002  0.7777799690000009  0.4744800069999968   
  0.8888899660000007  0.1111099969999998  0.4744800069999968   
  0.8888900110000009  0.4444399870000026  0.4744800069999968   
  0.8888899840000022  0.7777799690000009  0.4744800069999968   
  0.3344629214144419  0.6730249899401670  0.7560137387074732   
  0.0000000000000000  0.0000000000000000  0.3468999959999977   
  0.0000000000000000  0.3333300019999967  0.3468999959999977   
  0.9999999950000031  0.6666700079999970  0.3468999959999977   
  0.3333300030000004  0.0000000000000000  0.3468999959999977   
  0.3333300030000004  0.3333300019999967  0.3468999959999977   
  0.3333299980000035  0.6666700079999970  0.3468999959999977   
  0.6666700170000013  0.0000000000000000  0.3468999959999977   
  0.6666700270000021  0.3333300019999967  0.3468999959999977   
  0.6666700119999973  0.6666700079999970  0.3468999959999977   
  0.9957619050862760  0.3284085998418291  0.6517972153406220   
  0.9983502076069612  0.6742680933498022  0.6507271607625924   
  0.9997308676299284  0.0014748549265207  0.6512493961908348   
  0.3334191488076570  0.3302590763639586  0.6507379278536263   
  0.3270405229598410  0.0002389397072733  0.6506495260982987   
  0.6661189497273270  0.3322501237092652  0.6501228411886686   
  0.6685547727452885  0.6668493334138645  0.6508964969586444   
  0.6698829338451446  0.0015705206770846  0.6507835440681475   
  0.2214051565140593  0.1107035263029204  0.5497721167760616   
  0.2205504524547308  0.4444245961298208  0.5503549183952998   
  0.2224954840634936  0.7772836727952210  0.5525354314226547   
  0.5550243581661505  0.1101004496181730  0.5503560918723096   
  0.5555226044092834  0.4446724992263142  0.5500639121920656   
  0.5552031490876743  0.7784051301236161  0.5501529301611399   
  0.8893260948379194  0.1114542094991080  0.5498872001350179   
  0.8898650350981612  0.4446703510414522  0.5506234255373101   
  0.8888752639924320  0.7786049853061527  0.5497771815135124   
  0.1111099969999998  0.2222199939999996  0.4489699749999971   
  0.1111100130000011  0.5555599990000033  0.4489699749999971   
  0.1111099800000019  0.8888899780000017  0.4489699749999971   
  0.4444400200000018  0.2222199939999996  0.4489699749999971   
  0.4444400260000023  0.5555599990000033  0.4489699749999971   
  0.4444400029999969  0.8888899780000017  0.4489699749999971   
  0.7777800140000011  0.2222199939999996  0.4489699749999971   
  0.7777799990000034  0.5555599990000033  0.4489699749999971   
  0.7777799970000032  0.8888899780000017  0.4489699749999971   
  0.3791446697040968  0.6197086586251217  0.6318527521015085   
  0.1814307768501280  0.6059049997475157  0.6872942568817351   
  0.4310224842738961  0.8582438076686287  0.7088008604576785   
  0.0588775656558838  0.4355752707303324  0.7330920563562557   
  0.0869037810126372  0.3154681573689118  0.7375397131388652   
 
      
      
      
      
      
      
      
      
      
      
      
      
      
      
      
      
      
      
      
      
      
      
      
      
      
      
      
      
      
      
      
      
      
      
      
      
      
      
      
      
      
      
      
      
      
      
      
      
      
      
      
      
      
      
      
      
      
      
      
      
      
      
      
      
      
      
      
      
      
      
      
      
      
      
      
      
      
      
      
      
      
      
      
      
      
      
      
      
      
      
      
      
      
      
      
      
      
      
      
      
      
      
      
      
      
      
      
      
      
      
      
      
      
      
      
