# Supplementary material for: Tuning oxidant and antioxidant activities of ceria by anchoring copper single-site for antibacterial application
Source: Nat Commun. 2024 Feb 3;15:1010. doi: 10.1038/s41467-024-45255-6 (PMC10837451; doi:10.1038/s41467-024-45255-6)
Supplement: Supplementary file 5 — Supplementary Data 1 [file 41467_2024_45255_MOESM5_ESM.zip › 4-FigS24-Cu@Cu-sub/8-O2.vasp]

 POSCAR                                 
   1.00000000000000     
    11.6690998077000003    0.0000000000000000    0.0000000000000000
    -5.8345499039000002   10.1057368727999997    0.0000000000000000
     0.0000000000000000    0.0000000000000000   31.1158008574999982
   O    Ce   Cu   H 
    74    35     1     2
Selective dynamics
Direct
  0.3834724348734305  0.6170834248365501  0.7652459646224087   
  0.3344808961197345  0.6654914815569875  0.5756683281034768   
  0.0000000000000000  0.0000000000000000  0.4234499829999976   
  0.0000000000000000  0.3333300019999967  0.4234499829999976   
  0.9999999950000031  0.6666700079999970  0.4234499829999976   
  0.3333300030000004  0.0000000000000000  0.4234499829999976   
  0.3333300030000004  0.3333300019999967  0.4234499829999976   
  0.3333299980000035  0.6666700079999970  0.4234499829999976   
  0.6666700170000013  0.0000000000000000  0.4234499829999976   
  0.6666700270000021  0.3333300019999967  0.4234499829999976   
  0.6666700119999973  0.6666700079999970  0.4234499829999976   
  0.1113276415339811  0.2223644452654447  0.5246409165698894   
  0.1111491400933054  0.5556481855674957  0.5253598981612534   
  0.1110958283730407  0.8888864089368875  0.5252223006737264   
  0.4445332809809692  0.2231334012098467  0.5250139779191504   
  0.4448758802392968  0.5551024567052487  0.5248496303486884   
  0.4443293272872703  0.8888304593629879  0.5253588736760126   
  0.7781671723309597  0.2218096411609039  0.5248822624015490   
  0.7768467966283488  0.5554504051293914  0.5250151498318695   
  0.7776193646168089  0.8886545444544522  0.5246397398930347   
  0.2222200100000009  0.1111099969999998  0.3213800030000016   
  0.2222199939999996  0.4444399870000026  0.3213800030000016   
  0.2222199870000026  0.7777799690000009  0.3213800030000016   
  0.5555599839999985  0.1111099969999998  0.3213800030000016   
  0.5555599670000007  0.4444399870000026  0.3213800030000016   
  0.5555599610000002  0.7777799690000009  0.3213800030000016   
  0.8888899660000007  0.1111099969999998  0.3213800030000016   
  0.8888900110000009  0.4444399870000026  0.3213800030000016   
  0.8888899840000022  0.7777799690000009  0.3213800030000016   
  0.2198535121609898  0.1105389199228693  0.6250659848857808   
  0.2208427421924272  0.4483743350047980  0.6273905884107767   
  0.2141778214293098  0.7857901269231198  0.6271282753565162   
  0.5538412559114186  0.1078147946139663  0.6251877052216057   
  0.5580642699605398  0.4419133688205379  0.6242904374392735   
  0.5515810993898287  0.7791167336410939  0.6273943739772095   
  0.8889090274001809  0.1110515632281796  0.6250606596532189   
  0.8921546191693498  0.4461281588079529  0.6251904992350137   
  0.8894209230790316  0.7801055187268607  0.6250676500658564   
  0.1111099969999998  0.2222199939999996  0.3724099969999983   
  0.1111100130000011  0.5555599990000033  0.3724099969999983   
  0.1111099800000019  0.8888899780000017  0.3724099969999983   
  0.4444400200000018  0.2222199939999996  0.3724099969999983   
  0.4444400260000023  0.5555599990000033  0.3724099969999983   
  0.4444400029999969  0.8888899780000017  0.3724099969999983   
  0.7777800140000011  0.2222199939999996  0.3724099969999983   
  0.7777799990000034  0.5555599990000033  0.3724099969999983   
  0.7777799970000032  0.8888899780000017  0.3724099969999983   
  0.1088513199076166  0.2216570910671991  0.6759089095577601   
  0.0639802475722486  0.5338059033849670  0.6896797560208812   
  0.1064478693678148  0.8935147057685490  0.6780684269310210   
  0.4424978288777408  0.2225867744881753  0.6750296940583227   
  0.4507649858859603  0.5491889390062001  0.6744521547168301   
  0.4661436127214066  0.9359926570402345  0.6896882344709485   
  0.7786502259983730  0.2213137255688764  0.6747297578870167   
  0.7773809588872294  0.5574657694956662  0.6750323897821245   
  0.7783031927115243  0.8911080614716602  0.6759092800203892   
  0.0006722334958139  0.3322306723866815  0.5760025372507244   
  0.9982236986778235  0.6663609733489519  0.5757210404019898   
  0.9995573014083776  0.0004159041930871  0.5755654061309758   
  0.3318102156303557  0.3339741780441803  0.5765106050807494   
  0.3336108899649902  0.0017508898274450  0.5757196019023693   
  0.6680455216491368  0.3319382736903475  0.5759609137591385   
  0.6660035945489930  0.6681669021518688  0.5765117878008956   
  0.6677410555843425  0.9992983013249824  0.5760039026086312   
  0.2222200100000009  0.1111099969999998  0.4744800069999968   
  0.2222199939999996  0.4444399870000026  0.4744800069999968   
  0.2222199870000026  0.7777799690000009  0.4744800069999968   
  0.5555599839999985  0.1111099969999998  0.4744800069999968   
  0.5555599670000007  0.4444399870000026  0.4744800069999968   
  0.5555599610000002  0.7777799690000009  0.4744800069999968   
  0.8888899660000007  0.1111099969999998  0.4744800069999968   
  0.8888900110000009  0.4444399870000026  0.4744800069999968   
  0.8888899840000022  0.7777799690000009  0.4744800069999968   
  0.3269774532954133  0.6732127592515986  0.7497423511241275   
  0.0000000000000000  0.0000000000000000  0.3468999959999977   
  0.0000000000000000  0.3333300019999967  0.3468999959999977   
  0.9999999950000031  0.6666700079999970  0.3468999959999977   
  0.3333300030000004  0.0000000000000000  0.3468999959999977   
  0.3333300030000004  0.3333300019999967  0.3468999959999977   
  0.3333299980000035  0.6666700079999970  0.3468999959999977   
  0.6666700170000013  0.0000000000000000  0.3468999959999977   
  0.6666700270000021  0.3333300019999967  0.3468999959999977   
  0.6666700119999973  0.6666700079999970  0.3468999959999977   
  0.9978009233828439  0.3293333645898269  0.6507593889923710   
  0.9991509121808304  0.6730671361315419  0.6506686017716028   
  0.9988838086105174  0.0010766091645172  0.6511560306784340   
  0.3333451144057400  0.3310659088588963  0.6508477852305763   
  0.3268981225505498  0.0008205080366304  0.6506669598853627   
  0.6672239795555102  0.3327444500712999  0.6500361115448666   
  0.6688970506796249  0.6666171365355680  0.6508489857983993   
  0.6706256659024293  0.0021617589545859  0.6507601699586563   
  0.2215339939531786  0.1108803350376111  0.5498209848516662   
  0.2214197737100755  0.4447741733384099  0.5502160011311805   
  0.2226256384914712  0.7773530334726031  0.5525108182386395   
  0.5553062664381264  0.1103557598307022  0.5503521356019528   
  0.5555112723627472  0.4444692123680897  0.5500901740486747   
  0.5552007576912350  0.7785549387747333  0.5502167211104321   
  0.8891366440698247  0.1108375946149198  0.5497535489251212   
  0.8896216397477246  0.4446717816493208  0.5503524942000482   
  0.8890991912786217  0.7784451053130237  0.5498214732527643   
  0.1111099969999998  0.2222199939999996  0.4489699749999971   
  0.1111100130000011  0.5555599990000033  0.4489699749999971   
  0.1111099800000019  0.8888899780000017  0.4489699749999971   
  0.4444400200000018  0.2222199939999996  0.4489699749999971   
  0.4444400260000023  0.5555599990000033  0.4489699749999971   
  0.4444400029999969  0.8888899780000017  0.4489699749999971   
  0.7777800140000011  0.2222199939999996  0.4489699749999971   
  0.7777799990000034  0.5555599990000033  0.4489699749999971   
  0.7777799970000032  0.8888899780000017  0.4489699749999971   
  0.3792008613482524  0.6207532041107728  0.6320727295667532   
  0.1459371131709707  0.5742227130304987  0.7062359856209321   
  0.4257322766636077  0.8541069044123135  0.7062396170305163   
 
      
      
      
      
      
      
      
      
      
      
      
      
      
      
      
      
      
      
      
      
      
      
      
      
      
      
      
      
      
      
      
      
      
      
      
      
      
      
      
      
      
      
      
      
      
      
      
      
      
      
      
      
      
      
      
      
      
      
      
      
      
      
      
      
      
      
      
      
      
      
      
      
      
      
      
      
      
      
      
      
      
      
      
      
      
      
      
      
      
      
      
      
      
      
      
      
      
      
      
      
      
      
      
      
      
      
      
      
      
      
      
      
