# Supplementary material for: Tuning oxidant and antioxidant activities of ceria by anchoring copper single-site for antibacterial application
Source: Nat Commun. 2024 Feb 3;15:1010. doi: 10.1038/s41467-024-45255-6 (PMC10837451; doi:10.1038/s41467-024-45255-6)
Supplement: Supplementary file 5 — Supplementary Data 1 [file 41467_2024_45255_MOESM5_ESM.zip › 5-FigS25-diCe6c@Cu-sub/1-slab.vasp]

 POSCAR\(2)                             
   1.00000000000000     
    11.6690998077000003    0.0000000000000000    0.0000000000000000
    -5.8345499039000002   10.1057368727999997    0.0000000000000000
     0.0000000000000000    0.0000000000000000   31.1158008574999982
   O    Ce   Cu   H 
    71    35     1     1
Selective dynamics
Direct
  0.3327188707466391  0.6644941744370314  0.5756574998063115   
  0.0000000000000000  0.0000000000000000  0.4234499829999976   
  0.0000000000000000  0.3333300019999967  0.4234499829999976   
  0.9999999950000031  0.6666700079999970  0.4234499829999976   
  0.3333300030000004  0.0000000000000000  0.4234499829999976   
  0.3333300030000004  0.3333300019999967  0.4234499829999976   
  0.3333299980000035  0.6666700079999970  0.4234499829999976   
  0.6666700170000013  0.0000000000000000  0.4234499829999976   
  0.6666700270000021  0.3333300019999967  0.4234499829999976   
  0.6666700119999973  0.6666700079999970  0.4234499829999976   
  0.1116672142524919  0.2233549138516011  0.5243785536541310   
  0.1103282598788695  0.5554132990239751  0.5256152720402838   
  0.1115322379772010  0.8880441188635189  0.5249704687885455   
  0.4472708519146522  0.2245604215168839  0.5260161062462814   
  0.4442840785295346  0.5546843393218879  0.5250105910690266   
  0.4438063357824404  0.8886889240995757  0.5255677590781929   
  0.7779987136119857  0.2218709373490100  0.5245243352392848   
  0.7767699953112484  0.5550408034537924  0.5247862683680822   
  0.7767586534259650  0.8882239706152930  0.5240636150960967   
  0.2222200100000009  0.1111099969999998  0.3213800030000016   
  0.2222199939999996  0.4444399870000026  0.3213800030000016   
  0.2222199870000026  0.7777799690000009  0.3213800030000016   
  0.5555599839999985  0.1111099969999998  0.3213800030000016   
  0.5555599670000007  0.4444399870000026  0.3213800030000016   
  0.5555599610000002  0.7777799690000009  0.3213800030000016   
  0.8888899660000007  0.1111099969999998  0.3213800030000016   
  0.8888900110000009  0.4444399870000026  0.3213800030000016   
  0.8888899840000022  0.7777799690000009  0.3213800030000016   
  0.2187359656001107  0.1093151266207428  0.6243875407597983   
  0.2161787202295500  0.4479908674358271  0.6285437087841075   
  0.2109366055845499  0.7840239893312670  0.6280474548778869   
  0.5508950270504727  0.1017853098986023  0.6257624011242342   
  0.5555803737727913  0.4443055579067519  0.6244981768152726   
  0.5487830228398636  0.7773113143384265  0.6272068158845059   
  0.8898196502013747  0.1068304089227468  0.6235191784517795   
  0.9246239395062119  0.4625786477025073  0.6347606102791303   
  0.8901537848103729  0.7846897074522801  0.6236300808715640   
  0.1111099969999998  0.2222199939999996  0.3724099969999983   
  0.1111100130000011  0.5555599990000033  0.3724099969999983   
  0.1111099800000019  0.8888899780000017  0.3724099969999983   
  0.4444400200000018  0.2222199939999996  0.3724099969999983   
  0.4444400260000023  0.5555599990000033  0.3724099969999983   
  0.4444400029999969  0.8888899780000017  0.3724099969999983   
  0.7777800140000011  0.2222199939999996  0.3724099969999983   
  0.7777799990000034  0.5555599990000033  0.3724099969999983   
  0.7777799970000032  0.8888899780000017  0.3724099969999983   
  0.1078207027187901  0.2170677033064337  0.6765117513429431   
  0.1044916032174896  0.8954029919268223  0.6788269847773520   
  0.4311731140341664  0.2165804737109553  0.6767683607324742   
  0.4478730367225907  0.5484705495222713  0.6753100143095168   
  0.4646465040007541  0.9322966628946503  0.6907603024908866   
  0.7861357893682950  0.2110477573772371  0.6763999780974004   
  0.7846640993059211  0.5746960789369524  0.6766342711455451   
  0.7767310311287403  0.8899185221869033  0.6758075488032915   
  0.9969892254808883  0.3296318349379206  0.5754898661287555   
  0.9946882014608462  0.6652562822302457  0.5755336476208655   
  0.0004274009481406  0.0007531601663757  0.5741915689978896   
  0.3303051918767537  0.3343544805746390  0.5767046556769557   
  0.3330944213747671  0.0007325315515914  0.5758229121989160   
  0.6787708397317900  0.3366652823835921  0.5774887873814194   
  0.6662824826411367  0.6691764593975762  0.5760949018334287   
  0.6679244673702485  0.9985662757915676  0.5756970890929978   
  0.2222200100000009  0.1111099969999998  0.4744800069999968   
  0.2222199939999996  0.4444399870000026  0.4744800069999968   
  0.2222199870000026  0.7777799690000009  0.4744800069999968   
  0.5555599839999985  0.1111099969999998  0.4744800069999968   
  0.5555599670000007  0.4444399870000026  0.4744800069999968   
  0.5555599610000002  0.7777799690000009  0.4744800069999968   
  0.8888899660000007  0.1111099969999998  0.4744800069999968   
  0.8888900110000009  0.4444399870000026  0.4744800069999968   
  0.8888899840000022  0.7777799690000009  0.4744800069999968   
  0.0000000000000000  0.0000000000000000  0.3468999959999977   
  0.0000000000000000  0.3333300019999967  0.3468999959999977   
  0.9999999950000031  0.6666700079999970  0.3468999959999977   
  0.3333300030000004  0.0000000000000000  0.3468999959999977   
  0.3333300030000004  0.3333300019999967  0.3468999959999977   
  0.3333299980000035  0.6666700079999970  0.3468999959999977   
  0.6666700170000013  0.0000000000000000  0.3468999959999977   
  0.6666700270000021  0.3333300019999967  0.3468999959999977   
  0.6666700119999973  0.6666700079999970  0.3468999959999977   
  0.9948588630493944  0.3151025268466938  0.6490184284555340   
  0.9956599014088852  0.6834113072859722  0.6492170671173270   
  0.9994319233949085  0.0009556668006212  0.6508356373524080   
  0.3347873301997240  0.3309793196037987  0.6512084435235721   
  0.3288221658095338  0.0028463261352698  0.6511571516648615   
  0.6701907373807359  0.3337925738443062  0.6543124703745065   
  0.6660216774670644  0.6669379875908277  0.6510581993809552   
  0.6685373687393223  0.9991259313852865  0.6511263046871605   
  0.2219596348632678  0.1110141467100547  0.5498419183316372   
  0.2215245635619567  0.4447063389216197  0.5502248416428017   
  0.2229629071589869  0.7778356232511214  0.5526452498542938   
  0.5568432696045633  0.1113469884218787  0.5512773968381808   
  0.5568913168132212  0.4450184532594648  0.5510395493867364   
  0.5540572067269665  0.7779836998499476  0.5501476625517654   
  0.8881897506581140  0.1090102948418235  0.5486882372211213   
  0.8904336345174571  0.4450941906631485  0.5506444189319595   
  0.8882048409066101  0.7791215680250048  0.5488109095170373   
  0.1111099969999998  0.2222199939999996  0.4489699749999971   
  0.1111100130000011  0.5555599990000033  0.4489699749999971   
  0.1111099800000019  0.8888899780000017  0.4489699749999971   
  0.4444400200000018  0.2222199939999996  0.4489699749999971   
  0.4444400260000023  0.5555599990000033  0.4489699749999971   
  0.4444400029999969  0.8888899780000017  0.4489699749999971   
  0.7777800140000011  0.2222199939999996  0.4489699749999971   
  0.7777799990000034  0.5555599990000033  0.4489699749999971   
  0.7777799970000032  0.8888899780000017  0.4489699749999971   
  0.3765223074191226  0.6192359290767016  0.6324169807411977   
  0.4246494915468375  0.8480134803493797  0.7059397619959782   
 
      
      
      
      
      
      
      
      
      
      
      
      
      
      
      
      
      
      
      
      
      
      
      
      
      
      
      
      
      
      
      
      
      
      
      
      
      
      
      
      
      
      
      
      
      
      
      
      
      
      
      
      
      
      
      
      
      
      
      
      
      
      
      
      
      
      
      
      
      
      
      
      
      
      
      
      
      
      
      
      
      
      
      
      
      
      
      
      
      
      
      
      
      
      
      
      
      
      
      
      
      
      
      
      
      
      
      
      
