# Supplementary material for: Tuning oxidant and antioxidant activities of ceria by anchoring copper single-site for antibacterial application
Source: Nat Commun. 2024 Feb 3;15:1010. doi: 10.1038/s41467-024-45255-6 (PMC10837451; doi:10.1038/s41467-024-45255-6)
Supplement: Supplementary file 5 — Supplementary Data 1 [file 41467_2024_45255_MOESM5_ESM.zip › 5-FigS25-diCe6c@Cu-sub/2-H2O2.vasp]

 POSCAR                                 
   1.00000000000000     
    11.6690998077000003    0.0000000000000000    0.0000000000000000
    -5.8345499039000002   10.1057368727999997    0.0000000000000000
     0.0000000000000000    0.0000000000000000   31.1158008574999982
   O    Ce   Cu   H 
    73    35     1     3
Selective dynamics
Direct
  0.3337957104263568  0.6656233463120849  0.5749909792164312   
  0.0000000000000000  0.0000000000000000  0.4234499929999984   
  0.0000000000000000  0.3333300050000005  0.4234499929999984   
  0.0000000000000000  0.6666700239999983  0.4234499929999984   
  0.3333300050000005  0.0000000000000000  0.4234499929999984   
  0.3333300050000005  0.3333300050000005  0.4234499929999984   
  0.3333300050000005  0.6666700239999983  0.4234499929999984   
  0.6666700239999983  0.0000000000000000  0.4234499929999984   
  0.6666700239999983  0.3333300050000005  0.4234499929999984   
  0.6666700239999983  0.6666700239999983  0.4234499929999984   
  0.1110227405184038  0.2226909866363796  0.5244320371075581   
  0.1098905879125296  0.5551228549632043  0.5255907189482470   
  0.1113085408118803  0.8879732718242271  0.5250089617302459   
  0.4478618057659463  0.2245300588890357  0.5256458110806365   
  0.4449302983587018  0.5546367063804764  0.5250293489587435   
  0.4447022630745616  0.8893890070967114  0.5254634956377150   
  0.7770345710332316  0.2217450517410116  0.5248320893372881   
  0.7766029663210684  0.5553968073296541  0.5248379155495906   
  0.7765765789943875  0.8881805800592262  0.5242033242302278   
  0.2222200040000004  0.1111100019999967  0.3213799890000004   
  0.2222200040000004  0.4444400069999972  0.3213799890000004   
  0.2222200040000004  0.7777799959999996  0.3213799890000004   
  0.5555599930000028  0.1111100019999967  0.3213799890000004   
  0.5555599930000028  0.4444400069999972  0.3213799890000004   
  0.5555599930000028  0.7777799959999996  0.3213799890000004   
  0.8888900279999987  0.1111100019999967  0.3213799890000004   
  0.8888900279999987  0.4444400069999972  0.3213799890000004   
  0.8888900279999987  0.7777799959999996  0.3213799890000004   
  0.2174932097813678  0.1074962178066126  0.6242175216000123   
  0.2159075216947441  0.4436130742974749  0.6249850931404513   
  0.2111875807976541  0.7858393458761460  0.6268785255772928   
  0.5521639990249889  0.1034208004427338  0.6258583954712333   
  0.5529582171300803  0.4486898846065761  0.6261921055364253   
  0.5486712502976669  0.7745106405520498  0.6278000809698668   
  0.8902219108327238  0.1077342053105004  0.6243898215796071   
  0.9223388529345724  0.4618758097894601  0.6339787928317856   
  0.8894895260484821  0.7835882094650518  0.6242248314071780   
  0.1111100019999967  0.2222200040000004  0.3724099989999985   
  0.1111100019999967  0.5555599930000028  0.3724099989999985   
  0.1111100019999967  0.8888900279999987  0.3724099989999985   
  0.4444400069999972  0.2222200040000004  0.3724099989999985   
  0.4444400069999972  0.5555599930000028  0.3724099989999985   
  0.4444400069999972  0.8888900279999987  0.3724099989999985   
  0.7777799959999996  0.2222200040000004  0.3724099989999985   
  0.7777799959999996  0.5555599930000028  0.3724099989999985   
  0.7777799959999996  0.8888900279999987  0.3724099989999985   
  0.1096079492413516  0.2175711696017174  0.6763267538617301   
  0.1839043769666472  0.6231339695249672  0.7119060592296373   
  0.1045626831290045  0.8941795079948138  0.6790782213628958   
  0.4306698007630358  0.2155257334629071  0.6766824051255814   
  0.4255040143416232  0.5435632725549594  0.6784431958876190   
  0.4592146453736160  0.9240313527138122  0.6890722402696627   
  0.7859012119187136  0.2120319007520830  0.6768137809052311   
  0.7835541945126554  0.5752986627987851  0.6772030547147564   
  0.7757264982000065  0.8885101003873148  0.6760943005378216   
  0.9952677062789546  0.3290723627316435  0.5757191994846279   
  0.9945018194692867  0.6652546008553548  0.5757573535041879   
  0.9996148542472125  0.0002255835285406  0.5744765168913301   
  0.3319771851652520  0.3321005738023931  0.5760027543939412   
  0.3342339913893561  0.0019147840282207  0.5754967593240973   
  0.6766420799835042  0.3384520666678030  0.5778696941122958   
  0.6667477153761499  0.6691954173770845  0.5765541976263685   
  0.6676876969076879  0.9980144442547508  0.5762872796651086   
  0.2222200040000004  0.1111100019999967  0.4744800029999965   
  0.2222200040000004  0.4444400069999972  0.4744800029999965   
  0.2222200040000004  0.7777799959999996  0.4744800029999965   
  0.5555599930000028  0.1111100019999967  0.4744800029999965   
  0.5555599930000028  0.4444400069999972  0.4744800029999965   
  0.5555599930000028  0.7777799959999996  0.4744800029999965   
  0.8888900279999987  0.1111100019999967  0.4744800029999965   
  0.8888900279999987  0.4444400069999972  0.4744800029999965   
  0.8888900279999987  0.7777799959999996  0.4744800029999965   
  0.1810508873149238  0.4953513812810059  0.7125819180899439   
  0.0000000000000000  0.0000000000000000  0.3468999859999968   
  0.0000000000000000  0.3333300050000005  0.3468999859999968   
  0.0000000000000000  0.6666700239999983  0.3468999859999968   
  0.3333300050000005  0.0000000000000000  0.3468999859999968   
  0.3333300050000005  0.3333300050000005  0.3468999859999968   
  0.3333300050000005  0.6666700239999983  0.3468999859999968   
  0.6666700239999983  0.0000000000000000  0.3468999859999968   
  0.6666700239999983  0.3333300050000005  0.3468999859999968   
  0.6666700239999983  0.6666700239999983  0.3468999859999968   
  0.9971837513184961  0.3188608434452630  0.6503931478379236   
  0.9976733075397074  0.6825638014039797  0.6499208454213345   
  0.9988826267818541  0.0001930640677611  0.6507456792087365   
  0.3320610925223906  0.3277980502323837  0.6506251499148167   
  0.3290983653612206  0.0024242880640232  0.6507897163147294   
  0.6695560858845787  0.3346313901657467  0.6545875546762421   
  0.6664605653168464  0.6683539851775674  0.6514932968325128   
  0.6685574252985760  0.0002011940876957  0.6512904300240928   
  0.2220753789752128  0.1106163067824973  0.5496273423275434   
  0.2204671347078498  0.4433548769444364  0.5497060863787345   
  0.2229045672440992  0.7778564967118946  0.5523521720321836   
  0.5568710033413350  0.1118984751797257  0.5512147375659866   
  0.5567936627594461  0.4451908092923095  0.5510838451386715   
  0.5544516674489813  0.7780609122202954  0.5500654938913396   
  0.8880746145049857  0.1095971480950763  0.5492482834287741   
  0.8902426175301067  0.4451889716853230  0.5511051877425232   
  0.8881764559114403  0.7787457027957660  0.5491185846424751   
  0.1111100019999967  0.2222200040000004  0.4489699900000019   
  0.1111100019999967  0.5555599930000028  0.4489699900000019   
  0.1111100019999967  0.8888900279999987  0.4489699900000019   
  0.4444400069999972  0.2222200040000004  0.4489699900000019   
  0.4444400069999972  0.5555599930000028  0.4489699900000019   
  0.4444400069999972  0.8888900279999987  0.4489699900000019   
  0.7777799959999996  0.2222200040000004  0.4489699900000019   
  0.7777799959999996  0.5555599930000028  0.4489699900000019   
  0.7777799959999996  0.8888900279999987  0.4489699900000019   
  0.3744356059083869  0.6172895564778298  0.6308720542844525   
  0.4101912741016349  0.8302715421897090  0.6966425983419684   
  0.1853565396575400  0.6397837014904086  0.7428446026278778   
  0.2750931348046363  0.5212568137690256  0.7025264303662280   
 
      
      
      
      
      
      
      
      
      
      
      
      
      
      
      
      
      
      
      
      
      
      
      
      
      
      
      
      
      
      
      
      
      
      
      
      
      
      
      
      
      
      
      
      
      
      
      
      
      
      
      
      
      
      
      
      
      
      
      
      
      
      
      
      
      
      
      
      
      
      
      
      
      
      
      
      
      
      
      
      
      
      
      
      
      
      
      
      
      
      
      
      
      
      
      
      
      
      
      
      
      
      
      
      
      
      
      
      
      
      
      
      
