# Supplementary material for: Tuning oxidant and antioxidant activities of ceria by anchoring copper single-site for antibacterial application
Source: Nat Commun. 2024 Feb 3;15:1010. doi: 10.1038/s41467-024-45255-6 (PMC10837451; doi:10.1038/s41467-024-45255-6)
Supplement: Supplementary file 5 — Supplementary Data 1 [file 41467_2024_45255_MOESM5_ESM.zip › 5-FigS25-diCe6c@Cu-sub/3-OH.vasp]

 POSCAR\(2)                             
   1.00000000000000     
    11.6690998077000003    0.0000000000000000    0.0000000000000000
    -5.8345499039000002   10.1057368727999997    0.0000000000000000
     0.0000000000000000    0.0000000000000000   31.1158008574999982
   O    Ce   Cu   H 
    72    35     1     2
Selective dynamics
Direct
  0.3359187357086139  0.6641341157162191  0.5783551516993040   
  0.0000000000000000  0.0000000000000000  0.4234499829999976   
  0.0000000000000000  0.3333300019999967  0.4234499829999976   
  0.9999999950000031  0.6666700079999970  0.4234499829999976   
  0.3333300030000004  0.0000000000000000  0.4234499829999976   
  0.3333300030000004  0.3333300019999967  0.4234499829999976   
  0.3333299980000035  0.6666700079999970  0.4234499829999976   
  0.6666700170000013  0.0000000000000000  0.4234499829999976   
  0.6666700270000021  0.3333300019999967  0.4234499829999976   
  0.6666700119999973  0.6666700079999970  0.4234499829999976   
  0.1114028142414884  0.2227125679972408  0.5243270108223217   
  0.1138792060894880  0.5568814946928973  0.5258052011735973   
  0.1116517427797209  0.8883944577667262  0.5251170674714238   
  0.4443162728458673  0.2227641806036620  0.5251136090559921   
  0.4444279107935368  0.5556071408428284  0.5250492138489272   
  0.4431570798485611  0.8861591535518386  0.5258040721397644   
  0.7787859895396112  0.2212285769775844  0.5254071456299299   
  0.7772634954841494  0.5557283168029442  0.5251105350512125   
  0.7772932200884478  0.8886156854192455  0.5243338403233466   
  0.2222200100000009  0.1111099969999998  0.3213800030000016   
  0.2222199939999996  0.4444399870000026  0.3213800030000016   
  0.2222199870000026  0.7777799690000009  0.3213800030000016   
  0.5555599839999985  0.1111099969999998  0.3213800030000016   
  0.5555599670000007  0.4444399870000026  0.3213800030000016   
  0.5555599610000002  0.7777799690000009  0.3213800030000016   
  0.8888899660000007  0.1111099969999998  0.3213800030000016   
  0.8888900110000009  0.4444399870000026  0.3213800030000016   
  0.8888899840000022  0.7777799690000009  0.3213800030000016   
  0.2171101121703352  0.1083968944040702  0.6243401219385044   
  0.2289788559629702  0.4556899825971148  0.6276638166016058   
  0.2142615009426564  0.7857972847536618  0.6271306214628974   
  0.5516768329031914  0.1024302946019939  0.6258097560419300   
  0.5538512520583913  0.4460627157954829  0.6252761771104630   
  0.5443839880077973  0.7710996948039238  0.6276583786603681   
  0.8895612982270110  0.1104928029933399  0.6245424556005820   
  0.8977473074066177  0.4484263079690622  0.6257842750246523   
  0.8916489750712060  0.7829491954574739  0.6243401485062439   
  0.1111099969999998  0.2222199939999996  0.3724099969999983   
  0.1111100130000011  0.5555599990000033  0.3724099969999983   
  0.1111099800000019  0.8888899780000017  0.3724099969999983   
  0.4444400200000018  0.2222199939999996  0.3724099969999983   
  0.4444400260000023  0.5555599990000033  0.3724099969999983   
  0.4444400029999969  0.8888899780000017  0.3724099969999983   
  0.7777800140000011  0.2222199939999996  0.3724099969999983   
  0.7777799990000034  0.5555599990000033  0.3724099969999983   
  0.7777799970000032  0.8888899780000017  0.3724099969999983   
  0.1098635560851801  0.2239850105329222  0.6749540601591035   
  0.0670187092602223  0.5338506766914177  0.6905944478890025   
  0.1061620026790661  0.8938826720564369  0.6783050888314706   
  0.4272198066686853  0.2154770417990719  0.6769210159661315   
  0.4434820433689362  0.5566242478925151  0.6744660703169554   
  0.4662372694184263  0.9330511097520719  0.6905885154553428   
  0.7858604521215178  0.2142859393029402  0.6771850597065102   
  0.7845280162806469  0.5727512082526929  0.6768694786368854   
  0.7760596320036292  0.8901915872706836  0.6749541705490941   
  0.0036586147326469  0.3328177600381442  0.5766105822301384   
  0.9983191808930953  0.6665977480362867  0.5756899608259749   
  0.9994366700909625  0.0006010291004600  0.5748253652538082   
  0.3304286371955752  0.3324179565562277  0.5763507776289549   
  0.3334846811525401  0.0017404210916625  0.5756988432356057   
  0.6677087224138296  0.3323686494485428  0.5753659353961431   
  0.6676011852871842  0.6695696103707914  0.5763594377717158   
  0.6671987805851033  0.9964099857024872  0.5766236407886647   
  0.2222200100000009  0.1111099969999998  0.4744800069999968   
  0.2222199939999996  0.4444399870000026  0.4744800069999968   
  0.2222199870000026  0.7777799690000009  0.4744800069999968   
  0.5555599839999985  0.1111099969999998  0.4744800069999968   
  0.5555599670000007  0.4444399870000026  0.4744800069999968   
  0.5555599610000002  0.7777799690000009  0.4744800069999968   
  0.8888899660000007  0.1111099969999998  0.4744800069999968   
  0.8888900110000009  0.4444399870000026  0.4744800069999968   
  0.8888899840000022  0.7777799690000009  0.4744800069999968   
  0.0000000000000000  0.0000000000000000  0.3468999959999977   
  0.0000000000000000  0.3333300019999967  0.3468999959999977   
  0.9999999950000031  0.6666700079999970  0.3468999959999977   
  0.3333300030000004  0.0000000000000000  0.3468999959999977   
  0.3333300030000004  0.3333300019999967  0.3468999959999977   
  0.3333299980000035  0.6666700079999970  0.3468999959999977   
  0.6666700170000013  0.0000000000000000  0.3468999959999977   
  0.6666700270000021  0.3333300019999967  0.3468999959999977   
  0.6666700119999973  0.6666700079999970  0.3468999959999977   
  0.9956044727010384  0.3288456485092130  0.6516019237875411   
  0.9997907230484526  0.6738727838891052  0.6513096826578334   
  0.9989894069268258  0.0010565025630376  0.6503905049457738   
  0.3317362389570863  0.3276739030946516  0.6507770098152552   
  0.3261861123842849  0.0002906619870208  0.6513252151723403   
  0.6669711392185684  0.3331017452973141  0.6533886381270555   
  0.6723619849218945  0.6683117387977070  0.6507686942737337   
  0.6712512624784729  0.0045108995428518  0.6516090297157898   
  0.2218256177154048  0.1106400212409083  0.5496016854007690   
  0.2210449184058267  0.4430110529816276  0.5496089117677672   
  0.2216781466916513  0.7783761991903924  0.5528274544593480   
  0.5557343568361336  0.1110414002135114  0.5512000617467344   
  0.5564499676793816  0.4435750143445381  0.5507982259798695   
  0.5570188413050691  0.7789961221680741  0.5496108746090703   
  0.8892232457969643  0.1108123309882789  0.5498447907312324   
  0.8890068925845855  0.4443100810071617  0.5511977806781465   
  0.8893938357196480  0.7782077855863326  0.5496008888171547   
  0.1111099969999998  0.2222199939999996  0.4489699749999971   
  0.1111100130000011  0.5555599990000033  0.4489699749999971   
  0.1111099800000019  0.8888899780000017  0.4489699749999971   
  0.4444400200000018  0.2222199939999996  0.4489699749999971   
  0.4444400260000023  0.5555599990000033  0.4489699749999971   
  0.4444400029999969  0.8888899780000017  0.4489699749999971   
  0.7777800140000011  0.2222199939999996  0.4489699749999971   
  0.7777799990000034  0.5555599990000033  0.4489699749999971   
  0.7777799970000032  0.8888899780000017  0.4489699749999971   
  0.3811379463702053  0.6189378826763958  0.6309323726216652   
  0.1507966478350634  0.5723423395020781  0.7060351560639473   
  0.4277293853383622  0.8491969674261119  0.7060026567343227   
 
      
      
      
      
      
      
      
      
      
      
      
      
      
      
      
      
      
      
      
      
      
      
      
      
      
      
      
      
      
      
      
      
      
      
      
      
      
      
      
      
      
      
      
      
      
      
      
      
      
      
      
      
      
      
      
      
      
      
      
      
      
      
      
      
      
      
      
      
      
      
      
      
      
      
      
      
      
      
      
      
      
      
      
      
      
      
      
      
      
      
      
      
      
      
      
      
      
      
      
      
      
      
      
      
      
      
      
      
      
      
