# Supplementary material for: Tuning oxidant and antioxidant activities of ceria by anchoring copper single-site for antibacterial application
Source: Nat Commun. 2024 Feb 3;15:1010. doi: 10.1038/s41467-024-45255-6 (PMC10837451; doi:10.1038/s41467-024-45255-6)
Supplement: Supplementary file 5 — Supplementary Data 1 [file 41467_2024_45255_MOESM5_ESM.zip › 5-FigS25-diCe6c@Cu-sub/4-H2O.vasp]

 POSCAR\(2)                             
   1.00000000000000     
    11.6690998077000003    0.0000000000000000    0.0000000000000000
    -5.8345499039000002   10.1057368727999997    0.0000000000000000
     0.0000000000000000    0.0000000000000000   31.1158008574999982
   O    Ce   Cu   H 
    72    35     1     3
Selective dynamics
Direct
  0.3348975173260982  0.6650440317407771  0.5754043349122639   
  0.0000000000000000  0.0000000000000000  0.4234499829999976   
  0.0000000000000000  0.3333300019999967  0.4234499829999976   
  0.9999999950000031  0.6666700079999970  0.4234499829999976   
  0.3333300030000004  0.0000000000000000  0.4234499829999976   
  0.3333300030000004  0.3333300019999967  0.4234499829999976   
  0.3333299980000035  0.6666700079999970  0.4234499829999976   
  0.6666700170000013  0.0000000000000000  0.4234499829999976   
  0.6666700270000021  0.3333300019999967  0.4234499829999976   
  0.6666700119999973  0.6666700079999970  0.4234499829999976   
  0.1120492626638452  0.2230102000627241  0.5242602879024645   
  0.1106894548265984  0.5549863006306026  0.5257701374437644   
  0.1115929053876599  0.8884311128535316  0.5249296316627152   
  0.4449698870069696  0.2244995232599791  0.5259044299186542   
  0.4444549995855098  0.5543178404962319  0.5249118848523011   
  0.4438809880349623  0.8886402497535784  0.5253604973965835   
  0.7784860437885968  0.2217341377092694  0.5247645175880393   
  0.7768790240474885  0.5550649550810078  0.5249610599464489   
  0.7770657135786792  0.8880574710676683  0.5240996229102493   
  0.2222200100000009  0.1111099969999998  0.3213800030000016   
  0.2222199939999996  0.4444399870000026  0.3213800030000016   
  0.2222199870000026  0.7777799690000009  0.3213800030000016   
  0.5555599839999985  0.1111099969999998  0.3213800030000016   
  0.5555599670000007  0.4444399870000026  0.3213800030000016   
  0.5555599610000002  0.7777799690000009  0.3213800030000016   
  0.8888899660000007  0.1111099969999998  0.3213800030000016   
  0.8888900110000009  0.4444399870000026  0.3213800030000016   
  0.8888899840000022  0.7777799690000009  0.3213800030000016   
  0.2183275856562616  0.1087135477852499  0.6244144637962918   
  0.2159752069605219  0.4572560087685602  0.6310121685068850   
  0.2120090746423529  0.7840005397936167  0.6271689313612825   
  0.5505783324392652  0.1013572226102966  0.6258833011539480   
  0.5555230663952386  0.4443097775521281  0.6247268201051668   
  0.5524986318039922  0.7783036071672882  0.6269271434770829   
  0.8869625768863969  0.1044920870584249  0.6238140338849760   
  0.9119815523058321  0.4542587702888454  0.6295936531533854   
  0.8913677305999954  0.7826318505048206  0.6240003786691801   
  0.1111099969999998  0.2222199939999996  0.3724099969999983   
  0.1111100130000011  0.5555599990000033  0.3724099969999983   
  0.1111099800000019  0.8888899780000017  0.3724099969999983   
  0.4444400200000018  0.2222199939999996  0.3724099969999983   
  0.4444400260000023  0.5555599990000033  0.3724099969999983   
  0.4444400029999969  0.8888899780000017  0.3724099969999983   
  0.7777800140000011  0.2222199939999996  0.3724099969999983   
  0.7777799990000034  0.5555599990000033  0.3724099969999983   
  0.7777799970000032  0.8888899780000017  0.3724099969999983   
  0.1071150279548476  0.2176114926280448  0.6757195880470235   
  0.1235839786782407  0.5493943426278136  0.6948259015774525   
  0.1054510444605654  0.8932626632518677  0.6785470074128099   
  0.4292007696343347  0.2163487120551935  0.6770239320937037   
  0.4490881967708376  0.5499176925128637  0.6755221477769666   
  0.4620325740959998  0.9281371476150468  0.6900748100710885   
  0.7844267101037019  0.2103260614588791  0.6770381687031062   
  0.7871254704822164  0.5729804977785946  0.6768652300993807   
  0.7776785485943876  0.8884672156450506  0.6761277689956984   
  0.9993920565517129  0.3282759569494473  0.5757259136115422   
  0.9962746562378442  0.6657734549274181  0.5754739853096495   
  0.0000028140520101  0.0001490337683521  0.5744893474778578   
  0.3281693684426301  0.3357747087957890  0.5777288775527794   
  0.3331447386147843  0.0011690637021076  0.5756677860976396   
  0.6735788731215138  0.3342152675976919  0.5764019626947672   
  0.6670747963674373  0.6687789394611272  0.5762205569388499   
  0.6672834283672984  0.9985491875174048  0.5755568519815029   
  0.2222200100000009  0.1111099969999998  0.4744800069999968   
  0.2222199939999996  0.4444399870000026  0.4744800069999968   
  0.2222199870000026  0.7777799690000009  0.4744800069999968   
  0.5555599839999985  0.1111099969999998  0.4744800069999968   
  0.5555599670000007  0.4444399870000026  0.4744800069999968   
  0.5555599610000002  0.7777799690000009  0.4744800069999968   
  0.8888899660000007  0.1111099969999998  0.4744800069999968   
  0.8888900110000009  0.4444399870000026  0.4744800069999968   
  0.8888899840000022  0.7777799690000009  0.4744800069999968   
  0.0000000000000000  0.0000000000000000  0.3468999959999977   
  0.0000000000000000  0.3333300019999967  0.3468999959999977   
  0.9999999950000031  0.6666700079999970  0.3468999959999977   
  0.3333300030000004  0.0000000000000000  0.3468999959999977   
  0.3333300030000004  0.3333300019999967  0.3468999959999977   
  0.3333299980000035  0.6666700079999970  0.3468999959999977   
  0.6666700170000013  0.0000000000000000  0.3468999959999977   
  0.6666700270000021  0.3333300019999967  0.3468999959999977   
  0.6666700119999973  0.6666700079999970  0.3468999959999977   
  0.9897312727663916  0.3134573799303624  0.6494860942645673   
  0.9979170952196554  0.6788735465741951  0.6497234970130634   
  0.9990579477368655  0.9991626148846677  0.6506948723746717   
  0.3341229912991110  0.3306942624161806  0.6516226426410725   
  0.3277285696136971  0.0017641390916907  0.6509064416664287   
  0.6683259593207467  0.3326328775174048  0.6536871596155720   
  0.6689779422480484  0.6668122285652629  0.6511223487222892   
  0.6677924858420710  0.9978028496951410  0.6509380821084605   
  0.2214271546878805  0.1109513523693408  0.5498260809038840   
  0.2211850970594469  0.4452636043093037  0.5501979629253029   
  0.2230661729567913  0.7778336907123915  0.5523926213836035   
  0.5562516840461669  0.1113424368770310  0.5511357975152436   
  0.5567398692665790  0.4448122768263687  0.5509681075156649   
  0.5552176886199049  0.7783968631222038  0.5497908649672993   
  0.8882781901672274  0.1089412662648428  0.5487891962832094   
  0.8894587933075400  0.4441525735285268  0.5512170469026572   
  0.8887827499502734  0.7782201696033226  0.5490722223451669   
  0.1111099969999998  0.2222199939999996  0.4489699749999971   
  0.1111100130000011  0.5555599990000033  0.4489699749999971   
  0.1111099800000019  0.8888899780000017  0.4489699749999971   
  0.4444400200000018  0.2222199939999996  0.4489699749999971   
  0.4444400260000023  0.5555599990000033  0.4489699749999971   
  0.4444400029999969  0.8888899780000017  0.4489699749999971   
  0.7777800140000011  0.2222199939999996  0.4489699749999971   
  0.7777799990000034  0.5555599990000033  0.4489699749999971   
  0.7777799970000032  0.8888899780000017  0.4489699749999971   
  0.3823897813280368  0.6218370430036941  0.6316366531706876   
  0.1871169088323086  0.5467775710305531  0.6733249049103662   
  0.4195559210461255  0.8408395376522719  0.7033494051073248   
  0.1645410933548490  0.5592317761760270  0.7228949317701492   
 
      
      
      
      
      
      
      
      
      
      
      
      
      
      
      
      
      
      
      
      
      
      
      
      
      
      
      
      
      
      
      
      
      
      
      
      
      
      
      
      
      
      
      
      
      
      
      
      
      
      
      
      
      
      
      
      
      
      
      
      
      
      
      
      
      
      
      
      
      
      
      
      
      
      
      
      
      
      
      
      
      
      
      
      
      
      
      
      
      
      
      
      
      
      
      
      
      
      
      
      
      
      
      
      
      
      
      
      
      
      
      
