# Supplementary material for: Tuning oxidant and antioxidant activities of ceria by anchoring copper single-site for antibacterial application
Source: Nat Commun. 2024 Feb 3;15:1010. doi: 10.1038/s41467-024-45255-6 (PMC10837451; doi:10.1038/s41467-024-45255-6)
Supplement: Supplementary file 5 — Supplementary Data 1 [file 41467_2024_45255_MOESM5_ESM.zip › 5-FigS25-diCe6c@Cu-sub/5-O-H2O.vasp]

 POSCAR\(2)                             
   1.00000000000000     
    11.6690998077000003    0.0000000000000000    0.0000000000000000
    -5.8345499039000002   10.1057368727999997    0.0000000000000000
     0.0000000000000000    0.0000000000000000   31.1158008574999982
   O    Ce   Cu   H 
    73    35     1     3
Selective dynamics
Direct
  0.0270512858364853  0.7250892596892484  0.7319724658806805   
  0.3354422972412934  0.6662387480390990  0.5788265335882272   
  0.0000000000000000  0.0000000000000000  0.4234499829999976   
  0.0000000000000000  0.3333300019999967  0.4234499829999976   
  0.9999999950000031  0.6666700079999970  0.4234499829999976   
  0.3333300030000004  0.0000000000000000  0.4234499829999976   
  0.3333300030000004  0.3333300019999967  0.4234499829999976   
  0.3333299980000035  0.6666700079999970  0.4234499829999976   
  0.6666700170000013  0.0000000000000000  0.4234499829999976   
  0.6666700270000021  0.3333300019999967  0.4234499829999976   
  0.6666700119999973  0.6666700079999970  0.4234499829999976   
  0.1101743944952602  0.2217288407918900  0.5245924267984563   
  0.1145215877551422  0.5569876989783609  0.5252718155260467   
  0.1107201238086475  0.8881966268936026  0.5256142349300461   
  0.4433871566678249  0.2222820314045748  0.5245119444948756   
  0.4457190522592782  0.5577089825575783  0.5251583760861607   
  0.4435068269531186  0.8861302323770275  0.5257139728801192   
  0.7780692003273160  0.2207558886229677  0.5253043561466697   
  0.7761550021170294  0.5553270397500611  0.5249511044907393   
  0.7777630219404799  0.8888991410084515  0.5248153407685692   
  0.2222200100000009  0.1111099969999998  0.3213800030000016   
  0.2222199939999996  0.4444399870000026  0.3213800030000016   
  0.2222199870000026  0.7777799690000009  0.3213800030000016   
  0.5555599839999985  0.1111099969999998  0.3213800030000016   
  0.5555599670000007  0.4444399870000026  0.3213800030000016   
  0.5555599610000002  0.7777799690000009  0.3213800030000016   
  0.8888899660000007  0.1111099969999998  0.3213800030000016   
  0.8888900110000009  0.4444399870000026  0.3213800030000016   
  0.8888899840000022  0.7777799690000009  0.3213800030000016   
  0.2217572640572172  0.1133739341932625  0.6233589023458421   
  0.2324615092749127  0.4554155570985614  0.6265458522771041   
  0.2065698308401593  0.7908422578335959  0.6277902781813296   
  0.5537221072683778  0.1082792282685148  0.6253281171577996   
  0.5541194198767911  0.4427009643523689  0.6240195099287078   
  0.5460654617142424  0.7719173277420950  0.6274407678763367   
  0.8887118945794157  0.1140288620096257  0.6258436262659757   
  0.8796934029395587  0.4388068940632408  0.6233314878490717   
  0.8970796319679479  0.7787668965221641  0.6277413202530298   
  0.1111099969999998  0.2222199939999996  0.3724099969999983   
  0.1111100130000011  0.5555599990000033  0.3724099969999983   
  0.1111099800000019  0.8888899780000017  0.3724099969999983   
  0.4444400200000018  0.2222199939999996  0.3724099969999983   
  0.4444400260000023  0.5555599990000033  0.3724099969999983   
  0.4444400029999969  0.8888899780000017  0.3724099969999983   
  0.7777800140000011  0.2222199939999996  0.3724099969999983   
  0.7777799990000034  0.5555599990000033  0.3724099969999983   
  0.7777799970000032  0.8888899780000017  0.3724099969999983   
  0.1145250183274200  0.2261324304200159  0.6747731574099163   
  0.0630930143179782  0.5250717485584673  0.6822757702883564   
  0.1257787639815646  0.9295747181644174  0.6843962324796991   
  0.4416991813797964  0.2241100777750589  0.6753973981535566   
  0.4478487158940041  0.5569568406640784  0.6732718289946149   
  0.4632784165935249  0.9290463707364935  0.6884727943760467   
  0.7736556922703244  0.2193318669507818  0.6764027744804082   
  0.7677630448151405  0.5481435503655447  0.6751981454452718   
  0.7762323585158768  0.8902957152310265  0.6746388878435141   
  0.0044510080893545  0.3353857337547126  0.5765953340404266   
  0.9972330641878600  0.6617592385192097  0.5748882817621919   
  0.9978695376319848  0.9992860908938255  0.5761441399053453   
  0.3314288096676634  0.3338120350902187  0.5753528833588959   
  0.3344300380132452  0.0019165243299426  0.5753254339204545   
  0.6625765429376429  0.3298232763916715  0.5749354896706436   
  0.6705579695332631  0.6707636482549972  0.5772305019612389   
  0.6669617580767522  0.9971852505918122  0.5770032308732169   
  0.2222200100000009  0.1111099969999998  0.4744800069999968   
  0.2222199939999996  0.4444399870000026  0.4744800069999968   
  0.2222199870000026  0.7777799690000009  0.4744800069999968   
  0.5555599839999985  0.1111099969999998  0.4744800069999968   
  0.5555599670000007  0.4444399870000026  0.4744800069999968   
  0.5555599610000002  0.7777799690000009  0.4744800069999968   
  0.8888899660000007  0.1111099969999998  0.4744800069999968   
  0.8888900110000009  0.4444399870000026  0.4744800069999968   
  0.8888899840000022  0.7777799690000009  0.4744800069999968   
  0.0000000000000000  0.0000000000000000  0.3468999959999977   
  0.0000000000000000  0.3333300019999967  0.3468999959999977   
  0.9999999950000031  0.6666700079999970  0.3468999959999977   
  0.3333300030000004  0.0000000000000000  0.3468999959999977   
  0.3333300030000004  0.3333300019999967  0.3468999959999977   
  0.3333299980000035  0.6666700079999970  0.3468999959999977   
  0.6666700170000013  0.0000000000000000  0.3468999959999977   
  0.6666700270000021  0.3333300019999967  0.3468999959999977   
  0.6666700119999973  0.6666700079999970  0.3468999959999977   
  0.9967635957653371  0.3363001131100063  0.6527791681566981   
  0.9941312300199527  0.6521623661989224  0.6532891907200167   
  0.0024971363165136  0.0052606398554218  0.6518059002846712   
  0.3318853607000563  0.3296194834833344  0.6501901826042413   
  0.3262157337031795  0.0029069702961166  0.6514475194073270   
  0.6618942848775191  0.3301556468283025  0.6499875153890997   
  0.6745119884755439  0.6682046121924188  0.6509062802680390   
  0.6721419586131177  0.0066564980222878  0.6516418367805699   
  0.2216733727594757  0.1109716929133739  0.5494758055078037   
  0.2205823131217386  0.4435761276495711  0.5495848033700668   
  0.2199920309544225  0.7781715852537019  0.5535746496047835   
  0.5539501373799567  0.1094315260838883  0.5503657803325837   
  0.5552023899595966  0.4438258531652579  0.5499368813206758   
  0.5578906645121364  0.7800832638480131  0.5497518801823844   
  0.8896662495710714  0.1114563046404626  0.5506006119323246   
  0.8885154271091622  0.4437121582366217  0.5498689004649293   
  0.8907876983128062  0.7776095791445883  0.5509390509087169   
  0.1111099969999998  0.2222199939999996  0.4489699749999971   
  0.1111100130000011  0.5555599990000033  0.4489699749999971   
  0.1111099800000019  0.8888899780000017  0.4489699749999971   
  0.4444400200000018  0.2222199939999996  0.4489699749999971   
  0.4444400260000023  0.5555599990000033  0.4489699749999971   
  0.4444400029999969  0.8888899780000017  0.4489699749999971   
  0.7777800140000011  0.2222199939999996  0.4489699749999971   
  0.7777799990000034  0.5555599990000033  0.4489699749999971   
  0.7777799970000032  0.8888899780000017  0.4489699749999971   
  0.3827234155826176  0.6198466887279963  0.6306563777636569   
  0.0856040127579547  0.7004554318416822  0.7464285890299109   
  0.4199708166224028  0.8388202922162407  0.6996040720810797   
  0.0801658256149054  0.8213328364536139  0.7216647760963895   
 
      
      
      
      
      
      
      
      
      
      
      
      
      
      
      
      
      
      
      
      
      
      
      
      
      
      
      
      
      
      
      
      
      
      
      
      
      
      
      
      
      
      
      
      
      
      
      
      
      
      
      
      
      
      
      
      
      
      
      
      
      
      
      
      
      
      
      
      
      
      
      
      
      
      
      
      
      
      
      
      
      
      
      
      
      
      
      
      
      
      
      
      
      
      
      
      
      
      
      
      
      
      
      
      
      
      
      
      
      
      
      
      
