# Supplementary material for: Tuning oxidant and antioxidant activities of ceria by anchoring copper single-site for antibacterial application
Source: Nat Commun. 2024 Feb 3;15:1010. doi: 10.1038/s41467-024-45255-6 (PMC10837451; doi:10.1038/s41467-024-45255-6)
Supplement: Supplementary file 5 — Supplementary Data 1 [file 41467_2024_45255_MOESM5_ESM.zip › 5-FigS25-diCe6c@Cu-sub/6-O.vasp]

 POSCAR\(2)                             
   1.00000000000000     
    11.6690998077000003    0.0000000000000000    0.0000000000000000
    -5.8345499039000002   10.1057368727999997    0.0000000000000000
     0.0000000000000000    0.0000000000000000   31.1158008574999982
   O    Ce   Cu   H 
    72    35     1     1
Selective dynamics
Direct
  0.3351852301717198  0.6633811027559898  0.5782996564690928   
  0.0000000000000000  0.0000000000000000  0.4234499829999976   
  0.0000000000000000  0.3333300019999967  0.4234499829999976   
  0.9999999950000031  0.6666700079999970  0.4234499829999976   
  0.3333300030000004  0.0000000000000000  0.4234499829999976   
  0.3333300030000004  0.3333300019999967  0.4234499829999976   
  0.3333299980000035  0.6666700079999970  0.4234499829999976   
  0.6666700170000013  0.0000000000000000  0.4234499829999976   
  0.6666700270000021  0.3333300019999967  0.4234499829999976   
  0.6666700119999973  0.6666700079999970  0.4234499829999976   
  0.1107930873465967  0.2219837903426162  0.5248609587007862   
  0.1135198453497406  0.5560576153060016  0.5256919228678499   
  0.1113401037404903  0.8891995476353811  0.5254724484838822   
  0.4444800085134925  0.2231231337773825  0.5251013091508849   
  0.4439071421574660  0.5551638853600241  0.5249438038404675   
  0.4429518111438394  0.8857745250821543  0.5253381664517788   
  0.7787855994187829  0.2215659244658930  0.5254527491290605   
  0.7776563656922039  0.5567442040686875  0.5245686066601578   
  0.7778191639593738  0.8895547834145296  0.5247171557721168   
  0.2222200100000009  0.1111099969999998  0.3213800030000016   
  0.2222199939999996  0.4444399870000026  0.3213800030000016   
  0.2222199870000026  0.7777799690000009  0.3213800030000016   
  0.5555599839999985  0.1111099969999998  0.3213800030000016   
  0.5555599670000007  0.4444399870000026  0.3213800030000016   
  0.5555599610000002  0.7777799690000009  0.3213800030000016   
  0.8888899660000007  0.1111099969999998  0.3213800030000016   
  0.8888900110000009  0.4444399870000026  0.3213800030000016   
  0.8888899840000022  0.7777799690000009  0.3213800030000016   
  0.2212266455555670  0.1090551377977576  0.6256683065383059   
  0.2280158035646498  0.4538253510088531  0.6275319309631289   
  0.2118237826806413  0.7837058380574395  0.6262644997189202   
  0.5591675831968798  0.1201529162422716  0.6229964928524344   
  0.5569078630714912  0.4440656692965146  0.6245991591843322   
  0.5441732101112257  0.7683666459522863  0.6270046982119337   
  0.8851479726172604  0.1107782447763109  0.6260328461549742   
  0.8920530745580271  0.4459781670952760  0.6254174564282194   
  0.8900255060793107  0.7798981214958780  0.6245971527641208   
  0.1111099969999998  0.2222199939999996  0.3724099969999983   
  0.1111100130000011  0.5555599990000033  0.3724099969999983   
  0.1111099800000019  0.8888899780000017  0.3724099969999983   
  0.4444400200000018  0.2222199939999996  0.3724099969999983   
  0.4444400260000023  0.5555599990000033  0.3724099969999983   
  0.4444400029999969  0.8888899780000017  0.3724099969999983   
  0.7777800140000011  0.2222199939999996  0.3724099969999983   
  0.7777799990000034  0.5555599990000033  0.3724099969999983   
  0.7777799970000032  0.8888899780000017  0.3724099969999983   
  0.1088297185147701  0.2230818077342785  0.6748631811930453   
  0.0665550872532708  0.5332372008557554  0.6895353886605433   
  0.1022776877664839  0.8897679900309253  0.6784673439669749   
  0.4452023659379443  0.2268890930422315  0.6760745453209149   
  0.4439727098697578  0.5529616637209712  0.6732983293952164   
  0.4687157573785034  0.9400768834394857  0.6823767314362620   
  0.7774746468223305  0.2244935747862790  0.6762587648088894   
  0.7775083270803617  0.5591796321453492  0.6753679287330921   
  0.7749268064248765  0.8854371272994285  0.6750022259020566   
  0.0026422753840985  0.3326598507082547  0.5770828987535641   
  0.9973929180535405  0.6655966555860098  0.5753991623728365   
  0.9993955672194075  0.0012847526133025  0.5761026281561418   
  0.3311901360584485  0.3324071550802778  0.5765918522860015   
  0.3350234983261944  0.0007180408273906  0.5757257346897774   
  0.6702348790042453  0.3376238362411662  0.5751011853570316   
  0.6673712302729823  0.6689523704673881  0.5760957045956767   
  0.6637370222901593  0.9953792656230432  0.5769677418233610   
  0.2222200100000009  0.1111099969999998  0.4744800069999968   
  0.2222199939999996  0.4444399870000026  0.4744800069999968   
  0.2222199870000026  0.7777799690000009  0.4744800069999968   
  0.5555599839999985  0.1111099969999998  0.4744800069999968   
  0.5555599670000007  0.4444399870000026  0.4744800069999968   
  0.5555599610000002  0.7777799690000009  0.4744800069999968   
  0.8888899660000007  0.1111099969999998  0.4744800069999968   
  0.8888900110000009  0.4444399870000026  0.4744800069999968   
  0.8888899840000022  0.7777799690000009  0.4744800069999968   
  0.0000000000000000  0.0000000000000000  0.3468999959999977   
  0.0000000000000000  0.3333300019999967  0.3468999959999977   
  0.9999999950000031  0.6666700079999970  0.3468999959999977   
  0.3333300030000004  0.0000000000000000  0.3468999959999977   
  0.3333300030000004  0.3333300019999967  0.3468999959999977   
  0.3333299980000035  0.6666700079999970  0.3468999959999977   
  0.6666700170000013  0.0000000000000000  0.3468999959999977   
  0.6666700270000021  0.3333300019999967  0.3468999959999977   
  0.6666700119999973  0.6666700079999970  0.3468999959999977   
  0.9923585154142872  0.3269293059526066  0.6517096268733332   
  0.0015501207089365  0.6751727177251483  0.6512013843376837   
  0.9976736135498809  0.9993136731430325  0.6513211047021532   
  0.3325050119358642  0.3264782118037873  0.6507825121619090   
  0.3354237124213732  0.9990377863673789  0.6522404286818599   
  0.6679435476419535  0.3363641610407465  0.6501955566451959   
  0.6721474012428107  0.6692019896818259  0.6507845213854541   
  0.6591003529636870  0.0024255500386077  0.6530676583386839   
  0.2221522180318639  0.1100970848761051  0.5504538755700549   
  0.2204589387711118  0.4421295888672888  0.5497919623737365   
  0.2216826418140663  0.7784818579498454  0.5529435668211155   
  0.5556262254891051  0.1112036570918659  0.5501646994902339   
  0.5564364084240687  0.4450171960938977  0.5500534549396492   
  0.5567087217679069  0.7793599537767948  0.5497354340126042   
  0.8877430940222328  0.1101745453834220  0.5508229320919451   
  0.8901373997326734  0.4455870761468252  0.5505555388314776   
  0.8892502341475693  0.7783810487919249  0.5497419216325358   
  0.1111099969999998  0.2222199939999996  0.4489699749999971   
  0.1111100130000011  0.5555599990000033  0.4489699749999971   
  0.1111099800000019  0.8888899780000017  0.4489699749999971   
  0.4444400200000018  0.2222199939999996  0.4489699749999971   
  0.4444400260000023  0.5555599990000033  0.4489699749999971   
  0.4444400029999969  0.8888899780000017  0.4489699749999971   
  0.7777800140000011  0.2222199939999996  0.4489699749999971   
  0.7777799990000034  0.5555599990000033  0.4489699749999971   
  0.7777799970000032  0.8888899780000017  0.4489699749999971   
  0.3803630057434338  0.6175145253717526  0.6307751026057178   
  0.1520089187763639  0.5745428997571669  0.7041216244625680   
 
      
      
      
      
      
      
      
      
      
      
      
      
      
      
      
      
      
      
      
      
      
      
      
      
      
      
      
      
      
      
      
      
      
      
      
      
      
      
      
      
      
      
      
      
      
      
      
      
      
      
      
      
      
      
      
      
      
      
      
      
      
      
      
      
      
      
      
      
      
      
      
      
      
      
      
      
      
      
      
      
      
      
      
      
      
      
      
      
      
      
      
      
      
      
      
      
      
      
      
      
      
      
      
      
      
      
      
      
      
