# Supplementary material for: Tuning oxidant and antioxidant activities of ceria by anchoring copper single-site for antibacterial application
Source: Nat Commun. 2024 Feb 3;15:1010. doi: 10.1038/s41467-024-45255-6 (PMC10837451; doi:10.1038/s41467-024-45255-6)
Supplement: Supplementary file 5 — Supplementary Data 1 [file 41467_2024_45255_MOESM5_ESM.zip › 5-FigS25-diCe6c@Cu-sub/7-O2-H2O.vasp]

 POSCAR\(2)                             
   1.00000000000000     
    11.6690998077000003    0.0000000000000000    0.0000000000000000
    -5.8345499039000002   10.1057368727999997    0.0000000000000000
     0.0000000000000000    0.0000000000000000   31.1158008574999982
   O    Ce   Cu   H 
    74    35     1     3
Selective dynamics
Direct
  0.0403004289229341  0.4462140380757458  0.7209197104223367   
  0.0225098950948332  0.7151016525826287  0.7334799519876004   
  0.3329664434016619  0.6665255900055459  0.5758878384926761   
  0.0000000000000000  0.0000000000000000  0.4234499829999976   
  0.0000000000000000  0.3333300019999967  0.4234499829999976   
  0.9999999950000031  0.6666700079999970  0.4234499829999976   
  0.3333300030000004  0.0000000000000000  0.4234499829999976   
  0.3333300030000004  0.3333300019999967  0.4234499829999976   
  0.3333299980000035  0.6666700079999970  0.4234499829999976   
  0.6666700170000013  0.0000000000000000  0.4234499829999976   
  0.6666700270000021  0.3333300019999967  0.4234499829999976   
  0.6666700119999973  0.6666700079999970  0.4234499829999976   
  0.1112543441151084  0.2222168581198891  0.5245570380089025   
  0.1110970014697459  0.5559141496023108  0.5253682245949028   
  0.1109789238078368  0.8889728815522300  0.5251664650115858   
  0.4459432364575679  0.2233156808095826  0.5252882883931749   
  0.4456180019262793  0.5564170356089649  0.5250287820328778   
  0.4444183623639760  0.8888753755844683  0.5253905161696456   
  0.7777782367622869  0.2217775419037059  0.5247732477509556   
  0.7762964854964280  0.5552210555644833  0.5249299999570660   
  0.7774524033558963  0.8887655199957208  0.5245977879380921   
  0.2222200100000009  0.1111099969999998  0.3213800030000016   
  0.2222199939999996  0.4444399870000026  0.3213800030000016   
  0.2222199870000026  0.7777799690000009  0.3213800030000016   
  0.5555599839999985  0.1111099969999998  0.3213800030000016   
  0.5555599670000007  0.4444399870000026  0.3213800030000016   
  0.5555599610000002  0.7777799690000009  0.3213800030000016   
  0.8888899660000007  0.1111099969999998  0.3213800030000016   
  0.8888900110000009  0.4444399870000026  0.3213800030000016   
  0.8888899840000022  0.7777799690000009  0.3213800030000016   
  0.2222595956993295  0.1126472071138455  0.6240817210903472   
  0.2218736761382783  0.4467292697037237  0.6265771740167546   
  0.2052521063259994  0.7846024636311620  0.6284251522573568   
  0.5523167049855302  0.1076369150161748  0.6250190981081536   
  0.5566125713591876  0.4409499389293060  0.6237830258985848   
  0.5506225887003848  0.7792146958260032  0.6270906511119156   
  0.8896165477379339  0.1117916145084535  0.6253861954210912   
  0.9010122315311884  0.4522497854609768  0.6277750291275125   
  0.8940548591111359  0.7818146401897460  0.6261107952176330   
  0.1111099969999998  0.2222199939999996  0.3724099969999983   
  0.1111100130000011  0.5555599990000033  0.3724099969999983   
  0.1111099800000019  0.8888899780000017  0.3724099969999983   
  0.4444400200000018  0.2222199939999996  0.3724099969999983   
  0.4444400260000023  0.5555599990000033  0.3724099969999983   
  0.4444400029999969  0.8888899780000017  0.3724099969999983   
  0.7777800140000011  0.2222199939999996  0.3724099969999983   
  0.7777799990000034  0.5555599990000033  0.3724099969999983   
  0.7777799970000032  0.8888899780000017  0.3724099969999983   
  0.1121287833156655  0.2204164355652735  0.6756846973555805   
  0.1016672251498856  0.5385118751500383  0.6905960281293325   
  0.1153623736400281  0.9115327133406466  0.6811978328712458   
  0.4440560083352585  0.2232609608630699  0.6753313986406418   
  0.4521247781788376  0.5500215426471634  0.6741854736808687   
  0.4612533293007271  0.9286116003877227  0.6883778144001141   
  0.7740375707985447  0.2193613482207269  0.6742587735246787   
  0.7738081896076671  0.5552311933800216  0.6738380520203605   
  0.7772326964996465  0.8906043259649865  0.6754205913311360   
  0.9997805332927723  0.3318424357012380  0.5756115045299860   
  0.9959733546733671  0.6654483522316283  0.5750284306825226   
  0.9993270450594767  0.0005709727185425  0.5755680043399767   
  0.3324833126410436  0.3345535412697918  0.5757533402442325   
  0.3330888061120257  0.0000164809659070  0.5757503891779979   
  0.6718643882378379  0.3335341494115125  0.5766896621465369   
  0.6679173817054587  0.6697175052986420  0.5768868913573899   
  0.6681083465273225  0.9998531652909706  0.5761081894223488   
  0.2222200100000009  0.1111099969999998  0.4744800069999968   
  0.2222199939999996  0.4444399870000026  0.4744800069999968   
  0.2222199870000026  0.7777799690000009  0.4744800069999968   
  0.5555599839999985  0.1111099969999998  0.4744800069999968   
  0.5555599670000007  0.4444399870000026  0.4744800069999968   
  0.5555599610000002  0.7777799690000009  0.4744800069999968   
  0.8888899660000007  0.1111099969999998  0.4744800069999968   
  0.8888900110000009  0.4444399870000026  0.4744800069999968   
  0.8888899840000022  0.7777799690000009  0.4744800069999968   
  0.0000000000000000  0.0000000000000000  0.3468999959999977   
  0.0000000000000000  0.3333300019999967  0.3468999959999977   
  0.9999999950000031  0.6666700079999970  0.3468999959999977   
  0.3333300030000004  0.0000000000000000  0.3468999959999977   
  0.3333300030000004  0.3333300019999967  0.3468999959999977   
  0.3333299980000035  0.6666700079999970  0.3468999959999977   
  0.6666700170000013  0.0000000000000000  0.3468999959999977   
  0.6666700270000021  0.3333300019999967  0.3468999959999977   
  0.6666700119999973  0.6666700079999970  0.3468999959999977   
  0.9993667920235265  0.3265878799169245  0.6514971458070598   
  0.9937978226112238  0.6723962238188482  0.6510694820289503   
  0.0008938762115835  0.0043539335122242  0.6513831868488139   
  0.3349468070898392  0.3321933050820088  0.6504663964315837   
  0.3282665853039062  0.0038159148259923  0.6508415034199566   
  0.6668544687220651  0.3319351095807960  0.6503280133146070   
  0.6676653302054176  0.6675447217600102  0.6509257712451669   
  0.6697234413332479  0.0020106326389234  0.6507655316585308   
  0.2219440699446094  0.1112321416397528  0.5496742471729725   
  0.2213128611717322  0.4447150462535435  0.5501581812254224   
  0.2214600688635244  0.7770951258530585  0.5527103065037846   
  0.5554884861734296  0.1102732372301660  0.5503200344412933   
  0.5561169312198802  0.4449926632300326  0.5500800812347051   
  0.5549280678793712  0.7789695492933022  0.5501933622254185   
  0.8893454110530491  0.1112425516633602  0.5497169211471792   
  0.8906670286364529  0.4450482128495366  0.5506141413122841   
  0.8893177213460665  0.7789202018902451  0.5497393880929125   
  0.1111099969999998  0.2222199939999996  0.4489699749999971   
  0.1111100130000011  0.5555599990000033  0.4489699749999971   
  0.1111099800000019  0.8888899780000017  0.4489699749999971   
  0.4444400200000018  0.2222199939999996  0.4489699749999971   
  0.4444400260000023  0.5555599990000033  0.4489699749999971   
  0.4444400029999969  0.8888899780000017  0.4489699749999971   
  0.7777800140000011  0.2222199939999996  0.4489699749999971   
  0.7777799990000034  0.5555599990000033  0.4489699749999971   
  0.7777799970000032  0.8888899780000017  0.4489699749999971   
  0.3784409974358074  0.6203639367215752  0.6320095127380042   
  0.0787356845175387  0.6895571175808952  0.7489793403352838   
  0.4170906635752112  0.8385652464343463  0.6996058543585641   
  0.0765764591929253  0.8109244237134519  0.7245824169983278   
 
      
      
      
      
      
      
      
      
      
      
      
      
      
      
      
      
      
      
      
      
      
      
      
      
      
      
      
      
      
      
      
      
      
      
      
      
      
      
      
      
      
      
      
      
      
      
      
      
      
      
      
      
      
      
      
      
      
      
      
      
      
      
      
      
      
      
      
      
      
      
      
      
      
      
      
      
      
      
      
      
      
      
      
      
      
      
      
      
      
      
      
      
      
      
      
      
      
      
      
      
      
      
      
      
      
      
      
      
      
      
      
      
      
