# Supplementary material for: Tuning oxidant and antioxidant activities of ceria by anchoring copper single-site for antibacterial application
Source: Nat Commun. 2024 Feb 3;15:1010. doi: 10.1038/s41467-024-45255-6 (PMC10837451; doi:10.1038/s41467-024-45255-6)
Supplement: Supplementary file 5 — Supplementary Data 1 [file 41467_2024_45255_MOESM5_ESM.zip › 5-FigS25-diCe6c@Cu-sub/8-O2.vasp]

 POSCAR\(2)                             
   1.00000000000000     
    11.6690998077000003    0.0000000000000000    0.0000000000000000
    -5.8345499039000002   10.1057368727999997    0.0000000000000000
     0.0000000000000000    0.0000000000000000   31.1158008574999982
   O    Ce   Cu   H 
    73    35     1     1
Selective dynamics
Direct
  0.5577211721622839  0.9788409021045626  0.7207131072078018   
  0.3340250289738811  0.6662240594126131  0.5754005522308344   
  0.0000000000000000  0.0000000000000000  0.4234499829999976   
  0.0000000000000000  0.3333300019999967  0.4234499829999976   
  0.9999999950000031  0.6666700079999970  0.4234499829999976   
  0.3333300030000004  0.0000000000000000  0.4234499829999976   
  0.3333300030000004  0.3333300019999967  0.4234499829999976   
  0.3333299980000035  0.6666700079999970  0.4234499829999976   
  0.6666700170000013  0.0000000000000000  0.4234499829999976   
  0.6666700270000021  0.3333300019999967  0.4234499829999976   
  0.6666700119999973  0.6666700079999970  0.4234499829999976   
  0.1109845930435659  0.2226037608104070  0.5245418108688945   
  0.1108155324215314  0.5555431876890585  0.5252935976003259   
  0.1106857636549582  0.8891128108255770  0.5250069565387510   
  0.4444671251780420  0.2233283062756481  0.5250366128779641   
  0.4446830114375430  0.5549836483404665  0.5248694285433305   
  0.4439159964153711  0.8891810493141897  0.5254301308117467   
  0.7777848326019775  0.2221187699686261  0.5247717301281940   
  0.7765423381093589  0.5544314932172861  0.5252894014956873   
  0.7773529379099592  0.8883161029746958  0.5245888593772798   
  0.2222200100000009  0.1111099969999998  0.3213800030000016   
  0.2222199939999996  0.4444399870000026  0.3213800030000016   
  0.2222199870000026  0.7777799690000009  0.3213800030000016   
  0.5555599839999985  0.1111099969999998  0.3213800030000016   
  0.5555599670000007  0.4444399870000026  0.3213800030000016   
  0.5555599610000002  0.7777799690000009  0.3213800030000016   
  0.8888899660000007  0.1111099969999998  0.3213800030000016   
  0.8888900110000009  0.4444399870000026  0.3213800030000016   
  0.8888899840000022  0.7777799690000009  0.3213800030000016   
  0.2183841469137935  0.1107315607533912  0.6246999480996485   
  0.2206119500724041  0.4491961281509293  0.6271246653237224   
  0.2161834066444265  0.7889176799790101  0.6274928932199604   
  0.5481819862109645  0.1008226422970755  0.6269033949349598   
  0.5576940243951458  0.4407182346682103  0.6242670665866026   
  0.5521700669068571  0.7792642435101460  0.6270052534134379   
  0.8877339250121090  0.1106656938035132  0.6253233355503292   
  0.8930361291826191  0.4485130714472287  0.6249496262089477   
  0.8892404772251229  0.7788613941305310  0.6247031656494558   
  0.1111099969999998  0.2222199939999996  0.3724099969999983   
  0.1111100130000011  0.5555599990000033  0.3724099969999983   
  0.1111099800000019  0.8888899780000017  0.3724099969999983   
  0.4444400200000018  0.2222199939999996  0.3724099969999983   
  0.4444400260000023  0.5555599990000033  0.3724099969999983   
  0.4444400029999969  0.8888899780000017  0.3724099969999983   
  0.7777800140000011  0.2222199939999996  0.3724099969999983   
  0.7777799990000034  0.5555599990000033  0.3724099969999983   
  0.7777799970000032  0.8888899780000017  0.3724099969999983   
  0.1086302909173867  0.2224529894446857  0.6755730259124414   
  0.0693246817431038  0.5371595892178985  0.6887103984820697   
  0.1050621928935158  0.8947510949829569  0.6777754752488198   
  0.4392418598969231  0.2206172765137093  0.6750847585186660   
  0.4507397280170360  0.5484953949571333  0.6740204578024533   
  0.4597556688496170  0.9139990492662805  0.6924695868061975   
  0.7799502956818246  0.2264573376929127  0.6738684618970338   
  0.7772374265991799  0.5566406290460540  0.6750466279234125   
  0.7799574850306965  0.8886302610041078  0.6755920300455558   
  0.0000075311261072  0.3320658475352867  0.5759686046240104   
  0.9996493925526380  0.6672446106183781  0.5756444350628719   
  0.9985673406522531  0.0003513167399490  0.5754335567052812   
  0.3313509701874044  0.3341849929128078  0.5764631682438669   
  0.3322040583002640  0.0027778229701073  0.5754371425693416   
  0.6668098449444377  0.3289411785871280  0.5766023548390192   
  0.6655683952450527  0.6673945195332788  0.5763856730163381   
  0.6679024791794549  0.0001223101115599  0.5755780725309556   
  0.2222200100000009  0.1111099969999998  0.4744800069999968   
  0.2222199939999996  0.4444399870000026  0.4744800069999968   
  0.2222199870000026  0.7777799690000009  0.4744800069999968   
  0.5555599839999985  0.1111099969999998  0.4744800069999968   
  0.5555599670000007  0.4444399870000026  0.4744800069999968   
  0.5555599610000002  0.7777799690000009  0.4744800069999968   
  0.8888899660000007  0.1111099969999998  0.4744800069999968   
  0.8888900110000009  0.4444399870000026  0.4744800069999968   
  0.8888899840000022  0.7777799690000009  0.4744800069999968   
  0.0000000000000000  0.0000000000000000  0.3468999959999977   
  0.0000000000000000  0.3333300019999967  0.3468999959999977   
  0.9999999950000031  0.6666700079999970  0.3468999959999977   
  0.3333300030000004  0.0000000000000000  0.3468999959999977   
  0.3333300030000004  0.3333300019999967  0.3468999959999977   
  0.3333299980000035  0.6666700079999970  0.3468999959999977   
  0.6666700170000013  0.0000000000000000  0.3468999959999977   
  0.6666700270000021  0.3333300019999967  0.3468999959999977   
  0.6666700119999973  0.6666700079999970  0.3468999959999977   
  0.9979428191325456  0.3306623863862218  0.6506203612637083   
  0.9986680937113659  0.6726115876723801  0.6505792351933922   
  0.9969758023300668  0.0007476284168036  0.6510534533290694   
  0.3324274739642502  0.3322406295057016  0.6508986579623297   
  0.3212994752905633  0.0028815337129298  0.6496942815924805   
  0.6669581180718439  0.3321351539542022  0.6503152869299823   
  0.6686133559201943  0.6656536397145274  0.6507746501760577   
  0.6720169549003627  0.0007931649155390  0.6514995790321997   
  0.2206216658830847  0.1114822176601251  0.5493243048526658   
  0.2213052338431289  0.4452119190885684  0.5501318542108473   
  0.2225464200936446  0.7775141908781142  0.5523128779107830   
  0.5548070853578778  0.1094542682868533  0.5507130693453846   
  0.5549110550901757  0.4439379932502574  0.5501427800530519   
  0.5552731745320763  0.7787266728308313  0.5502174538696519   
  0.8882128639999817  0.1106793313581962  0.5497018623978860   
  0.8894525478696231  0.4445206682261874  0.5503059850193767   
  0.8888607883318725  0.7782454487805440  0.5497536087030065   
  0.1111099969999998  0.2222199939999996  0.4489699749999971   
  0.1111100130000011  0.5555599990000033  0.4489699749999971   
  0.1111099800000019  0.8888899780000017  0.4489699749999971   
  0.4444400200000018  0.2222199939999996  0.4489699749999971   
  0.4444400260000023  0.5555599990000033  0.4489699749999971   
  0.4444400029999969  0.8888899780000017  0.4489699749999971   
  0.7777800140000011  0.2222199939999996  0.4489699749999971   
  0.7777799990000034  0.5555599990000033  0.4489699749999971   
  0.7777799970000032  0.8888899780000017  0.4489699749999971   
  0.3793393226361608  0.6216853372837561  0.6320029553615457   
  0.1562502875980732  0.5801650517700924  0.7023310212795801   
 
      
      
      
      
      
      
      
      
      
      
      
      
      
      
      
      
      
      
      
      
      
      
      
      
      
      
      
      
      
      
      
      
      
      
      
      
      
      
      
      
      
      
      
      
      
      
      
      
      
      
      
      
      
      
      
      
      
      
      
      
      
      
      
      
      
      
      
      
      
      
      
      
      
      
      
      
      
      
      
      
      
      
      
      
      
      
      
      
      
      
      
      
      
      
      
      
      
      
      
      
      
      
      
      
      
      
      
      
      
      
