# Supplementary material for: Tuning oxidant and antioxidant activities of ceria by anchoring copper single-site for antibacterial application
Source: Nat Commun. 2024 Feb 3;15:1010. doi: 10.1038/s41467-024-45255-6 (PMC10837451; doi:10.1038/s41467-024-45255-6)
Supplement: Supplementary file 5 — Supplementary Data 1 [file 41467_2024_45255_MOESM5_ESM.zip › 6-FigS26-Ce7c@Cu-sub/2-H2O2.vasp]

 POSCAR                                 
   1.00000000000000     
    11.6690998077000003    0.0000000000000000    0.0000000000000000
    -5.8345499039000002   10.1057368727999997    0.0000000000000000
     0.0000000000000000    0.0000000000000000   31.1158008574999982
   O    Ce   Cu   H 
    74    35     1     4
Selective dynamics
Direct
  0.3351116996106799  0.6640870428642531  0.5781426344604005   
  0.0000000000000000  0.0000000000000000  0.4234499829999976   
  0.0000000000000000  0.3333300019999967  0.4234499829999976   
  0.9999999950000031  0.6666700079999970  0.4234499829999976   
  0.3333300030000004  0.0000000000000000  0.4234499829999976   
  0.3333300030000004  0.3333300019999967  0.4234499829999976   
  0.3333299980000035  0.6666700079999970  0.4234499829999976   
  0.6666700170000013  0.0000000000000000  0.4234499829999976   
  0.6666700270000021  0.3333300019999967  0.4234499829999976   
  0.6666700119999973  0.6666700079999970  0.4234499829999976   
  0.1110294210691987  0.2229987249494469  0.5242670425994993   
  0.1133254048450408  0.5570051948849198  0.5257838188516522   
  0.1110643004515483  0.8884198099435978  0.5249957838905370   
  0.4444458904683501  0.2232105231487218  0.5251157801472277   
  0.4441050836464683  0.5558153303986357  0.5249640818693625   
  0.4432345370020768  0.8863700624557914  0.5257416538929028   
  0.7784469843757952  0.2214661491698716  0.5253780669277925   
  0.7769792970126167  0.5556987774192069  0.5250537520978354   
  0.7770742099901365  0.8890034292587092  0.5242463959622266   
  0.2222200100000009  0.1111099969999998  0.3213800030000016   
  0.2222199939999996  0.4444399870000026  0.3213800030000016   
  0.2222199870000026  0.7777799690000009  0.3213800030000016   
  0.5555599839999985  0.1111099969999998  0.3213800030000016   
  0.5555599670000007  0.4444399870000026  0.3213800030000016   
  0.5555599610000002  0.7777799690000009  0.3213800030000016   
  0.8888899660000007  0.1111099969999998  0.3213800030000016   
  0.8888900110000009  0.4444399870000026  0.3213800030000016   
  0.8888899840000022  0.7777799690000009  0.3213800030000016   
  0.2174529251518873  0.1084246747424147  0.6238188230761931   
  0.2270449523104084  0.4562397451803354  0.6279967843685035   
  0.2138424064626000  0.7862990401468696  0.6269869720233094   
  0.5490332701906002  0.1012597474621175  0.6254226290129076   
  0.5533749227869319  0.4468985994538214  0.6249941514324593   
  0.5436865352545651  0.7709618441095695  0.6271943387972433   
  0.8908980706725583  0.1125315585587144  0.6250781059393924   
  0.8992307834901783  0.4497454882607983  0.6266965743745733   
  0.8904058730169913  0.7837776615077749  0.6240490033907955   
  0.1111099969999998  0.2222199939999996  0.3724099969999983   
  0.1111100130000011  0.5555599990000033  0.3724099969999983   
  0.1111099800000019  0.8888899780000017  0.3724099969999983   
  0.4444400200000018  0.2222199939999996  0.3724099969999983   
  0.4444400260000023  0.5555599990000033  0.3724099969999983   
  0.4444400029999969  0.8888899780000017  0.3724099969999983   
  0.7777800140000011  0.2222199939999996  0.3724099969999983   
  0.7777799990000034  0.5555599990000033  0.3724099969999983   
  0.7777799970000032  0.8888899780000017  0.3724099969999983   
  0.1133642197840777  0.2226847932821546  0.6751955858042098   
  0.0842603709957364  0.5528753028538879  0.6903403568633503   
  0.1051821905561216  0.8951169035904516  0.6779769758525188   
  0.4271827719675760  0.2161153459230664  0.6766462737184514   
  0.4425532897118371  0.5569030423510132  0.6742874240913929   
  0.4657506657561784  0.9337447634544259  0.6905167881267538   
  0.7814128437876705  0.2144834789148101  0.6754872189396129   
  0.7838626618800869  0.5734254617377187  0.6766758810210129   
  0.7746466904928194  0.8902745200649334  0.6745773295724659   
  0.0027891428410441  0.3329783031610839  0.5765417384987268   
  0.9975140318139311  0.6668343224514932  0.5755806065248259   
  0.9989401344463714  0.0012306721724594  0.5746958443581036   
  0.3298610397222390  0.3330950486777761  0.5761425009599933   
  0.3327160462374717  0.0013838312432635  0.5752505394892061   
  0.6681233159275517  0.3329099789948075  0.5755370545928710   
  0.6671446307039572  0.6698016924587579  0.5760878863020167   
  0.6676225850415253  0.9970438102578220  0.5767189531896723   
  0.2222200100000009  0.1111099969999998  0.4744800069999968   
  0.2222199939999996  0.4444399870000026  0.4744800069999968   
  0.2222199870000026  0.7777799690000009  0.4744800069999968   
  0.5555599839999985  0.1111099969999998  0.4744800069999968   
  0.5555599670000007  0.4444399870000026  0.4744800069999968   
  0.5555599610000002  0.7777799690000009  0.4744800069999968   
  0.8888899660000007  0.1111099969999998  0.4744800069999968   
  0.8888900110000009  0.4444399870000026  0.4744800069999968   
  0.8888899840000022  0.7777799690000009  0.4744800069999968   
  0.0110963124210864  0.3096954161410728  0.7367555365329616   
  0.0243260282188240  0.4196800542056856  0.7631718836824593   
  0.0000000000000000  0.0000000000000000  0.3468999959999977   
  0.0000000000000000  0.3333300019999967  0.3468999959999977   
  0.9999999950000031  0.6666700079999970  0.3468999959999977   
  0.3333300030000004  0.0000000000000000  0.3468999959999977   
  0.3333300030000004  0.3333300019999967  0.3468999959999977   
  0.3333299980000035  0.6666700079999970  0.3468999959999977   
  0.6666700170000013  0.0000000000000000  0.3468999959999977   
  0.6666700270000021  0.3333300019999967  0.3468999959999977   
  0.6666700119999973  0.6666700079999970  0.3468999959999977   
  0.9934018447278562  0.3278752129372636  0.6525477595286349   
  0.9982113007865928  0.6759531018343127  0.6508205649928976   
  0.9990921585190669  0.0017378279770690  0.6502621460705063   
  0.3318776105754961  0.3278753276330036  0.6503368028367332   
  0.3258486505835854  0.0005910568706005  0.6510594660021409   
  0.6656681702731686  0.3332251222717640  0.6532474997407216   
  0.6713878343972415  0.6689700564560058  0.6506227292852970   
  0.6699510752762647  0.0043609260008603  0.6514759064589664   
  0.2214744980913330  0.1107597179538862  0.5494188429768855   
  0.2200622991840780  0.4429979571301755  0.5496224318665933   
  0.2213610077481248  0.7786755865077051  0.5526976871329828   
  0.5553026184233598  0.1111587981972705  0.5510807770674884   
  0.5562769426471194  0.4440476022361379  0.5506066429753491   
  0.5567635663867972  0.7791488640264307  0.5494251868735484   
  0.8892400043337424  0.1115675132920804  0.5498889077314207   
  0.8888959098386880  0.4443118658988393  0.5513946627275100   
  0.8888299329047469  0.7785941888307782  0.5493596708551358   
  0.1111099969999998  0.2222199939999996  0.4489699749999971   
  0.1111100130000011  0.5555599990000033  0.4489699749999971   
  0.1111099800000019  0.8888899780000017  0.4489699749999971   
  0.4444400200000018  0.2222199939999996  0.4489699749999971   
  0.4444400260000023  0.5555599990000033  0.4489699749999971   
  0.4444400029999969  0.8888899780000017  0.4489699749999971   
  0.7777800140000011  0.2222199939999996  0.4489699749999971   
  0.7777799990000034  0.5555599990000033  0.4489699749999971   
  0.7777799970000032  0.8888899780000017  0.4489699749999971   
  0.3805581429013815  0.6188883880661794  0.6306150876089777   
  0.1807284119016453  0.6003146436126491  0.6883845338989791   
  0.4298431798755610  0.8555554486869231  0.7088084552841319   
  0.0946251243669314  0.3102725257440320  0.7415149579907521   
  0.0495668085357799  0.4879742426701220  0.7394097408274610   
 
      
      
      
      
      
      
      
      
      
      
      
      
      
      
      
      
      
      
      
      
      
      
      
      
      
      
      
      
      
      
      
      
      
      
      
      
      
      
      
      
      
      
      
      
      
      
      
      
      
      
      
      
      
      
      
      
      
      
      
      
      
      
      
      
      
      
      
      
      
      
      
      
      
      
      
      
      
      
      
      
      
      
      
      
      
      
      
      
      
      
      
      
      
      
      
      
      
      
      
      
      
      
      
      
      
      
      
      
      
      
      
      
      
      
