# Supplementary material for: Tuning oxidant and antioxidant activities of ceria by anchoring copper single-site for antibacterial application
Source: Nat Commun. 2024 Feb 3;15:1010. doi: 10.1038/s41467-024-45255-6 (PMC10837451; doi:10.1038/s41467-024-45255-6)
Supplement: Supplementary file 5 — Supplementary Data 1 [file 41467_2024_45255_MOESM5_ESM.zip › 6-FigS26-Ce7c@Cu-sub/3-OH.vasp]

 POSCAR                                 
   1.00000000000000     
    11.6690998077000003    0.0000000000000000    0.0000000000000000
    -5.8345499039000002   10.1057368727999997    0.0000000000000000
     0.0000000000000000    0.0000000000000000   31.1158008574999982
   O    Ce   Cu   H 
    73    35     1     3
Selective dynamics
Direct
  0.3342015859369204  0.6630157921583003  0.5783811484016993   
  0.0000000000000000  0.0000000000000000  0.4234499829999976   
  0.0000000000000000  0.3333300019999967  0.4234499829999976   
  0.9999999950000031  0.6666700079999970  0.4234499829999976   
  0.3333300030000004  0.0000000000000000  0.4234499829999976   
  0.3333300030000004  0.3333300019999967  0.4234499829999976   
  0.3333299980000035  0.6666700079999970  0.4234499829999976   
  0.6666700170000013  0.0000000000000000  0.4234499829999976   
  0.6666700270000021  0.3333300019999967  0.4234499829999976   
  0.6666700119999973  0.6666700079999970  0.4234499829999976   
  0.1108251227130594  0.2219782339507349  0.5244761642150781   
  0.1134684829073015  0.5570451857523097  0.5255289070139368   
  0.1099741986018365  0.8885482724943027  0.5251462856639959   
  0.4449522699597955  0.2235145047575489  0.5248255848956452   
  0.4442476950193943  0.5557139297662808  0.5249184947811195   
  0.4439586324189831  0.8858817103849120  0.5255517295158078   
  0.7775663560553150  0.2209341195073560  0.5253962319869471   
  0.7762463148434945  0.5550703711984252  0.5250785220138382   
  0.7772096007155440  0.8889185000530483  0.5246545351710208   
  0.2222200100000009  0.1111099969999998  0.3213800030000016   
  0.2222199939999996  0.4444399870000026  0.3213800030000016   
  0.2222199870000026  0.7777799690000009  0.3213800030000016   
  0.5555599839999985  0.1111099969999998  0.3213800030000016   
  0.5555599670000007  0.4444399870000026  0.3213800030000016   
  0.5555599610000002  0.7777799690000009  0.3213800030000016   
  0.8888899660000007  0.1111099969999998  0.3213800030000016   
  0.8888900110000009  0.4444399870000026  0.3213800030000016   
  0.8888899840000022  0.7777799690000009  0.3213800030000016   
  0.2217248570369995  0.1072342057210784  0.6235676012913961   
  0.2271970212456904  0.4539221619658829  0.6280664176030912   
  0.2140489903852353  0.7885640374234026  0.6256310970866403   
  0.5497361811866216  0.1053762678665464  0.6245755836284460   
  0.5559969915797178  0.4428867408230088  0.6244338969924046   
  0.5428163489661962  0.7699673833554193  0.6271950536023890   
  0.8894568800563607  0.1155233943317861  0.6272810298756605   
  0.8905528558083042  0.4461092350358393  0.6257046813580250   
  0.8885465716521832  0.7807891425831605  0.6247053893221370   
  0.1111099969999998  0.2222199939999996  0.3724099969999983   
  0.1111100130000011  0.5555599990000033  0.3724099969999983   
  0.1111099800000019  0.8888899780000017  0.3724099969999983   
  0.4444400200000018  0.2222199939999996  0.3724099969999983   
  0.4444400260000023  0.5555599990000033  0.3724099969999983   
  0.4444400029999969  0.8888899780000017  0.3724099969999983   
  0.7777800140000011  0.2222199939999996  0.3724099969999983   
  0.7777799990000034  0.5555599990000033  0.3724099969999983   
  0.7777799970000032  0.8888899780000017  0.3724099969999983   
  0.1191319246399465  0.2163758005769377  0.6740565719463701   
  0.0698377691060989  0.5563461693569326  0.6898101141097505   
  0.1056715550682761  0.8941708469314915  0.6777558380251686   
  0.4416634827951658  0.2218506065639475  0.6751013484160344   
  0.4449463271284417  0.5544906400608041  0.6731971219899697   
  0.4623150467063492  0.9272934949605119  0.6882366761979829   
  0.7658119774384442  0.2188060109737155  0.6743494959684917   
  0.7744307626789142  0.5591470570642847  0.6753142769640533   
  0.7730774606629875  0.8888796671109827  0.6745317151415262   
  0.0028351303770293  0.3336468672787798  0.5760619851533022   
  0.9973457217330018  0.6658037664462948  0.5753943052164521   
  0.9984007772563224  0.0017659025149589  0.5756784571805204   
  0.3306320033946078  0.3329145205638424  0.5761246643435683   
  0.3340490269883397  0.0012280409147516  0.5742932959106213   
  0.6668190037085729  0.3316580890361888  0.5760036819099867   
  0.6660751740969423  0.6683841444008355  0.5762913065803110   
  0.6676023859710092  0.9970500227687423  0.5771568451711857   
  0.2222200100000009  0.1111099969999998  0.4744800069999968   
  0.2222199939999996  0.4444399870000026  0.4744800069999968   
  0.2222199870000026  0.7777799690000009  0.4744800069999968   
  0.5555599839999985  0.1111099969999998  0.4744800069999968   
  0.5555599670000007  0.4444399870000026  0.4744800069999968   
  0.5555599610000002  0.7777799690000009  0.4744800069999968   
  0.8888899660000007  0.1111099969999998  0.4744800069999968   
  0.8888900110000009  0.4444399870000026  0.4744800069999968   
  0.8888899840000022  0.7777799690000009  0.4744800069999968   
  0.0158306833081689  0.3328179128220281  0.7275470261742858   
  0.0000000000000000  0.0000000000000000  0.3468999959999977   
  0.0000000000000000  0.3333300019999967  0.3468999959999977   
  0.9999999950000031  0.6666700079999970  0.3468999959999977   
  0.3333300030000004  0.0000000000000000  0.3468999959999977   
  0.3333300030000004  0.3333300019999967  0.3468999959999977   
  0.3333299980000035  0.6666700079999970  0.3468999959999977   
  0.6666700170000013  0.0000000000000000  0.3468999959999977   
  0.6666700270000021  0.3333300019999967  0.3468999959999977   
  0.6666700119999973  0.6666700079999970  0.3468999959999977   
  0.9948397481244997  0.3325876979743151  0.6575205108323635   
  0.9988990112689109  0.6741621255974367  0.6511570302262945   
  0.9997230382123456  0.0018900586480355  0.6506605842939254   
  0.3318483238867524  0.3262975034089433  0.6503189666816619   
  0.3262866398396270  0.9987903404254908  0.6502234385688918   
  0.6652373332372209  0.3328803384280580  0.6500802702424567   
  0.6706633419708156  0.6677389266319170  0.6505936629055988   
  0.6698458258195635  0.0050452521342102  0.6514085992343457   
  0.2216185083200818  0.1105761190015851  0.5494002370526245   
  0.2185536686090755  0.4419352622020119  0.5500910034475001   
  0.2208632187555495  0.7780271696819204  0.5524040657385159   
  0.5547069217758682  0.1097189228812708  0.5503316394746098   
  0.5554839909556304  0.4441982598706796  0.5498975287640805   
  0.5565018967222222  0.7784695729852172  0.5495719623210185   
  0.8899989498184027  0.1133241496087398  0.5508745155369987   
  0.8904046007155177  0.4440221605819331  0.5512418685108900   
  0.8884299592248779  0.7780513348218983  0.5496714932183786   
  0.1111099969999998  0.2222199939999996  0.4489699749999971   
  0.1111100130000011  0.5555599990000033  0.4489699749999971   
  0.1111099800000019  0.8888899780000017  0.4489699749999971   
  0.4444400200000018  0.2222199939999996  0.4489699749999971   
  0.4444400260000023  0.5555599990000033  0.4489699749999971   
  0.4444400029999969  0.8888899780000017  0.4489699749999971   
  0.7777800140000011  0.2222199939999996  0.4489699749999971   
  0.7777799990000034  0.5555599990000033  0.4489699749999971   
  0.7777799970000032  0.8888899780000017  0.4489699749999971   
  0.3792727464941471  0.6173783697484645  0.6308409439688917   
  0.0761471694773298  0.5263606866138629  0.7186788574510081   
  0.4183211587156892  0.8379975343449438  0.7001601507176716   
  0.0593332257556394  0.2846283791829681  0.7371908707321871   
 
      
      
      
      
      
      
      
      
      
      
      
      
      
      
      
      
      
      
      
      
      
      
      
      
      
      
      
      
      
      
      
      
      
      
      
      
      
      
      
      
      
      
      
      
      
      
      
      
      
      
      
      
      
      
      
      
      
      
      
      
      
      
      
      
      
      
      
      
      
      
      
      
      
      
      
      
      
      
      
      
      
      
      
      
      
      
      
      
      
      
      
      
      
      
      
      
      
      
      
      
      
      
      
      
      
      
      
      
      
      
      
      
