# Supplementary material for: Tuning oxidant and antioxidant activities of ceria by anchoring copper single-site for antibacterial application
Source: Nat Commun. 2024 Feb 3;15:1010. doi: 10.1038/s41467-024-45255-6 (PMC10837451; doi:10.1038/s41467-024-45255-6)
Supplement: Supplementary file 5 — Supplementary Data 1 [file 41467_2024_45255_MOESM5_ESM.zip › 6-FigS26-Ce7c@Cu-sub/4-H2O.vasp]

 POSCAR                                 
   1.00000000000000     
    11.6690998077000003    0.0000000000000000    0.0000000000000000
    -5.8345499039000002   10.1057368727999997    0.0000000000000000
     0.0000000000000000    0.0000000000000000   31.1158008574999982
   O    Ce   Cu   H 
    73    35     1     4
Selective dynamics
Direct
  0.3345794034255889  0.6631675758557836  0.5782585902910461   
  0.0000000000000000  0.0000000000000000  0.4234499829999976   
  0.0000000000000000  0.3333300019999967  0.4234499829999976   
  0.9999999950000031  0.6666700079999970  0.4234499829999976   
  0.3333300030000004  0.0000000000000000  0.4234499829999976   
  0.3333300030000004  0.3333300019999967  0.4234499829999976   
  0.3333299980000035  0.6666700079999970  0.4234499829999976   
  0.6666700170000013  0.0000000000000000  0.4234499829999976   
  0.6666700270000021  0.3333300019999967  0.4234499829999976   
  0.6666700119999973  0.6666700079999970  0.4234499829999976   
  0.1107031426178651  0.2227746370689172  0.5243294094582353   
  0.1131909798880879  0.5568960324363559  0.5257082393446262   
  0.1108271317162800  0.8881483704134872  0.5249931278953961   
  0.4440684341567085  0.2228865798860653  0.5250299631535165   
  0.4439314334966186  0.5556491166455521  0.5249618262209186   
  0.4431988382715072  0.8860638090285103  0.5258086366054525   
  0.7781733206921092  0.2211677849887107  0.5253397168777230   
  0.7768335487375936  0.5556503397661952  0.5250207922861457   
  0.7768845565813728  0.8888357267374908  0.5242807876058577   
  0.2222200100000009  0.1111099969999998  0.3213800030000016   
  0.2222199939999996  0.4444399870000026  0.3213800030000016   
  0.2222199870000026  0.7777799690000009  0.3213800030000016   
  0.5555599839999985  0.1111099969999998  0.3213800030000016   
  0.5555599670000007  0.4444399870000026  0.3213800030000016   
  0.5555599610000002  0.7777799690000009  0.3213800030000016   
  0.8888899660000007  0.1111099969999998  0.3213800030000016   
  0.8888900110000009  0.4444399870000026  0.3213800030000016   
  0.8888899840000022  0.7777799690000009  0.3213800030000016   
  0.2172240623317603  0.1077362115929975  0.6237292367603111   
  0.2260598260923748  0.4545358891948565  0.6281775735058734   
  0.2139858692903183  0.7862362144389494  0.6269647589640139   
  0.5486895044798381  0.1008887398958798  0.6253234366018012   
  0.5529379489122592  0.4465504876681481  0.6249872831489666   
  0.5428229269476313  0.7703152041765599  0.6273822828169541   
  0.8921229788937305  0.1134364852055148  0.6253668082602356   
  0.8967049983462971  0.4488171020056968  0.6264463151165308   
  0.8902163503955596  0.7828742939133573  0.6241772059884476   
  0.1111099969999998  0.2222199939999996  0.3724099969999983   
  0.1111100130000011  0.5555599990000033  0.3724099969999983   
  0.1111099800000019  0.8888899780000017  0.3724099969999983   
  0.4444400200000018  0.2222199939999996  0.3724099969999983   
  0.4444400260000023  0.5555599990000033  0.3724099969999983   
  0.4444400029999969  0.8888899780000017  0.3724099969999983   
  0.7777800140000011  0.2222199939999996  0.3724099969999983   
  0.7777799990000034  0.5555599990000033  0.3724099969999983   
  0.7777799970000032  0.8888899780000017  0.3724099969999983   
  0.1154561650662744  0.2203419880767420  0.6766006682117908   
  0.0808549914846255  0.5488695703736687  0.6890278369819484   
  0.1050154606412301  0.8942551080485066  0.6781450998912013   
  0.4269947962914492  0.2154196683902378  0.6767342608119499   
  0.4418852385968880  0.5561633286939253  0.6744946264627415   
  0.4654163557236714  0.9325843270469544  0.6904320280437527   
  0.7804426730582512  0.2140792816380740  0.6754242242927885   
  0.7828171067842754  0.5727137565223335  0.6769431386712145   
  0.7746155738125268  0.8901441041649036  0.6746660010009687   
  0.0021433968591671  0.3333305689015210  0.5765053415730050   
  0.9974986571140427  0.6664180965682758  0.5756402828897689   
  0.9985501630450124  0.0007644449053015  0.5747826449198482   
  0.3295446386894022  0.3326882791405522  0.5761118992007224   
  0.3324681204133069  0.0010472526072970  0.5751572688479322   
  0.6671367424436077  0.3324521535267925  0.5753290383224937   
  0.6669182023071267  0.6695875467179797  0.5761625149537621   
  0.6678035047922292  0.9968350327114864  0.5768254151550498   
  0.2222200100000009  0.1111099969999998  0.4744800069999968   
  0.2222199939999996  0.4444399870000026  0.4744800069999968   
  0.2222199870000026  0.7777799690000009  0.4744800069999968   
  0.5555599839999985  0.1111099969999998  0.4744800069999968   
  0.5555599670000007  0.4444399870000026  0.4744800069999968   
  0.5555599610000002  0.7777799690000009  0.4744800069999968   
  0.8888899660000007  0.1111099969999998  0.4744800069999968   
  0.8888900110000009  0.4444399870000026  0.4744800069999968   
  0.8888899840000022  0.7777799690000009  0.4744800069999968   
  0.0186311074131822  0.3081627455462379  0.7358122961821377   
  0.0000000000000000  0.0000000000000000  0.3468999959999977   
  0.0000000000000000  0.3333300019999967  0.3468999959999977   
  0.9999999950000031  0.6666700079999970  0.3468999959999977   
  0.3333300030000004  0.0000000000000000  0.3468999959999977   
  0.3333300030000004  0.3333300019999967  0.3468999959999977   
  0.3333299980000035  0.6666700079999970  0.3468999959999977   
  0.6666700170000013  0.0000000000000000  0.3468999959999977   
  0.6666700270000021  0.3333300019999967  0.3468999959999977   
  0.6666700119999973  0.6666700079999970  0.3468999959999977   
  0.9916190386680940  0.3299289699255514  0.6527145071884378   
  0.9982841012023723  0.6745817742623164  0.6511449630483725   
  0.9990636249493556  0.0009344493429210  0.6503725648987162   
  0.3315764116676309  0.3269939515781737  0.6504555495565929   
  0.3255738351232682  0.9998031309733040  0.6509823181114930   
  0.6643854868036559  0.3326526565323313  0.6530113820745949   
  0.6711578353233958  0.6684386657301746  0.6506825048369937   
  0.6700069611845907  0.0040394601202629  0.6514076832550146   
  0.2212646339176554  0.1104518908639937  0.5493991043802620   
  0.2196152427767215  0.4426473026732046  0.5497088948647624   
  0.2210599392425082  0.7782114677102815  0.5527396400323088   
  0.5550164842781080  0.1108516092646747  0.5510348262152709   
  0.5558455624876932  0.4437980150165104  0.5505633800852353   
  0.5565538451857799  0.7787644442089604  0.5495069910765679   
  0.8891289205751909  0.1115573707848089  0.5500469762656108   
  0.8884392607817538  0.4441924857157072  0.5512119317863454   
  0.8886875996968694  0.7782942689702352  0.5494564039256931   
  0.1111099969999998  0.2222199939999996  0.4489699749999971   
  0.1111100130000011  0.5555599990000033  0.4489699749999971   
  0.1111099800000019  0.8888899780000017  0.4489699749999971   
  0.4444400200000018  0.2222199939999996  0.4489699749999971   
  0.4444400260000023  0.5555599990000033  0.4489699749999971   
  0.4444400029999969  0.8888899780000017  0.4489699749999971   
  0.7777800140000011  0.2222199939999996  0.4489699749999971   
  0.7777799990000034  0.5555599990000033  0.4489699749999971   
  0.7777799970000032  0.8888899780000017  0.4489699749999971   
  0.3796878237854369  0.6177748625009799  0.6307702918186746   
  0.1773563428073588  0.5969398656890295  0.6899404619986604   
  0.4281374417199477  0.8511982323129507  0.7071602070414066   
  0.0801259627887814  0.2772121030497559  0.7261656990400951   
  0.0708908667316488  0.4007136890035865  0.7444708246510070   
 
      
      
      
      
      
      
      
      
      
      
      
      
      
      
      
      
      
      
      
      
      
      
      
      
      
      
      
      
      
      
      
      
      
      
      
      
      
      
      
      
      
      
      
      
      
      
      
      
      
      
      
      
      
      
      
      
      
      
      
      
      
      
      
      
      
      
      
      
      
      
      
      
      
      
      
      
      
      
      
      
      
      
      
      
      
      
      
      
      
      
      
      
      
      
      
      
      
      
      
      
      
      
      
      
      
      
      
      
      
      
      
      
      
