# Supplementary material for: Tuning oxidant and antioxidant activities of ceria by anchoring copper single-site for antibacterial application
Source: Nat Commun. 2024 Feb 3;15:1010. doi: 10.1038/s41467-024-45255-6 (PMC10837451; doi:10.1038/s41467-024-45255-6)
Supplement: Supplementary file 5 — Supplementary Data 1 [file 41467_2024_45255_MOESM5_ESM.zip › 6-FigS26-Ce7c@Cu-sub/5-O-H2O.vasp]

 POSCAR\(2)                             
   1.00000000000000     
    11.6690998077000003    0.0000000000000000    0.0000000000000000
    -5.8345499039000002   10.1057368727999997    0.0000000000000000
     0.0000000000000000    0.0000000000000000   31.1158008574999982
   O    Ce   Cu   H 
    74    35     1     4
Selective dynamics
Direct
  0.0730452512518909  0.7442148813492580  0.7201282498185577   
  0.3347740666018382  0.6646477899713261  0.5781705597760833   
  0.0000000000000000  0.0000000000000000  0.4234499829999976   
  0.0000000000000000  0.3333300019999967  0.4234499829999976   
  0.9999999950000031  0.6666700079999970  0.4234499829999976   
  0.3333300030000004  0.0000000000000000  0.4234499829999976   
  0.3333300030000004  0.3333300019999967  0.4234499829999976   
  0.3333299980000035  0.6666700079999970  0.4234499829999976   
  0.6666700170000013  0.0000000000000000  0.4234499829999976   
  0.6666700270000021  0.3333300019999967  0.4234499829999976   
  0.6666700119999973  0.6666700079999970  0.4234499829999976   
  0.1104295914950200  0.2218861437135615  0.5244123191584436   
  0.1137594607118402  0.5567244320702187  0.5256654026281566   
  0.1112136046143917  0.8891908409429732  0.5254499577658933   
  0.4449953397237252  0.2232917859986117  0.5249469155017792   
  0.4442039695424285  0.5559894013503879  0.5248204027488867   
  0.4432138049292647  0.8865463389484702  0.5256930548316561   
  0.7779148036766657  0.2215122522864021  0.5254036109786497   
  0.7764129396654056  0.5546056459513906  0.5251236439710709   
  0.7775163901642301  0.8890706782009019  0.5245339122467882   
  0.2222200100000009  0.1111099969999998  0.3213800030000016   
  0.2222199939999996  0.4444399870000026  0.3213800030000016   
  0.2222199870000026  0.7777799690000009  0.3213800030000016   
  0.5555599839999985  0.1111099969999998  0.3213800030000016   
  0.5555599670000007  0.4444399870000026  0.3213800030000016   
  0.5555599610000002  0.7777799690000009  0.3213800030000016   
  0.8888899660000007  0.1111099969999998  0.3213800030000016   
  0.8888900110000009  0.4444399870000026  0.3213800030000016   
  0.8888899840000022  0.7777799690000009  0.3213800030000016   
  0.2219542238913448  0.1125360610411121  0.6249660927326346   
  0.2286230147017392  0.4547250070705502  0.6266438821316953   
  0.2159925027333074  0.7919141515785597  0.6279660272672203   
  0.5525871797544113  0.1074006742894511  0.6262177458696030   
  0.5538316161061587  0.4432633292705646  0.6239186352313624   
  0.5438530840678979  0.7691465301954636  0.6267482171046126   
  0.8869872597568573  0.1123067574849870  0.6246332535412051   
  0.8909259276651724  0.4439657961649672  0.6256240984042165   
  0.8865967255335079  0.7772479705744573  0.6254947831231306   
  0.1111099969999998  0.2222199939999996  0.3724099969999983   
  0.1111100130000011  0.5555599990000033  0.3724099969999983   
  0.1111099800000019  0.8888899780000017  0.3724099969999983   
  0.4444400200000018  0.2222199939999996  0.3724099969999983   
  0.4444400260000023  0.5555599990000033  0.3724099969999983   
  0.4444400029999969  0.8888899780000017  0.3724099969999983   
  0.7777800140000011  0.2222199939999996  0.3724099969999983   
  0.7777799990000034  0.5555599990000033  0.3724099969999983   
  0.7777799970000032  0.8888899780000017  0.3724099969999983   
  0.1087926556318450  0.2256451896852738  0.6741784882015978   
  0.0606384452925823  0.5185373526722259  0.6910003632563644   
  0.1023935069479265  0.9064919288173243  0.6762706957444848   
  0.4448524925571817  0.2272462591736542  0.6749933019032426   
  0.4431614323678730  0.5547227550957459  0.6731576581442269   
  0.4693048139746665  0.9174714349374185  0.6877452048243882   
  0.7762993457313740  0.2193627225753829  0.6756994424895737   
  0.7668842264876687  0.5504516967226252  0.6752803997257146   
  0.7731815209028809  0.8900696199442848  0.6741215997339154   
  0.0032721303117498  0.3335092538859854  0.5763194802770855   
  0.9989304128492549  0.6660793078215761  0.5752824799987053   
  0.9986981266812975  0.0004170281625093  0.5754933477307134   
  0.3304573048897055  0.3329997042274329  0.5758449912360177   
  0.3346305998396559  0.0030766446975861  0.5753907209544806   
  0.6668070025568937  0.3319872722425430  0.5763161484682442   
  0.6665415191316271  0.6684145424287991  0.5759569218703646   
  0.6656668508929329  0.9965393359555677  0.5764766770506213   
  0.2222200100000009  0.1111099969999998  0.4744800069999968   
  0.2222199939999996  0.4444399870000026  0.4744800069999968   
  0.2222199870000026  0.7777799690000009  0.4744800069999968   
  0.5555599839999985  0.1111099969999998  0.4744800069999968   
  0.5555599670000007  0.4444399870000026  0.4744800069999968   
  0.5555599610000002  0.7777799690000009  0.4744800069999968   
  0.8888899660000007  0.1111099969999998  0.4744800069999968   
  0.8888900110000009  0.4444399870000026  0.4744800069999968   
  0.8888899840000022  0.7777799690000009  0.4744800069999968   
  0.2950971486604246  0.9650638732770105  0.7347107277751022   
  0.0000000000000000  0.0000000000000000  0.3468999959999977   
  0.0000000000000000  0.3333300019999967  0.3468999959999977   
  0.9999999950000031  0.6666700079999970  0.3468999959999977   
  0.3333300030000004  0.0000000000000000  0.3468999959999977   
  0.3333300030000004  0.3333300019999967  0.3468999959999977   
  0.3333299980000035  0.6666700079999970  0.3468999959999977   
  0.6666700170000013  0.0000000000000000  0.3468999959999977   
  0.6666700270000021  0.3333300019999967  0.3468999959999977   
  0.6666700119999973  0.6666700079999970  0.3468999959999977   
  0.9939941579075366  0.3284940975957227  0.6513624509637737   
  0.0001391047632922  0.6723327190588222  0.6559718960468928   
  0.9952736435061240  0.0022669576158378  0.6501984325493311   
  0.3317387018740732  0.3281612940930572  0.6501591324776967   
  0.3275652190561757  0.0015602906686851  0.6537942962488401   
  0.6661078603610875  0.3338521012455331  0.6504202796062657   
  0.6707718420706428  0.6659997850281698  0.6502589043144056   
  0.6703461920625386  0.0045554443949030  0.6510287833141390   
  0.2221340791235491  0.1103413283559789  0.5499993754555419   
  0.2201654914170774  0.4430171688449747  0.5493037265437408   
  0.2206597117000157  0.7795734501510978  0.5538997328337842   
  0.5538109590469986  0.1096312311765999  0.5507732026325911   
  0.5554014973834214  0.4440409575567159  0.5499142942569719   
  0.5567303908431214  0.7791804909103064  0.5493163000003349   
  0.8886259248691246  0.1110667834823786  0.5495172614172503   
  0.8907428689565577  0.4464090625527177  0.5509968788451829   
  0.8897265969337909  0.7769200823266402  0.5503920451908328   
  0.1111099969999998  0.2222199939999996  0.4489699749999971   
  0.1111100130000011  0.5555599990000033  0.4489699749999971   
  0.1111099800000019  0.8888899780000017  0.4489699749999971   
  0.4444400200000018  0.2222199939999996  0.4489699749999971   
  0.4444400260000023  0.5555599990000033  0.4489699749999971   
  0.4444400029999969  0.8888899780000017  0.4489699749999971   
  0.7777800140000011  0.2222199939999996  0.4489699749999971   
  0.7777799990000034  0.5555599990000033  0.4489699749999971   
  0.7777799970000032  0.8888899780000017  0.4489699749999971   
  0.3802380890091186  0.6178325402740228  0.6300548462405260   
  0.1164351980250729  0.5585842643270595  0.7160770617333370   
  0.4223752414763240  0.8216697789168421  0.6915237874767826   
  0.2072573446837396  0.8774651005847929  0.7349776426912840   
  0.3638234202638628  0.9453417768507322  0.7433890221084027   
 
      
      
      
      
      
      
      
      
      
      
      
      
      
      
      
      
      
      
      
      
      
      
      
      
      
      
      
      
      
      
      
      
      
      
      
      
      
      
      
      
      
      
      
      
      
      
      
      
      
      
      
      
      
      
      
      
      
      
      
      
      
      
      
      
      
      
      
      
      
      
      
      
      
      
      
      
      
      
      
      
      
      
      
      
      
      
      
      
      
      
      
      
      
      
      
      
      
      
      
      
      
      
      
      
      
      
      
      
      
      
      
      
      
      
