# Supplementary material for: Tuning oxidant and antioxidant activities of ceria by anchoring copper single-site for antibacterial application
Source: Nat Commun. 2024 Feb 3;15:1010. doi: 10.1038/s41467-024-45255-6 (PMC10837451; doi:10.1038/s41467-024-45255-6)
Supplement: Supplementary file 5 — Supplementary Data 1 [file 41467_2024_45255_MOESM5_ESM.zip › 6-FigS26-Ce7c@Cu-sub/6-O.vasp]

 POSCAR\(2)                             
   1.00000000000000     
    11.6690998077000003    0.0000000000000000    0.0000000000000000
    -5.8345499039000002   10.1057368727999997    0.0000000000000000
     0.0000000000000000    0.0000000000000000   31.1158008574999982
   O    Ce   Cu   H 
    73    35     1     2
Selective dynamics
Direct
  0.0982548796334086  0.7444741642165766  0.7162443665077731   
  0.3348864221064431  0.6642120893085064  0.5782319711372566   
  0.0000000000000000  0.0000000000000000  0.4234499829999976   
  0.0000000000000000  0.3333300019999967  0.4234499829999976   
  0.9999999950000031  0.6666700079999970  0.4234499829999976   
  0.3333300030000004  0.0000000000000000  0.4234499829999976   
  0.3333300030000004  0.3333300019999967  0.4234499829999976   
  0.3333299980000035  0.6666700079999970  0.4234499829999976   
  0.6666700170000013  0.0000000000000000  0.4234499829999976   
  0.6666700270000021  0.3333300019999967  0.4234499829999976   
  0.6666700119999973  0.6666700079999970  0.4234499829999976   
  0.1102289575212723  0.2218330395236521  0.5244660912837631   
  0.1135729517924986  0.5563117395327239  0.5255836890388892   
  0.1110017058265811  0.8891784072623778  0.5253831857270086   
  0.4451260276449815  0.2236642812061191  0.5248205486345867   
  0.4446275725815241  0.5563186842345687  0.5248200188584917   
  0.4433326286038692  0.8865286342976759  0.5256417551833081   
  0.7777969291833600  0.2211538693146267  0.5254728219296680   
  0.7759849779309320  0.5546747040604387  0.5250594642423181   
  0.7770952032782006  0.8886739939368695  0.5246516497344871   
  0.2222200100000009  0.1111099969999998  0.3213800030000016   
  0.2222199939999996  0.4444399870000026  0.3213800030000016   
  0.2222199870000026  0.7777799690000009  0.3213800030000016   
  0.5555599839999985  0.1111099969999998  0.3213800030000016   
  0.5555599670000007  0.4444399870000026  0.3213800030000016   
  0.5555599610000002  0.7777799690000009  0.3213800030000016   
  0.8888899660000007  0.1111099969999998  0.3213800030000016   
  0.8888900110000009  0.4444399870000026  0.3213800030000016   
  0.8888899840000022  0.7777799690000009  0.3213800030000016   
  0.2208777478674762  0.1135920873555420  0.6240160409345137   
  0.2285797897576032  0.4545818377577149  0.6268160852024849   
  0.2144326989643943  0.7913046660321825  0.6258808551317472   
  0.5531273666592043  0.1077341938359737  0.6254640442765762   
  0.5537872551059735  0.4421379032389297  0.6241679543462908   
  0.5433318268873251  0.7698814187043297  0.6272421222565825   
  0.8855800935844940  0.1105865045936270  0.6250666670363145   
  0.8901965940801659  0.4432211373447288  0.6258357923851534   
  0.8897788516485647  0.7792013999611740  0.6265565908511235   
  0.1111099969999998  0.2222199939999996  0.3724099969999983   
  0.1111100130000011  0.5555599990000033  0.3724099969999983   
  0.1111099800000019  0.8888899780000017  0.3724099969999983   
  0.4444400200000018  0.2222199939999996  0.3724099969999983   
  0.4444400260000023  0.5555599990000033  0.3724099969999983   
  0.4444400029999969  0.8888899780000017  0.3724099969999983   
  0.7777800140000011  0.2222199939999996  0.3724099969999983   
  0.7777799990000034  0.5555599990000033  0.3724099969999983   
  0.7777799970000032  0.8888899780000017  0.3724099969999983   
  0.1087618610930079  0.2248119871983150  0.6743079328569621   
  0.0592400429176863  0.5146168004901952  0.6914732185768528   
  0.1122591267951307  0.9142996704588242  0.6780560892392131   
  0.4416067311375826  0.2238042643225953  0.6751786189598832   
  0.4437465646818524  0.5542725126936290  0.6731894667094878   
  0.4636965631274919  0.9308958147900341  0.6888594882721861   
  0.7746523642647887  0.2179768698148550  0.6757171031201850   
  0.7663690249238542  0.5503232119074752  0.6757740303446056   
  0.7719705197462687  0.8896426774264441  0.6747281960165239   
  0.0028549391498558  0.3328333026477068  0.5764782712706307   
  0.9972679925880357  0.6648531149610548  0.5749649173905951   
  0.9979610517816937  0.9998781685080544  0.5755599073129147   
  0.3311176936303539  0.3340492425796882  0.5756884484555513   
  0.3348168618163712  0.0040229838072818  0.5752882563916586   
  0.6669215538307185  0.3323307097671062  0.5762765992206909   
  0.6673625025993815  0.6688066903597871  0.5765972516259339   
  0.6652343305488131  0.9960080302785457  0.5767771208963168   
  0.2222200100000009  0.1111099969999998  0.4744800069999968   
  0.2222199939999996  0.4444399870000026  0.4744800069999968   
  0.2222199870000026  0.7777799690000009  0.4744800069999968   
  0.5555599839999985  0.1111099969999998  0.4744800069999968   
  0.5555599670000007  0.4444399870000026  0.4744800069999968   
  0.5555599610000002  0.7777799690000009  0.4744800069999968   
  0.8888899660000007  0.1111099969999998  0.4744800069999968   
  0.8888900110000009  0.4444399870000026  0.4744800069999968   
  0.8888899840000022  0.7777799690000009  0.4744800069999968   
  0.0000000000000000  0.0000000000000000  0.3468999959999977   
  0.0000000000000000  0.3333300019999967  0.3468999959999977   
  0.9999999950000031  0.6666700079999970  0.3468999959999977   
  0.3333300030000004  0.0000000000000000  0.3468999959999977   
  0.3333300030000004  0.3333300019999967  0.3468999959999977   
  0.3333299980000035  0.6666700079999970  0.3468999959999977   
  0.6666700170000013  0.0000000000000000  0.3468999959999977   
  0.6666700270000021  0.3333300019999967  0.3468999959999977   
  0.6666700119999973  0.6666700079999970  0.3468999959999977   
  0.9928753678635900  0.3269473950397810  0.6514769992093647   
  0.0023635985124315  0.6721709176008659  0.6561067463457917   
  0.9965443825917930  0.0023284492038300  0.6505982731543654   
  0.3317928865680670  0.3283240731327908  0.6501007604175442   
  0.3258069061186291  0.0001455731095632  0.6514865228296145   
  0.6656357458146616  0.3333710292062477  0.6505679552763439   
  0.6712365063681602  0.6660887629539971  0.6507607514682974   
  0.6676749496019951  0.0029874748027154  0.6515623430434445   
  0.2217341949562552  0.1109950500215930  0.5496770074672526   
  0.2202507816426049  0.4430803818680857  0.5494355530614357   
  0.2199992918388318  0.7786360452204519  0.5531195189829035   
  0.5544649473708816  0.1099949166640428  0.5505859614263571   
  0.5555865853584478  0.4442355017591311  0.5499744876811405   
  0.5565978472332773  0.7790391411043558  0.5495391940158783   
  0.8881083719292278  0.1103507001051085  0.5498085030375037   
  0.8902926161824922  0.4461803104548565  0.5511004837055822   
  0.8898531146463711  0.7768947755627309  0.5506398840976487   
  0.1111099969999998  0.2222199939999996  0.4489699749999971   
  0.1111100130000011  0.5555599990000033  0.4489699749999971   
  0.1111099800000019  0.8888899780000017  0.4489699749999971   
  0.4444400200000018  0.2222199939999996  0.4489699749999971   
  0.4444400260000023  0.5555599990000033  0.4489699749999971   
  0.4444400029999969  0.8888899780000017  0.4489699749999971   
  0.7777800140000011  0.2222199939999996  0.4489699749999971   
  0.7777799990000034  0.5555599990000033  0.4489699749999971   
  0.7777799970000032  0.8888899780000017  0.4489699749999971   
  0.3800268938272424  0.6181654516602180  0.6304906227283738   
  0.1215394174974875  0.5596232629648838  0.7148067490707533   
  0.4164020109854505  0.8472856046047710  0.7043512636328941   
 
      
      
      
      
      
      
      
      
      
      
      
      
      
      
      
      
      
      
      
      
      
      
      
      
      
      
      
      
      
      
      
      
      
      
      
      
      
      
      
      
      
      
      
      
      
      
      
      
      
      
      
      
      
      
      
      
      
      
      
      
      
      
      
      
      
      
      
      
      
      
      
      
      
      
      
      
      
      
      
      
      
      
      
      
      
      
      
      
      
      
      
      
      
      
      
      
      
      
      
      
      
      
      
      
      
      
      
      
      
      
      
