# Supplementary material for: Tuning oxidant and antioxidant activities of ceria by anchoring copper single-site for antibacterial application
Source: Nat Commun. 2024 Feb 3;15:1010. doi: 10.1038/s41467-024-45255-6 (PMC10837451; doi:10.1038/s41467-024-45255-6)
Supplement: Supplementary file 5 — Supplementary Data 1 [file 41467_2024_45255_MOESM5_ESM.zip › 6-FigS26-Ce7c@Cu-sub/7-O2-H2O.vasp]

 POSCAR\(2)                             
   1.00000000000000     
    11.6690998077000003    0.0000000000000000    0.0000000000000000
    -5.8345499039000002   10.1057368727999997    0.0000000000000000
     0.0000000000000000    0.0000000000000000   31.1158008574999982
   O    Ce   Cu   H 
    75    35     1     4
Selective dynamics
Direct
  0.1267456604398205  0.6908198056192818  0.7820358124525170   
  0.0120307982967515  0.6640242288233370  0.7746416559147825   
  0.3328304496828505  0.6661778470002315  0.5760296102512837   
  0.0000000000000000  0.0000000000000000  0.4234499829999976   
  0.0000000000000000  0.3333300019999967  0.4234499829999976   
  0.9999999950000031  0.6666700079999970  0.4234499829999976   
  0.3333300030000004  0.0000000000000000  0.4234499829999976   
  0.3333300030000004  0.3333300019999967  0.4234499829999976   
  0.3333299980000035  0.6666700079999970  0.4234499829999976   
  0.6666700170000013  0.0000000000000000  0.4234499829999976   
  0.6666700270000021  0.3333300019999967  0.4234499829999976   
  0.6666700119999973  0.6666700079999970  0.4234499829999976   
  0.1114149296746070  0.2221719425756239  0.5246830580094491   
  0.1112031307635573  0.5557372071390426  0.5253961743420135   
  0.1115242592931988  0.8887644082507942  0.5253888378899907   
  0.4446044240033926  0.2233981075484914  0.5249310066286239   
  0.4430577080502598  0.5539154273299507  0.5250388867479259   
  0.4442149200510235  0.8884868271776148  0.5252909818123824   
  0.7782992166915552  0.2218961354353920  0.5247854076877697   
  0.7770434077143189  0.5551696649762081  0.5250655811943049   
  0.7779242990698186  0.8889190415906231  0.5245899954183756   
  0.2222200100000009  0.1111099969999998  0.3213800030000016   
  0.2222199939999996  0.4444399870000026  0.3213800030000016   
  0.2222199870000026  0.7777799690000009  0.3213800030000016   
  0.5555599839999985  0.1111099969999998  0.3213800030000016   
  0.5555599670000007  0.4444399870000026  0.3213800030000016   
  0.5555599610000002  0.7777799690000009  0.3213800030000016   
  0.8888899660000007  0.1111099969999998  0.3213800030000016   
  0.8888900110000009  0.4444399870000026  0.3213800030000016   
  0.8888899840000022  0.7777799690000009  0.3213800030000016   
  0.2194542068334666  0.1038481533589972  0.6271572494063852   
  0.2204775708580097  0.4473462094939188  0.6270486178601369   
  0.2132027012949832  0.7942637631604088  0.6289674819829956   
  0.5542595210946100  0.1072065105069180  0.6258970157519106   
  0.5584040673395096  0.4439792267417988  0.6238273256087097   
  0.5513473428989148  0.7773605982060837  0.6269069694436892   
  0.8891453767917701  0.1107986614474062  0.6248321466912705   
  0.8915228335529458  0.4458766197381229  0.6253042091602973   
  0.8853577300037742  0.7775470578189941  0.6239280728359042   
  0.1111099969999998  0.2222199939999996  0.3724099969999983   
  0.1111100130000011  0.5555599990000033  0.3724099969999983   
  0.1111099800000019  0.8888899780000017  0.3724099969999983   
  0.4444400200000018  0.2222199939999996  0.3724099969999983   
  0.4444400260000023  0.5555599990000033  0.3724099969999983   
  0.4444400029999969  0.8888899780000017  0.3724099969999983   
  0.7777800140000011  0.2222199939999996  0.3724099969999983   
  0.7777799990000034  0.5555599990000033  0.3724099969999983   
  0.7777799970000032  0.8888899780000017  0.3724099969999983   
  0.1088849075875831  0.2214168046928924  0.6755941737107065   
  0.0683379292928113  0.5350703374456149  0.6887912926463828   
  0.0778177417495494  0.8775827879077603  0.6828363805236869   
  0.4489682555349661  0.2276953218087691  0.6740237548837408   
  0.4486466910081203  0.5476986472908142  0.6744940796706677   
  0.4688077003658495  0.9223262207099390  0.6881041948544565   
  0.7799580999482562  0.2216237297695296  0.6749321835241977   
  0.7756922522971039  0.5561155768661276  0.6753394042560410   
  0.7770920043061958  0.8901667736061856  0.6757112942929902   
  0.0002589813179877  0.3321251874858933  0.5759424964138707   
  0.9993033421574015  0.6663998187746086  0.5759614205062560   
  0.0005335929215616  0.0007045275825444  0.5756753181993259   
  0.3299412147362455  0.3305360049467632  0.5771089805753058   
  0.3362906698017327  0.0031683734368049  0.5753106152761066   
  0.6676941202313719  0.3314728321809295  0.5759490290569110   
  0.6645992809138104  0.6675763226734373  0.5757057253328737   
  0.6676817315223978  0.9991495508063607  0.5758275732401803   
  0.2222200100000009  0.1111099969999998  0.4744800069999968   
  0.2222199939999996  0.4444399870000026  0.4744800069999968   
  0.2222199870000026  0.7777799690000009  0.4744800069999968   
  0.5555599839999985  0.1111099969999998  0.4744800069999968   
  0.5555599670000007  0.4444399870000026  0.4744800069999968   
  0.5555599610000002  0.7777799690000009  0.4744800069999968   
  0.8888899660000007  0.1111099969999998  0.4744800069999968   
  0.8888900110000009  0.4444399870000026  0.4744800069999968   
  0.8888899840000022  0.7777799690000009  0.4744800069999968   
  0.2740324963610886  0.9835913809779018  0.7323382697553125   
  0.0000000000000000  0.0000000000000000  0.3468999959999977   
  0.0000000000000000  0.3333300019999967  0.3468999959999977   
  0.9999999950000031  0.6666700079999970  0.3468999959999977   
  0.3333300030000004  0.0000000000000000  0.3468999959999977   
  0.3333300030000004  0.3333300019999967  0.3468999959999977   
  0.3333299980000035  0.6666700079999970  0.3468999959999977   
  0.6666700170000013  0.0000000000000000  0.3468999959999977   
  0.6666700270000021  0.3333300019999967  0.3468999959999977   
  0.6666700119999973  0.6666700079999970  0.3468999959999977   
  0.9977863188826075  0.3287941011712948  0.6506994758215193   
  0.9950540414725569  0.6716196932063727  0.6511779228554888   
  0.9956678025207444  0.9983473318528402  0.6515153426676947   
  0.3323082718910895  0.3299148487188437  0.6510152480346910   
  0.3367708860572609  0.0057133237062337  0.6520984156742613   
  0.6687577570895838  0.3344293001064129  0.6499773471858974   
  0.6667725455175133  0.6654283864025488  0.6503769673081974   
  0.6726175076356014  0.0024244959209594  0.6504978900276583   
  0.2216680793221250  0.1096424324100373  0.5503745676495045   
  0.2205139456309941  0.4441811324519102  0.5501480906894815   
  0.2228178852083749  0.7785293635489082  0.5530639670156891   
  0.5554374929377318  0.1103838889945384  0.5501543623448967   
  0.5550868456166150  0.4440981907327463  0.5500353042652681   
  0.5547278603837134  0.7783267042129502  0.5500895024600518   
  0.8895010781387466  0.1106686244832494  0.5495841302798302   
  0.8899187187849021  0.4449551751648331  0.5502816699898340   
  0.8887340373609558  0.7780459034189616  0.5496667719379605   
  0.1111099969999998  0.2222199939999996  0.4489699749999971   
  0.1111100130000011  0.5555599990000033  0.4489699749999971   
  0.1111099800000019  0.8888899780000017  0.4489699749999971   
  0.4444400200000018  0.2222199939999996  0.4489699749999971   
  0.4444400260000023  0.5555599990000033  0.4489699749999971   
  0.4444400029999969  0.8888899780000017  0.4489699749999971   
  0.7777800140000011  0.2222199939999996  0.4489699749999971   
  0.7777799990000034  0.5555599990000033  0.4489699749999971   
  0.7777799970000032  0.8888899780000017  0.4489699749999971   
  0.3786058827020004  0.6192573788950070  0.6316723707975423   
  0.1544275508258877  0.5757266437887846  0.7028513418477756   
  0.4248807994485027  0.8278976609241043  0.6943216613434192   
  0.1785375314235150  0.9269938627195666  0.7216366131721108   
  0.2973986790208082  0.9300144706451410  0.7502284140386352   
 
      
      
      
      
      
      
      
      
      
      
      
      
      
      
      
      
      
      
      
      
      
      
      
      
      
      
      
      
      
      
      
      
      
      
      
      
      
      
      
      
      
      
      
      
      
      
      
      
      
      
      
      
      
      
      
      
      
      
      
      
      
      
      
      
      
      
      
      
      
      
      
      
      
      
      
      
      
      
      
      
      
      
      
      
      
      
      
      
      
      
      
      
      
      
      
      
      
      
      
      
      
      
      
      
      
      
      
      
      
      
      
      
      
      
      
