# Supplementary material for: Tuning oxidant and antioxidant activities of ceria by anchoring copper single-site for antibacterial application
Source: Nat Commun. 2024 Feb 3;15:1010. doi: 10.1038/s41467-024-45255-6 (PMC10837451; doi:10.1038/s41467-024-45255-6)
Supplement: Supplementary file 5 — Supplementary Data 1 [file 41467_2024_45255_MOESM5_ESM.zip › 6-FigS26-Ce7c@Cu-sub/8-O2.vasp]

 POSCAR\(2)                             
   1.00000000000000     
    11.6690998077000003    0.0000000000000000    0.0000000000000000
    -5.8345499039000002   10.1057368727999997    0.0000000000000000
     0.0000000000000000    0.0000000000000000   31.1158008574999982
   O    Ce   Cu   H 
    74    35     1     2
Selective dynamics
Direct
  0.0938036364814794  0.7531728703846476  0.7684630304294251   
  0.1500356380801493  0.6928392224688559  0.7803735639450284   
  0.3342281265852358  0.6653792277165099  0.5754862275813191   
  0.0000000000000000  0.0000000000000000  0.4234499829999976   
  0.0000000000000000  0.3333300019999967  0.4234499829999976   
  0.9999999950000031  0.6666700079999970  0.4234499829999976   
  0.3333300030000004  0.0000000000000000  0.4234499829999976   
  0.3333300030000004  0.3333300019999967  0.4234499829999976   
  0.3333299980000035  0.6666700079999970  0.4234499829999976   
  0.6666700170000013  0.0000000000000000  0.4234499829999976   
  0.6666700270000021  0.3333300019999967  0.4234499829999976   
  0.6666700119999973  0.6666700079999970  0.4234499829999976   
  0.1113099976460792  0.2222384981987976  0.5246573138593000   
  0.1109729278733556  0.5555425753593740  0.5253778015207814   
  0.1110230066212414  0.8888641130665538  0.5252207542254583   
  0.4445323313671029  0.2229051168869701  0.5250826322026368   
  0.4448810347829573  0.5549467937493267  0.5248464378840709   
  0.4443120287270667  0.8888292562934605  0.5253804265890353   
  0.7780372805722563  0.2217600556563412  0.5248704570728275   
  0.7769168712475586  0.5553362788421196  0.5250760617120056   
  0.7776433989319190  0.8886444004629649  0.5246550969147029   
  0.2222200100000009  0.1111099969999998  0.3213800030000016   
  0.2222199939999996  0.4444399870000026  0.3213800030000016   
  0.2222199870000026  0.7777799690000009  0.3213800030000016   
  0.5555599839999985  0.1111099969999998  0.3213800030000016   
  0.5555599670000007  0.4444399870000026  0.3213800030000016   
  0.5555599610000002  0.7777799690000009  0.3213800030000016   
  0.8888899660000007  0.1111099969999998  0.3213800030000016   
  0.8888900110000009  0.4444399870000026  0.3213800030000016   
  0.8888899840000022  0.7777799690000009  0.3213800030000016   
  0.2198353656806657  0.1103455752107568  0.6251193895330063   
  0.2204974920633566  0.4477170662065111  0.6272772229019251   
  0.2140141102403645  0.7853458768644465  0.6273281268264541   
  0.5534649382125280  0.1073473398932985  0.6253707522471721   
  0.5581540414555595  0.4416406025339712  0.6243219332093407   
  0.5515033469599167  0.7788286399193337  0.6273073347760599   
  0.8886946886255971  0.1108281850078192  0.6250571014888914   
  0.8924654821898574  0.4462913428676676  0.6253055022622557   
  0.8892927840491943  0.7797989664691538  0.6251094925037132   
  0.1111099969999998  0.2222199939999996  0.3724099969999983   
  0.1111100130000011  0.5555599990000033  0.3724099969999983   
  0.1111099800000019  0.8888899780000017  0.3724099969999983   
  0.4444400200000018  0.2222199939999996  0.3724099969999983   
  0.4444400260000023  0.5555599990000033  0.3724099969999983   
  0.4444400029999969  0.8888899780000017  0.3724099969999983   
  0.7777800140000011  0.2222199939999996  0.3724099969999983   
  0.7777799990000034  0.5555599990000033  0.3724099969999983   
  0.7777799970000032  0.8888899780000017  0.3724099969999983   
  0.1085771053898218  0.2212698576202694  0.6759267804856754   
  0.0647678703249364  0.5328261914231024  0.6897407924237897   
  0.1062223251028347  0.8934257111720222  0.6780268443909938   
  0.4424904416163113  0.2220758330852504  0.6751296798142337   
  0.4506255955902116  0.5487290841422300  0.6744214591050329   
  0.4639793847793151  0.9307021750778117  0.6891912138540082   
  0.7781170199007856  0.2210995045357363  0.6747632155782987   
  0.7775045438751709  0.5572876631090294  0.6751388920201963   
  0.7781765889149839  0.8908577904288475  0.6758581806189286   
  0.0004182377016769  0.3320389725998539  0.5759805211176309   
  0.9982426540442678  0.6663191414397620  0.5758136051392365   
  0.9994729224015844  0.0003544159178589  0.5756174068238454   
  0.3319397305323816  0.3338197527957024  0.5765272139865256   
  0.3334656112550441  0.0014247220592662  0.5758126759673248   
  0.6680893594342825  0.3316886458390301  0.5760608613230661   
  0.6659541534023282  0.6679312340727569  0.5764966715636965   
  0.6676154199266291  0.9992532747648978  0.5760116836395754   
  0.2222200100000009  0.1111099969999998  0.4744800069999968   
  0.2222199939999996  0.4444399870000026  0.4744800069999968   
  0.2222199870000026  0.7777799690000009  0.4744800069999968   
  0.5555599839999985  0.1111099969999998  0.4744800069999968   
  0.5555599670000007  0.4444399870000026  0.4744800069999968   
  0.5555599610000002  0.7777799690000009  0.4744800069999968   
  0.8888899660000007  0.1111099969999998  0.4744800069999968   
  0.8888900110000009  0.4444399870000026  0.4744800069999968   
  0.8888899840000022  0.7777799690000009  0.4744800069999968   
  0.0000000000000000  0.0000000000000000  0.3468999959999977   
  0.0000000000000000  0.3333300019999967  0.3468999959999977   
  0.9999999950000031  0.6666700079999970  0.3468999959999977   
  0.3333300030000004  0.0000000000000000  0.3468999959999977   
  0.3333300030000004  0.3333300019999967  0.3468999959999977   
  0.3333299980000035  0.6666700079999970  0.3468999959999977   
  0.6666700170000013  0.0000000000000000  0.3468999959999977   
  0.6666700270000021  0.3333300019999967  0.3468999959999977   
  0.6666700119999973  0.6666700079999970  0.3468999959999977   
  0.9977118217536787  0.3288978143566077  0.6507181113357564   
  0.9990395005769851  0.6728397327244560  0.6507506086229574   
  0.9986544609633610  0.0008736527359787  0.6511795618711839   
  0.3332531959782621  0.3308752961003744  0.6508836069655713   
  0.3268757755941766  0.0005133836980987  0.6507104894215995   
  0.6672064137904824  0.3326235046616280  0.6501192971606172   
  0.6686395012773525  0.6663764542796845  0.6508673273411519   
  0.6704239912038704  0.0018015112190259  0.6507035446714966   
  0.2215032386573241  0.1108040796436605  0.5498601448172308   
  0.2213582502582136  0.4446239458052896  0.5502097734225463   
  0.2225672059913944  0.7771446776048698  0.5525242387587100   
  0.5552012699224543  0.1101807150116714  0.5503758430468553   
  0.5554847081604707  0.4443535019672885  0.5501261818032174   
  0.5550991986192014  0.7783943937466364  0.5502038499016720   
  0.8890611563820219  0.1107530617022707  0.5497340201683694   
  0.8896195970946951  0.4446250374206165  0.5503679889249188   
  0.8890352172534850  0.7783658874771417  0.5498564640792978   
  0.1111099969999998  0.2222199939999996  0.4489699749999971   
  0.1111100130000011  0.5555599990000033  0.4489699749999971   
  0.1111099800000019  0.8888899780000017  0.4489699749999971   
  0.4444400200000018  0.2222199939999996  0.4489699749999971   
  0.4444400260000023  0.5555599990000033  0.4489699749999971   
  0.4444400029999969  0.8888899780000017  0.4489699749999971   
  0.7777800140000011  0.2222199939999996  0.4489699749999971   
  0.7777799990000034  0.5555599990000033  0.4489699749999971   
  0.7777799970000032  0.8888899780000017  0.4489699749999971   
  0.3789265718970375  0.6202645931465380  0.6319777843174803   
  0.1452994126175954  0.5706374429642133  0.7069130726812787   
  0.4223144302263299  0.8426282678634389  0.7019140428644850   
 
      
      
      
      
      
      
      
      
      
      
      
      
      
      
      
      
      
      
      
      
      
      
      
      
      
      
      
      
      
      
      
      
      
      
      
      
      
      
      
      
      
      
      
      
      
      
      
      
      
      
      
      
      
      
      
      
      
      
      
      
      
      
      
      
      
      
      
      
      
      
      
      
      
      
      
      
      
      
      
      
      
      
      
      
      
      
      
      
      
      
      
      
      
      
      
      
      
      
      
      
      
      
      
      
      
      
      
      
      
      
      
      
