# Supplementary material for: Tuning oxidant and antioxidant activities of ceria by anchoring copper single-site for antibacterial application
Source: Nat Commun. 2024 Feb 3;15:1010. doi: 10.1038/s41467-024-45255-6 (PMC10837451; doi:10.1038/s41467-024-45255-6)
Supplement: Supplementary file 5 — Supplementary Data 1 [file 41467_2024_45255_MOESM5_ESM.zip › 7-FigS27-Cu3/3-OH.vasp]

CONTCAR\(1)                             
   1.00000000000000     
    11.6690998077000003    0.0000000000000000    0.0000000000000000
    -5.8345499039000002   10.1057368727999997    0.0000000000000000
     0.0000000000000000    0.0000000000000000   31.1158008574999982
   O    Ce   Cu   H 
    76    36     3     2
Selective dynamics
Direct
  0.0000000000000000  0.0000000000000000  0.4234499929999984   F   F   F
  0.0000000000000000  0.3333300050000005  0.4234499929999984   F   F   F
  0.0000000000000000  0.6666700239999983  0.4234499929999984   F   F   F
  0.3333300050000005  0.0000000000000000  0.4234499929999984   F   F   F
  0.3333300050000005  0.3333300050000005  0.4234499929999984   F   F   F
  0.3333300050000005  0.6666700239999983  0.4234499929999984   F   F   F
  0.6666700239999983  0.0000000000000000  0.4234499929999984   F   F   F
  0.6666700239999983  0.3333300050000005  0.4234499929999984   F   F   F
  0.6666700239999983  0.6666700239999983  0.4234499929999984   F   F   F
  0.1113414675886016  0.2226372697740392  0.5251217767076871   T   T   T
  0.1108562112814981  0.5552917278425643  0.5248454188651236   T   T   T
  0.1111226832900894  0.8883580170970247  0.5246585408054115   T   T   T
  0.4443597958184633  0.2223279820696845  0.5251052720428181   T   T   T
  0.4441137602681914  0.5551035619386858  0.5251031582475785   T   T   T
  0.4435955136830704  0.8883355363202405  0.5246618039488079   T   T   T
  0.7776671909694707  0.2225989853820474  0.5251231161181411   T   T   T
  0.7773600340282101  0.5550968884595739  0.5251037919306932   T   T   T
  0.7772534319114809  0.8881600994248557  0.5249717337734140   T   T   T
  0.2222200040000004  0.1111100019999967  0.3213799890000004   F   F   F
  0.2222200040000004  0.4444400069999972  0.3213799890000004   F   F   F
  0.2222200040000004  0.7777799959999996  0.3213799890000004   F   F   F
  0.5555599930000028  0.1111100019999967  0.3213799890000004   F   F   F
  0.5555599930000028  0.4444400069999972  0.3213799890000004   F   F   F
  0.5555599930000028  0.7777799959999996  0.3213799890000004   F   F   F
  0.8888900279999987  0.1111100019999967  0.3213799890000004   F   F   F
  0.8888900279999987  0.4444400069999972  0.3213799890000004   F   F   F
  0.8888900279999987  0.7777799959999996  0.3213799890000004   F   F   F
  0.2220933301091854  0.1114171785545536  0.6258699567468106   T   T   T
  0.2241765006041435  0.4446704770343159  0.6264458529914988   T   T   T
  0.2216888651259663  0.7773968859199156  0.6244492479400298   T   T   T
  0.5553712199503003  0.1113764082175490  0.6258777612202455   T   T   T
  0.5563067088636503  0.4464151639306538  0.6316180038165566   T   T   T
  0.5562357960416880  0.7763939621790487  0.6252051585096311   T   T   T
  0.8869564399580130  0.1078520625113778  0.6228015101258507   T   T   T
  0.8865352805692349  0.4447127415619017  0.6264413843349523   T   T   T
  0.8861923986703862  0.7764037736758236  0.6251537286286705   T   T   T
  0.1111100019999967  0.2222200040000004  0.3724099989999985   F   F   F
  0.1111100019999967  0.5555599930000028  0.3724099989999985   F   F   F
  0.1111100019999967  0.8888900279999987  0.3724099989999985   F   F   F
  0.4444400069999972  0.2222200040000004  0.3724099989999985   F   F   F
  0.4444400069999972  0.5555599930000028  0.3724099989999985   F   F   F
  0.4444400069999972  0.8888900279999987  0.3724099989999985   F   F   F
  0.7777799959999996  0.2222200040000004  0.3724099989999985   F   F   F
  0.7777799959999996  0.5555599930000028  0.3724099989999985   F   F   F
  0.7777799959999996  0.8888900279999987  0.3724099989999985   F   F   F
  0.0980940292856722  0.2151410517387804  0.6740585039727319   T   T   T
  0.1122840726033500  0.5585952976125030  0.6759053581048075   T   T   T
  0.1105680037511391  0.8862223780792780  0.6757093331602489   T   T   T
  0.4331190341305477  0.2002746320702144  0.6806502530616295   T   T   T
  0.4408066757449199  0.5718005681718590  0.6820037810811340   T   T   T
  0.4414886624889249  0.8861112436782328  0.6757368941253998   T   T   T
  0.7830488603219100  0.2151478626227983  0.6740421106538876   T   T   T
  0.7971230826997255  0.5721850139482066  0.6820199566306678   T   T   T
  0.7805115265124067  0.8949392077846047  0.6754885002294341   T   T   T
  0.0006149250409266  0.3350124401980120  0.5761745171352558   T   T   T
  0.9996530735333913  0.6662548146919064  0.5758413931499913   T   T   T
  0.0009691928628520  0.9987314708484258  0.5753863883173879   T   T   T
  0.3350024616644606  0.3339659194386174  0.5762719010582379   T   T   T
  0.3328411405414852  0.6662636325792795  0.5758641042805177   T   T   T
  0.3329613486748455  0.9996920990547773  0.5757825492822198   T   T   T
  0.6651818765082548  0.3338886723646139  0.5762539552388052   T   T   T
  0.6652474211424934  0.6643818185421403  0.5759251992699651   T   T   T
  0.6639175078460290  0.9986463172803869  0.5754022199244496   T   T   T
  0.2222200040000004  0.1111100019999967  0.4744800029999965   F   F   F
  0.2222200040000004  0.4444400069999972  0.4744800029999965   F   F   F
  0.2222200040000004  0.7777799959999996  0.4744800029999965   F   F   F
  0.5555599930000028  0.1111100019999967  0.4744800029999965   F   F   F
  0.5555599930000028  0.4444400069999972  0.4744800029999965   F   F   F
  0.5555599930000028  0.7777799959999996  0.4744800029999965   F   F   F
  0.8888900279999987  0.1111100019999967  0.4744800029999965   F   F   F
  0.8888900279999987  0.4444400069999972  0.4744800029999965   F   F   F
  0.8888900279999987  0.7777799959999996  0.4744800029999965   F   F   F
  0.6626650748408062  0.3413654605422585  0.7266961791657108   T   T   T
  0.5542318705361878  0.4423495562354124  0.7782909146285821   T   T   T
  0.3446636725936311  0.3411569358843411  0.7267582729356372   T   T   T
  0.6661998631555103  0.6667360432236418  0.7325458586119000   T   T   T
  0.0000000000000000  0.0000000000000000  0.3468999859999968   F   F   F
  0.0000000000000000  0.3333300050000005  0.3468999859999968   F   F   F
  0.0000000000000000  0.6666700239999983  0.3468999859999968   F   F   F
  0.3333300050000005  0.0000000000000000  0.3468999859999968   F   F   F
  0.3333300050000005  0.3333300050000005  0.3468999859999968   F   F   F
  0.3333300050000005  0.6666700239999983  0.3468999859999968   F   F   F
  0.6666700239999983  0.0000000000000000  0.3468999859999968   F   F   F
  0.6666700239999983  0.3333300050000005  0.3468999859999968   F   F   F
  0.6666700239999983  0.6666700239999983  0.3468999859999968   F   F   F
  0.9988204290236524  0.3316214609954313  0.6502602834257091   T   T   T
  0.0046687690276268  0.6688670043265025  0.6509032645577703   T   T   T
  0.9990897165233961  0.9998477226061563  0.6497666658248691   T   T   T
  0.3231653220966617  0.3278277414274833  0.6543823058447588   T   T   T
  0.3301479625419922  0.6688066641079475  0.6509301738919115   T   T   T
  0.3299710551220237  0.9939209434452972  0.6506124388694671   T   T   T
  0.6706633189793821  0.3278292020002892  0.6543502258765136   T   T   T
  0.6708450724369245  0.6756577273816674  0.6515585190853783   T   T   T
  0.6667769918276987  0.9998234059463799  0.6497840684265598   T   T   T
  0.2231426363396092  0.1120828381517744  0.5504391047308310   T   T   T
  0.2231988250924159  0.4443138666871585  0.5505602201188571   T   T   T
  0.2217864606663581  0.7772751142508219  0.5493535332702527   T   T   T
  0.5552196188507394  0.1120384176538681  0.5504372261161973   T   T   T
  0.5548636447240990  0.4434513436094930  0.5520976655295696   T   T   T
  0.5545804543995039  0.7766058097719357  0.5499731997623678   T   T   T
  0.8885211765094652  0.1107352387594166  0.5497530232093645   T   T   T
  0.8874385352614528  0.4443154935639174  0.5505493567326790   T   T   T
  0.8883180521274300  0.7766322043353348  0.5499576292317983   T   T   T
  0.1111100019999967  0.2222200040000004  0.4489699900000019   F   F   F
  0.1111100019999967  0.5555599930000028  0.4489699900000019   F   F   F
  0.1111100019999967  0.8888900279999987  0.4489699900000019   F   F   F
  0.4444400069999972  0.2222200040000004  0.4489699900000019   F   F   F
  0.4444400069999972  0.5555599930000028  0.4489699900000019   F   F   F
  0.4444400069999972  0.8888900279999987  0.4489699900000019   F   F   F
  0.7777799959999996  0.2222200040000004  0.4489699900000019   F   F   F
  0.7777799959999996  0.5555599930000028  0.4489699900000019   F   F   F
  0.7777799959999996  0.8888900279999987  0.4489699900000019   F   F   F
  0.4805271524380232  0.2948555400520637  0.7333841866733444   T   T   T
  0.7092159232907587  0.5199556067399346  0.7359869357552173   T   T   T
  0.4766478688417131  0.5197355897687529  0.7360008822037343   T   T   T
  0.5499864658581685  0.4340993124070111  0.8094453013822267   T   T   T
  0.7083704538474672  0.7512962957573178  0.7474435991236296   T   T   T
 
  0.00000000E+00  0.00000000E+00  0.00000000E+00
  0.00000000E+00  0.00000000E+00  0.00000000E+00
  0.00000000E+00  0.00000000E+00  0.00000000E+00
  0.00000000E+00  0.00000000E+00  0.00000000E+00
  0.00000000E+00  0.00000000E+00  0.00000000E+00
  0.00000000E+00  0.00000000E+00  0.00000000E+00
  0.00000000E+00  0.00000000E+00  0.00000000E+00
  0.00000000E+00  0.00000000E+00  0.00000000E+00
  0.00000000E+00  0.00000000E+00  0.00000000E+00
  0.00000000E+00  0.00000000E+00  0.00000000E+00
  0.00000000E+00  0.00000000E+00  0.00000000E+00
  0.00000000E+00  0.00000000E+00  0.00000000E+00
  0.00000000E+00  0.00000000E+00  0.00000000E+00
  0.00000000E+00  0.00000000E+00  0.00000000E+00
  0.00000000E+00  0.00000000E+00  0.00000000E+00
  0.00000000E+00  0.00000000E+00  0.00000000E+00
  0.00000000E+00  0.00000000E+00  0.00000000E+00
  0.00000000E+00  0.00000000E+00  0.00000000E+00
  0.00000000E+00  0.00000000E+00  0.00000000E+00
  0.00000000E+00  0.00000000E+00  0.00000000E+00
  0.00000000E+00  0.00000000E+00  0.00000000E+00
  0.00000000E+00  0.00000000E+00  0.00000000E+00
  0.00000000E+00  0.00000000E+00  0.00000000E+00
  0.00000000E+00  0.00000000E+00  0.00000000E+00
  0.00000000E+00  0.00000000E+00  0.00000000E+00
  0.00000000E+00  0.00000000E+00  0.00000000E+00
  0.00000000E+00  0.00000000E+00  0.00000000E+00
  0.00000000E+00  0.00000000E+00  0.00000000E+00
  0.00000000E+00  0.00000000E+00  0.00000000E+00
  0.00000000E+00  0.00000000E+00  0.00000000E+00
  0.00000000E+00  0.00000000E+00  0.00000000E+00
  0.00000000E+00  0.00000000E+00  0.00000000E+00
  0.00000000E+00  0.00000000E+00  0.00000000E+00
  0.00000000E+00  0.00000000E+00  0.00000000E+00
  0.00000000E+00  0.00000000E+00  0.00000000E+00
  0.00000000E+00  0.00000000E+00  0.00000000E+00
  0.00000000E+00  0.00000000E+00  0.00000000E+00
  0.00000000E+00  0.00000000E+00  0.00000000E+00
  0.00000000E+00  0.00000000E+00  0.00000000E+00
  0.00000000E+00  0.00000000E+00  0.00000000E+00
  0.00000000E+00  0.00000000E+00  0.00000000E+00
  0.00000000E+00  0.00000000E+00  0.00000000E+00
  0.00000000E+00  0.00000000E+00  0.00000000E+00
  0.00000000E+00  0.00000000E+00  0.00000000E+00
  0.00000000E+00  0.00000000E+00  0.00000000E+00
  0.00000000E+00  0.00000000E+00  0.00000000E+00
  0.00000000E+00  0.00000000E+00  0.00000000E+00
  0.00000000E+00  0.00000000E+00  0.00000000E+00
  0.00000000E+00  0.00000000E+00  0.00000000E+00
  0.00000000E+00  0.00000000E+00  0.00000000E+00
  0.00000000E+00  0.00000000E+00  0.00000000E+00
  0.00000000E+00  0.00000000E+00  0.00000000E+00
  0.00000000E+00  0.00000000E+00  0.00000000E+00
  0.00000000E+00  0.00000000E+00  0.00000000E+00
  0.00000000E+00  0.00000000E+00  0.00000000E+00
  0.00000000E+00  0.00000000E+00  0.00000000E+00
  0.00000000E+00  0.00000000E+00  0.00000000E+00
  0.00000000E+00  0.00000000E+00  0.00000000E+00
  0.00000000E+00  0.00000000E+00  0.00000000E+00
  0.00000000E+00  0.00000000E+00  0.00000000E+00
  0.00000000E+00  0.00000000E+00  0.00000000E+00
  0.00000000E+00  0.00000000E+00  0.00000000E+00
  0.00000000E+00  0.00000000E+00  0.00000000E+00
  0.00000000E+00  0.00000000E+00  0.00000000E+00
  0.00000000E+00  0.00000000E+00  0.00000000E+00
  0.00000000E+00  0.00000000E+00  0.00000000E+00
  0.00000000E+00  0.00000000E+00  0.00000000E+00
  0.00000000E+00  0.00000000E+00  0.00000000E+00
  0.00000000E+00  0.00000000E+00  0.00000000E+00
  0.00000000E+00  0.00000000E+00  0.00000000E+00
  0.00000000E+00  0.00000000E+00  0.00000000E+00
  0.00000000E+00  0.00000000E+00  0.00000000E+00
  0.00000000E+00  0.00000000E+00  0.00000000E+00
  0.00000000E+00  0.00000000E+00  0.00000000E+00
  0.00000000E+00  0.00000000E+00  0.00000000E+00
  0.00000000E+00  0.00000000E+00  0.00000000E+00
  0.00000000E+00  0.00000000E+00  0.00000000E+00
  0.00000000E+00  0.00000000E+00  0.00000000E+00
  0.00000000E+00  0.00000000E+00  0.00000000E+00
  0.00000000E+00  0.00000000E+00  0.00000000E+00
  0.00000000E+00  0.00000000E+00  0.00000000E+00
  0.00000000E+00  0.00000000E+00  0.00000000E+00
  0.00000000E+00  0.00000000E+00  0.00000000E+00
  0.00000000E+00  0.00000000E+00  0.00000000E+00
  0.00000000E+00  0.00000000E+00  0.00000000E+00
  0.00000000E+00  0.00000000E+00  0.00000000E+00
  0.00000000E+00  0.00000000E+00  0.00000000E+00
  0.00000000E+00  0.00000000E+00  0.00000000E+00
  0.00000000E+00  0.00000000E+00  0.00000000E+00
  0.00000000E+00  0.00000000E+00  0.00000000E+00
  0.00000000E+00  0.00000000E+00  0.00000000E+00
  0.00000000E+00  0.00000000E+00  0.00000000E+00
  0.00000000E+00  0.00000000E+00  0.00000000E+00
  0.00000000E+00  0.00000000E+00  0.00000000E+00
  0.00000000E+00  0.00000000E+00  0.00000000E+00
  0.00000000E+00  0.00000000E+00  0.00000000E+00
  0.00000000E+00  0.00000000E+00  0.00000000E+00
  0.00000000E+00  0.00000000E+00  0.00000000E+00
  0.00000000E+00  0.00000000E+00  0.00000000E+00
  0.00000000E+00  0.00000000E+00  0.00000000E+00
  0.00000000E+00  0.00000000E+00  0.00000000E+00
  0.00000000E+00  0.00000000E+00  0.00000000E+00
  0.00000000E+00  0.00000000E+00  0.00000000E+00
  0.00000000E+00  0.00000000E+00  0.00000000E+00
  0.00000000E+00  0.00000000E+00  0.00000000E+00
  0.00000000E+00  0.00000000E+00  0.00000000E+00
  0.00000000E+00  0.00000000E+00  0.00000000E+00
  0.00000000E+00  0.00000000E+00  0.00000000E+00
  0.00000000E+00  0.00000000E+00  0.00000000E+00
  0.00000000E+00  0.00000000E+00  0.00000000E+00
  0.00000000E+00  0.00000000E+00  0.00000000E+00
  0.00000000E+00  0.00000000E+00  0.00000000E+00
  0.00000000E+00  0.00000000E+00  0.00000000E+00
  0.00000000E+00  0.00000000E+00  0.00000000E+00
  0.00000000E+00  0.00000000E+00  0.00000000E+00
  0.00000000E+00  0.00000000E+00  0.00000000E+00
  0.00000000E+00  0.00000000E+00  0.00000000E+00
