# Supplementary material for: Tuning oxidant and antioxidant activities of ceria by anchoring copper single-site for antibacterial application
Source: Nat Commun. 2024 Feb 3;15:1010. doi: 10.1038/s41467-024-45255-6 (PMC10837451; doi:10.1038/s41467-024-45255-6)
Supplement: Supplementary file 5 — Supplementary Data 1 [file 41467_2024_45255_MOESM5_ESM.zip › 7-FigS27-Cu3/4-H2O.vasp]

CONTCAR\(5)                             
   1.00000000000000     
    11.6690998077000003    0.0000000000000000    0.0000000000000000
    -5.8345499039000002   10.1057368727999997    0.0000000000000000
     0.0000000000000000    0.0000000000000000   31.1158008574999982
   O    Ce   Cu   H 
    76    36     3     3
Selective dynamics
Direct
  0.0000000000000000  0.0000000000000000  0.4234499929999984   F   F   F
  0.0000000000000000  0.3333300050000005  0.4234499929999984   F   F   F
  0.0000000000000000  0.6666700239999983  0.4234499929999984   F   F   F
  0.3333300050000005  0.0000000000000000  0.4234499929999984   F   F   F
  0.3333300050000005  0.3333300050000005  0.4234499929999984   F   F   F
  0.3333300050000005  0.6666700239999983  0.4234499929999984   F   F   F
  0.6666700239999983  0.0000000000000000  0.4234499929999984   F   F   F
  0.6666700239999983  0.3333300050000005  0.4234499929999984   F   F   F
  0.6666700239999983  0.6666700239999983  0.4234499929999984   F   F   F
  0.1118200697547834  0.2232032708433747  0.5250669320146314   T   T   T
  0.1110767561950311  0.5555361572188869  0.5248473667351841   T   T   T
  0.1114023389577372  0.8887647798861223  0.5247434430220705   T   T   T
  0.4446206352422399  0.2226728643414432  0.5251791568011576   T   T   T
  0.4445273755269962  0.5553500992802038  0.5251747835918088   T   T   T
  0.4438676758573600  0.8887024539661840  0.5247276374571158   T   T   T
  0.7779717671249617  0.2231983069736869  0.5250707689159084   T   T   T
  0.7773937591678182  0.5553590914493625  0.5251702560729168   T   T   T
  0.7774721177504281  0.8883430399131788  0.5249599863998297   T   T   T
  0.2222200040000004  0.1111100019999967  0.3213799890000004   F   F   F
  0.2222200040000004  0.4444400069999972  0.3213799890000004   F   F   F
  0.2222200040000004  0.7777799959999996  0.3213799890000004   F   F   F
  0.5555599930000028  0.1111100019999967  0.3213799890000004   F   F   F
  0.5555599930000028  0.4444400069999972  0.3213799890000004   F   F   F
  0.5555599930000028  0.7777799959999996  0.3213799890000004   F   F   F
  0.8888900279999987  0.1111100019999967  0.3213799890000004   F   F   F
  0.8888900279999987  0.4444400069999972  0.3213799890000004   F   F   F
  0.8888900279999987  0.7777799959999996  0.3213799890000004   F   F   F
  0.2221197216207108  0.1118790932618511  0.6258927589986462   T   T   T
  0.2238896790237654  0.4446196038186842  0.6263350551019884   T   T   T
  0.2222063103334656  0.7779392531718303  0.6243885179305573   T   T   T
  0.5564801389616700  0.1120762230160637  0.6258824441143389   T   T   T
  0.5563870463317677  0.4462521130594257  0.6307584267926735   T   T   T
  0.5575412766305148  0.7792393551869859  0.6249105089191911   T   T   T
  0.8873780798537185  0.1089177835420499  0.6233776431402738   T   T   T
  0.8870436786004352  0.4440980618516078  0.6263223278726608   T   T   T
  0.8884370834226910  0.7798806762523187  0.6247914912697553   T   T   T
  0.1111100019999967  0.2222200040000004  0.3724099989999985   F   F   F
  0.1111100019999967  0.5555599930000028  0.3724099989999985   F   F   F
  0.1111100019999967  0.8888900279999987  0.3724099989999985   F   F   F
  0.4444400069999972  0.2222200040000004  0.3724099989999985   F   F   F
  0.4444400069999972  0.5555599930000028  0.3724099989999985   F   F   F
  0.4444400069999972  0.8888900279999987  0.3724099989999985   F   F   F
  0.7777799959999996  0.2222200040000004  0.3724099989999985   F   F   F
  0.7777799959999996  0.5555599930000028  0.3724099989999985   F   F   F
  0.7777799959999996  0.8888900279999987  0.3724099989999985   F   F   F
  0.1007641029589070  0.2170800695091056  0.6744133003870504   T   T   T
  0.1124563134090026  0.5582957688993841  0.6757659708267841   T   T   T
  0.1118607156662310  0.8875216617959505  0.6757080899778909   T   T   T
  0.4369245053224984  0.2065641530017750  0.6778239105441591   T   T   T
  0.4434026031525243  0.5712869660905566  0.6795123815876953   T   T   T
  0.4420025074238352  0.8873496466037227  0.6756900319766662   T   T   T
  0.7823995535852023  0.2172664171921215  0.6746520272316224   T   T   T
  0.7945414528739831  0.5716254926369312  0.6788510534585988   T   T   T
  0.7801405935281489  0.8936982018255126  0.6756683123012519   T   T   T
  0.0008639253395005  0.3351235673222489  0.5761799444129918   T   T   T
  0.9997674889082407  0.6664349688022735  0.5758392256880488   T   T   T
  0.0013658059132754  0.0002728961009906  0.5753037408378243   T   T   T
  0.3349368615895688  0.3341687744797827  0.5765369626163858   T   T   T
  0.3331731896280462  0.6665144420580232  0.5758472577397740   T   T   T
  0.3333827174349880  0.0001896558503389  0.5758611912937803   T   T   T
  0.6657743485946462  0.3342346047038361  0.5765644631203988   T   T   T
  0.6658512125931677  0.6651346128205410  0.5762960260843563   T   T   T
  0.6652153465164864  0.0000320505686163  0.5752814678201689   T   T   T
  0.2222200040000004  0.1111100019999967  0.4744800029999965   F   F   F
  0.2222200040000004  0.4444400069999972  0.4744800029999965   F   F   F
  0.2222200040000004  0.7777799959999996  0.4744800029999965   F   F   F
  0.5555599930000028  0.1111100019999967  0.4744800029999965   F   F   F
  0.5555599930000028  0.4444400069999972  0.4744800029999965   F   F   F
  0.5555599930000028  0.7777799959999996  0.4744800029999965   F   F   F
  0.8888900279999987  0.1111100019999967  0.4744800029999965   F   F   F
  0.8888900279999987  0.4444400069999972  0.4744800029999965   F   F   F
  0.8888900279999987  0.7777799959999996  0.4744800029999965   F   F   F
  0.6611618950255802  0.3398227392352350  0.7304821263546484   T   T   T
  0.5047582801000489  0.2159802486590947  0.7960413714540829   T   T   T
  0.3467078635511127  0.3403194249685847  0.7296566260762916   T   T   T
  0.6604685034994088  0.6562518641396298  0.7375125712124219   T   T   T
  0.0000000000000000  0.0000000000000000  0.3468999859999968   F   F   F
  0.0000000000000000  0.3333300050000005  0.3468999859999968   F   F   F
  0.0000000000000000  0.6666700239999983  0.3468999859999968   F   F   F
  0.3333300050000005  0.0000000000000000  0.3468999859999968   F   F   F
  0.3333300050000005  0.3333300050000005  0.3468999859999968   F   F   F
  0.3333300050000005  0.6666700239999983  0.3468999859999968   F   F   F
  0.6666700239999983  0.0000000000000000  0.3468999859999968   F   F   F
  0.6666700239999983  0.3333300050000005  0.3468999859999968   F   F   F
  0.6666700239999983  0.6666700239999983  0.3468999859999968   F   F   F
  0.9996176916403657  0.3328625102038965  0.6503931463781992   T   T   T
  0.0042155589887437  0.6693610494241047  0.6506840131414092   T   T   T
  0.9997905440712622  0.0006749500139562  0.6499011249441399   T   T   T
  0.3247018326841329  0.3293353614747109  0.6542980230783441   T   T   T
  0.3310825349992912  0.6694166763992140  0.6506725001049595   T   T   T
  0.3305467571249302  0.9947128629926957  0.6504243070453249   T   T   T
  0.6714421142390405  0.3298897078529194  0.6544048715777493   T   T   T
  0.6717784360642119  0.6759732879365089  0.6514140837788955   T   T   T
  0.6672038343248936  0.0005715097587817  0.6498570015676832   T   T   T
  0.2233540067928856  0.1125765113997607  0.5504845809496650   T   T   T
  0.2234010840821930  0.4445389624919321  0.5505386426930595   T   T   T
  0.2220263337866305  0.7775337696709718  0.5493720790155353   T   T   T
  0.5557584688428834  0.1126068612751042  0.5504934001642143   T   T   T
  0.5551778999991727  0.4437463155682564  0.5522254908592337   T   T   T
  0.5551370033668319  0.7773063072219794  0.5499895602198102   T   T   T
  0.8889597517829461  0.1113769548160572  0.5498615698456645   T   T   T
  0.8876621680552520  0.4445203164675297  0.5505371016974618   T   T   T
  0.8887543812222002  0.7773926616438941  0.5499545390226283   T   T   T
  0.1111100019999967  0.2222200040000004  0.4489699900000019   F   F   F
  0.1111100019999967  0.5555599930000028  0.4489699900000019   F   F   F
  0.1111100019999967  0.8888900279999987  0.4489699900000019   F   F   F
  0.4444400069999972  0.2222200040000004  0.4489699900000019   F   F   F
  0.4444400069999972  0.5555599930000028  0.4489699900000019   F   F   F
  0.4444400069999972  0.8888900279999987  0.4489699900000019   F   F   F
  0.7777799959999996  0.2222200040000004  0.4489699900000019   F   F   F
  0.7777799959999996  0.5555599930000028  0.4489699900000019   F   F   F
  0.7777799959999996  0.8888900279999987  0.4489699900000019   F   F   F
  0.4765601699624303  0.2893231090427759  0.7336665342332931   T   T   T
  0.6973820313939996  0.5128556711831748  0.7348380502613013   T   T   T
  0.4804555969248755  0.5128914914371830  0.7343514968634484   T   T   T
  0.5954125843125267  0.2569818950693671  0.7834108721270983   T   T   T
  0.6964852367888773  0.7280024536065222  0.7583111397879461   T   T   T
  0.5105911101133223  0.2683527245594499  0.8211446311979133   T   T   T
 
  0.00000000E+00  0.00000000E+00  0.00000000E+00
  0.00000000E+00  0.00000000E+00  0.00000000E+00
  0.00000000E+00  0.00000000E+00  0.00000000E+00
  0.00000000E+00  0.00000000E+00  0.00000000E+00
  0.00000000E+00  0.00000000E+00  0.00000000E+00
  0.00000000E+00  0.00000000E+00  0.00000000E+00
  0.00000000E+00  0.00000000E+00  0.00000000E+00
  0.00000000E+00  0.00000000E+00  0.00000000E+00
  0.00000000E+00  0.00000000E+00  0.00000000E+00
  0.00000000E+00  0.00000000E+00  0.00000000E+00
  0.00000000E+00  0.00000000E+00  0.00000000E+00
  0.00000000E+00  0.00000000E+00  0.00000000E+00
  0.00000000E+00  0.00000000E+00  0.00000000E+00
  0.00000000E+00  0.00000000E+00  0.00000000E+00
  0.00000000E+00  0.00000000E+00  0.00000000E+00
  0.00000000E+00  0.00000000E+00  0.00000000E+00
  0.00000000E+00  0.00000000E+00  0.00000000E+00
  0.00000000E+00  0.00000000E+00  0.00000000E+00
  0.00000000E+00  0.00000000E+00  0.00000000E+00
  0.00000000E+00  0.00000000E+00  0.00000000E+00
  0.00000000E+00  0.00000000E+00  0.00000000E+00
  0.00000000E+00  0.00000000E+00  0.00000000E+00
  0.00000000E+00  0.00000000E+00  0.00000000E+00
  0.00000000E+00  0.00000000E+00  0.00000000E+00
  0.00000000E+00  0.00000000E+00  0.00000000E+00
  0.00000000E+00  0.00000000E+00  0.00000000E+00
  0.00000000E+00  0.00000000E+00  0.00000000E+00
  0.00000000E+00  0.00000000E+00  0.00000000E+00
  0.00000000E+00  0.00000000E+00  0.00000000E+00
  0.00000000E+00  0.00000000E+00  0.00000000E+00
  0.00000000E+00  0.00000000E+00  0.00000000E+00
  0.00000000E+00  0.00000000E+00  0.00000000E+00
  0.00000000E+00  0.00000000E+00  0.00000000E+00
  0.00000000E+00  0.00000000E+00  0.00000000E+00
  0.00000000E+00  0.00000000E+00  0.00000000E+00
  0.00000000E+00  0.00000000E+00  0.00000000E+00
  0.00000000E+00  0.00000000E+00  0.00000000E+00
  0.00000000E+00  0.00000000E+00  0.00000000E+00
  0.00000000E+00  0.00000000E+00  0.00000000E+00
  0.00000000E+00  0.00000000E+00  0.00000000E+00
  0.00000000E+00  0.00000000E+00  0.00000000E+00
  0.00000000E+00  0.00000000E+00  0.00000000E+00
  0.00000000E+00  0.00000000E+00  0.00000000E+00
  0.00000000E+00  0.00000000E+00  0.00000000E+00
  0.00000000E+00  0.00000000E+00  0.00000000E+00
  0.00000000E+00  0.00000000E+00  0.00000000E+00
  0.00000000E+00  0.00000000E+00  0.00000000E+00
  0.00000000E+00  0.00000000E+00  0.00000000E+00
  0.00000000E+00  0.00000000E+00  0.00000000E+00
  0.00000000E+00  0.00000000E+00  0.00000000E+00
  0.00000000E+00  0.00000000E+00  0.00000000E+00
  0.00000000E+00  0.00000000E+00  0.00000000E+00
  0.00000000E+00  0.00000000E+00  0.00000000E+00
  0.00000000E+00  0.00000000E+00  0.00000000E+00
  0.00000000E+00  0.00000000E+00  0.00000000E+00
  0.00000000E+00  0.00000000E+00  0.00000000E+00
  0.00000000E+00  0.00000000E+00  0.00000000E+00
  0.00000000E+00  0.00000000E+00  0.00000000E+00
  0.00000000E+00  0.00000000E+00  0.00000000E+00
  0.00000000E+00  0.00000000E+00  0.00000000E+00
  0.00000000E+00  0.00000000E+00  0.00000000E+00
  0.00000000E+00  0.00000000E+00  0.00000000E+00
  0.00000000E+00  0.00000000E+00  0.00000000E+00
  0.00000000E+00  0.00000000E+00  0.00000000E+00
  0.00000000E+00  0.00000000E+00  0.00000000E+00
  0.00000000E+00  0.00000000E+00  0.00000000E+00
  0.00000000E+00  0.00000000E+00  0.00000000E+00
  0.00000000E+00  0.00000000E+00  0.00000000E+00
  0.00000000E+00  0.00000000E+00  0.00000000E+00
  0.00000000E+00  0.00000000E+00  0.00000000E+00
  0.00000000E+00  0.00000000E+00  0.00000000E+00
  0.00000000E+00  0.00000000E+00  0.00000000E+00
  0.00000000E+00  0.00000000E+00  0.00000000E+00
  0.00000000E+00  0.00000000E+00  0.00000000E+00
  0.00000000E+00  0.00000000E+00  0.00000000E+00
  0.00000000E+00  0.00000000E+00  0.00000000E+00
  0.00000000E+00  0.00000000E+00  0.00000000E+00
  0.00000000E+00  0.00000000E+00  0.00000000E+00
  0.00000000E+00  0.00000000E+00  0.00000000E+00
  0.00000000E+00  0.00000000E+00  0.00000000E+00
  0.00000000E+00  0.00000000E+00  0.00000000E+00
  0.00000000E+00  0.00000000E+00  0.00000000E+00
  0.00000000E+00  0.00000000E+00  0.00000000E+00
  0.00000000E+00  0.00000000E+00  0.00000000E+00
  0.00000000E+00  0.00000000E+00  0.00000000E+00
  0.00000000E+00  0.00000000E+00  0.00000000E+00
  0.00000000E+00  0.00000000E+00  0.00000000E+00
  0.00000000E+00  0.00000000E+00  0.00000000E+00
  0.00000000E+00  0.00000000E+00  0.00000000E+00
  0.00000000E+00  0.00000000E+00  0.00000000E+00
  0.00000000E+00  0.00000000E+00  0.00000000E+00
  0.00000000E+00  0.00000000E+00  0.00000000E+00
  0.00000000E+00  0.00000000E+00  0.00000000E+00
  0.00000000E+00  0.00000000E+00  0.00000000E+00
  0.00000000E+00  0.00000000E+00  0.00000000E+00
  0.00000000E+00  0.00000000E+00  0.00000000E+00
  0.00000000E+00  0.00000000E+00  0.00000000E+00
  0.00000000E+00  0.00000000E+00  0.00000000E+00
  0.00000000E+00  0.00000000E+00  0.00000000E+00
  0.00000000E+00  0.00000000E+00  0.00000000E+00
  0.00000000E+00  0.00000000E+00  0.00000000E+00
  0.00000000E+00  0.00000000E+00  0.00000000E+00
  0.00000000E+00  0.00000000E+00  0.00000000E+00
  0.00000000E+00  0.00000000E+00  0.00000000E+00
  0.00000000E+00  0.00000000E+00  0.00000000E+00
  0.00000000E+00  0.00000000E+00  0.00000000E+00
  0.00000000E+00  0.00000000E+00  0.00000000E+00
  0.00000000E+00  0.00000000E+00  0.00000000E+00
  0.00000000E+00  0.00000000E+00  0.00000000E+00
  0.00000000E+00  0.00000000E+00  0.00000000E+00
  0.00000000E+00  0.00000000E+00  0.00000000E+00
  0.00000000E+00  0.00000000E+00  0.00000000E+00
  0.00000000E+00  0.00000000E+00  0.00000000E+00
  0.00000000E+00  0.00000000E+00  0.00000000E+00
  0.00000000E+00  0.00000000E+00  0.00000000E+00
  0.00000000E+00  0.00000000E+00  0.00000000E+00
  0.00000000E+00  0.00000000E+00  0.00000000E+00
  0.00000000E+00  0.00000000E+00  0.00000000E+00
