# Supplementary material for: Tuning oxidant and antioxidant activities of ceria by anchoring copper single-site for antibacterial application
Source: Nat Commun. 2024 Feb 3;15:1010. doi: 10.1038/s41467-024-45255-6 (PMC10837451; doi:10.1038/s41467-024-45255-6)
Supplement: Supplementary file 5 — Supplementary Data 1 [file 41467_2024_45255_MOESM5_ESM.zip › 7-FigS27-Cu3/6-O.vasp]

CONTCAR\(5)                             
   1.00000000000000     
    11.6690998077000003    0.0000000000000000    0.0000000000000000
    -5.8345499039000002   10.1057368727999997    0.0000000000000000
     0.0000000000000000    0.0000000000000000   31.1158008574999982
   O    Ce   Cu   H 
    76    36     3     1
Selective dynamics
Direct
  0.0000000000000000  0.0000000000000000  0.4234499929999984   F   F   F
  0.0000000000000000  0.3333300050000005  0.4234499929999984   F   F   F
  0.0000000000000000  0.6666700239999983  0.4234499929999984   F   F   F
  0.3333300050000005  0.0000000000000000  0.4234499929999984   F   F   F
  0.3333300050000005  0.3333300050000005  0.4234499929999984   F   F   F
  0.3333300050000005  0.6666700239999983  0.4234499929999984   F   F   F
  0.6666700239999983  0.0000000000000000  0.4234499929999984   F   F   F
  0.6666700239999983  0.3333300050000005  0.4234499929999984   F   F   F
  0.6666700239999983  0.6666700239999983  0.4234499929999984   F   F   F
  0.1116884019217892  0.2226477713921184  0.5251403958364662   T   T   T
  0.1112024747364444  0.5558752888889771  0.5248360634851679   T   T   T
  0.1113716268293956  0.8888770946642879  0.5247266863816975   T   T   T
  0.4444187889674964  0.2223097596244870  0.5251242079884477   T   T   T
  0.4446290333999698  0.5557064254851412  0.5250957468592716   T   T   T
  0.4440358946539291  0.8888777350237831  0.5247192970999635   T   T   T
  0.7775021747058943  0.2226487852349095  0.5251426159127064   T   T   T
  0.7776134430387671  0.5557093544858560  0.5250989761063494   T   T   T
  0.7776360468846448  0.8887088017097682  0.5251240928158367   T   T   T
  0.2222200040000004  0.1111100019999967  0.3213799890000004   F   F   F
  0.2222200040000004  0.4444400069999972  0.3213799890000004   F   F   F
  0.2222200040000004  0.7777799959999996  0.3213799890000004   F   F   F
  0.5555599930000028  0.1111100019999967  0.3213799890000004   F   F   F
  0.5555599930000028  0.4444400069999972  0.3213799890000004   F   F   F
  0.5555599930000028  0.7777799959999996  0.3213799890000004   F   F   F
  0.8888900279999987  0.1111100019999967  0.3213799890000004   F   F   F
  0.8888900279999987  0.4444400069999972  0.3213799890000004   F   F   F
  0.8888900279999987  0.7777799959999996  0.3213799890000004   F   F   F
  0.2243631923517171  0.1127970031079002  0.6259748986361942   T   T   T
  0.2239615004990370  0.4448801246152740  0.6258482072962579   T   T   T
  0.2219353024656670  0.7776108269751631  0.6246626733041580   T   T   T
  0.5548368879682428  0.1128292268414199  0.6259946357447106   T   T   T
  0.5567500404310550  0.4471142317120567  0.6316437337955207   T   T   T
  0.5572330117823583  0.7773148375564460  0.6255393054626097   T   T   T
  0.8878383475463849  0.1093783023164718  0.6229703622365577   T   T   T
  0.8871993580769981  0.4448799983550344  0.6258815842183765   T   T   T
  0.8864768603557920  0.7772656242217906  0.6255369507949240   T   T   T
  0.1111100019999967  0.2222200040000004  0.3724099989999985   F   F   F
  0.1111100019999967  0.5555599930000028  0.3724099989999985   F   F   F
  0.1111100019999967  0.8888900279999987  0.3724099989999985   F   F   F
  0.4444400069999972  0.2222200040000004  0.3724099989999985   F   F   F
  0.4444400069999972  0.5555599930000028  0.3724099989999985   F   F   F
  0.4444400069999972  0.8888900279999987  0.3724099989999985   F   F   F
  0.7777799959999996  0.2222200040000004  0.3724099989999985   F   F   F
  0.7777799959999996  0.5555599930000028  0.3724099989999985   F   F   F
  0.7777799959999996  0.8888900279999987  0.3724099989999985   F   F   F
  0.1003298081925692  0.2172917864961903  0.6738393449828450   T   T   T
  0.1119431830408146  0.5575817253634270  0.6756850706946977   T   T   T
  0.1122053147231483  0.8879237428260254  0.6755589840820662   T   T   T
  0.4352283230289089  0.2043297011766398  0.6816635594216436   T   T   T
  0.4371756674850360  0.5695413731377315  0.6817768630458474   T   T   T
  0.4419993474656536  0.8878485757889294  0.6755229575837944   T   T   T
  0.7832677997390860  0.2173297543674835  0.6738692695251984   T   T   T
  0.7986056594864621  0.5697274133286143  0.6818303999130464   T   T   T
  0.7818542360281100  0.8972538674751434  0.6752317957648089   T   T   T
  0.0009074407924103  0.3353952700096912  0.5758271817809089   T   T   T
  0.9999232954104897  0.6670352922422964  0.5758651770863850   T   T   T
  0.0017018647012250  0.9994168211829333  0.5757139130614988   T   T   T
  0.3356638303453252  0.3346101449526273  0.5761221834614432   T   T   T
  0.3335849058353730  0.6670857016986176  0.5758589475466565   T   T   T
  0.3329769832949907  0.9994695619176994  0.5759492243863704   T   T   T
  0.6653935636389363  0.3345771395274468  0.5761220946430470   T   T   T
  0.6657396064317425  0.6650316756049293  0.5760562078327283   T   T   T
  0.6641414537245751  0.9993935179209146  0.5757043223198934   T   T   T
  0.2222200040000004  0.1111100019999967  0.4744800029999965   F   F   F
  0.2222200040000004  0.4444400069999972  0.4744800029999965   F   F   F
  0.2222200040000004  0.7777799959999996  0.4744800029999965   F   F   F
  0.5555599930000028  0.1111100019999967  0.4744800029999965   F   F   F
  0.5555599930000028  0.4444400069999972  0.4744800029999965   F   F   F
  0.5555599930000028  0.7777799959999996  0.4744800029999965   F   F   F
  0.8888900279999987  0.1111100019999967  0.4744800029999965   F   F   F
  0.8888900279999987  0.4444400069999972  0.4744800029999965   F   F   F
  0.8888900279999987  0.7777799959999996  0.4744800029999965   F   F   F
  0.6554393532043576  0.3327033917585780  0.7271868914511188   T   T   T
  0.5503178470107954  0.4348088294194170  0.7728414861445074   T   T   T
  0.3431233458588352  0.3325455197785985  0.7271822497641196   T   T   T
  0.6669311313403483  0.6681716087914182  0.7315939369219038   T   T   T
  0.0000000000000000  0.0000000000000000  0.3468999859999968   F   F   F
  0.0000000000000000  0.3333300050000005  0.3468999859999968   F   F   F
  0.0000000000000000  0.6666700239999983  0.3468999859999968   F   F   F
  0.3333300050000005  0.0000000000000000  0.3468999859999968   F   F   F
  0.3333300050000005  0.3333300050000005  0.3468999859999968   F   F   F
  0.3333300050000005  0.6666700239999983  0.3468999859999968   F   F   F
  0.6666700239999983  0.0000000000000000  0.3468999859999968   F   F   F
  0.6666700239999983  0.3333300050000005  0.3468999859999968   F   F   F
  0.6666700239999983  0.6666700239999983  0.3468999859999968   F   F   F
  0.9995861360006089  0.3328748360595029  0.6500918763615573   T   T   T
  0.0042662529482769  0.6687650146723527  0.6510744248877032   T   T   T
  0.9999986899481712  0.0010652985246011  0.6499961885904426   T   T   T
  0.3237240258532665  0.3292636763604619  0.6535005802183420   T   T   T
  0.3308073756406458  0.6687645713972330  0.6510527151722272   T   T   T
  0.3299327197327102  0.9935166292819488  0.6508361389423953   T   T   T
  0.6718182780161612  0.3292574081677770  0.6535269067945464   T   T   T
  0.6715947118944996  0.6768130737425153  0.6519486781218191   T   T   T
  0.6674659977831467  0.0010811434154334  0.6499849298367550   T   T   T
  0.2235283187136048  0.1122019097673856  0.5503833262722750   T   T   T
  0.2234145855886069  0.4448681031168817  0.5503306385940405   T   T   T
  0.2220795824606796  0.7776610766991610  0.5494940308943157   T   T   T
  0.5551805480119683  0.1122043270751902  0.5503822937083811   T   T   T
  0.5554451688814197  0.4443844444918454  0.5519104698012711   T   T   T
  0.5550811003195975  0.7772484141153697  0.5501258683860257   T   T   T
  0.8889324305880208  0.1113493467545723  0.5498184776064150   T   T   T
  0.8879285486190795  0.4448571154730487  0.5503364876833530   T   T   T
  0.8886862527176405  0.7772437702752697  0.5501288050164845   T   T   T
  0.1111100019999967  0.2222200040000004  0.4489699900000019   F   F   F
  0.1111100019999967  0.5555599930000028  0.4489699900000019   F   F   F
  0.1111100019999967  0.8888900279999987  0.4489699900000019   F   F   F
  0.4444400069999972  0.2222200040000004  0.4489699900000019   F   F   F
  0.4444400069999972  0.5555599930000028  0.4489699900000019   F   F   F
  0.4444400069999972  0.8888900279999987  0.4489699900000019   F   F   F
  0.7777799959999996  0.2222200040000004  0.4489699900000019   F   F   F
  0.7777799959999996  0.5555599930000028  0.4489699900000019   F   F   F
  0.7777799959999996  0.8888900279999987  0.4489699900000019   F   F   F
  0.4845506281864758  0.3031466901151276  0.7317750336662101   T   T   T
  0.7048517399880012  0.5164166143233047  0.7356910404714583   T   T   T
  0.4772912682319941  0.5163287645511971  0.7356973205444390   T   T   T
  0.7061569869757918  0.7465510675166769  0.7497222716061529   T   T   T
 
  0.00000000E+00  0.00000000E+00  0.00000000E+00
  0.00000000E+00  0.00000000E+00  0.00000000E+00
  0.00000000E+00  0.00000000E+00  0.00000000E+00
  0.00000000E+00  0.00000000E+00  0.00000000E+00
  0.00000000E+00  0.00000000E+00  0.00000000E+00
  0.00000000E+00  0.00000000E+00  0.00000000E+00
  0.00000000E+00  0.00000000E+00  0.00000000E+00
  0.00000000E+00  0.00000000E+00  0.00000000E+00
  0.00000000E+00  0.00000000E+00  0.00000000E+00
  0.00000000E+00  0.00000000E+00  0.00000000E+00
  0.00000000E+00  0.00000000E+00  0.00000000E+00
  0.00000000E+00  0.00000000E+00  0.00000000E+00
  0.00000000E+00  0.00000000E+00  0.00000000E+00
  0.00000000E+00  0.00000000E+00  0.00000000E+00
  0.00000000E+00  0.00000000E+00  0.00000000E+00
  0.00000000E+00  0.00000000E+00  0.00000000E+00
  0.00000000E+00  0.00000000E+00  0.00000000E+00
  0.00000000E+00  0.00000000E+00  0.00000000E+00
  0.00000000E+00  0.00000000E+00  0.00000000E+00
  0.00000000E+00  0.00000000E+00  0.00000000E+00
  0.00000000E+00  0.00000000E+00  0.00000000E+00
  0.00000000E+00  0.00000000E+00  0.00000000E+00
  0.00000000E+00  0.00000000E+00  0.00000000E+00
  0.00000000E+00  0.00000000E+00  0.00000000E+00
  0.00000000E+00  0.00000000E+00  0.00000000E+00
  0.00000000E+00  0.00000000E+00  0.00000000E+00
  0.00000000E+00  0.00000000E+00  0.00000000E+00
  0.00000000E+00  0.00000000E+00  0.00000000E+00
  0.00000000E+00  0.00000000E+00  0.00000000E+00
  0.00000000E+00  0.00000000E+00  0.00000000E+00
  0.00000000E+00  0.00000000E+00  0.00000000E+00
  0.00000000E+00  0.00000000E+00  0.00000000E+00
  0.00000000E+00  0.00000000E+00  0.00000000E+00
  0.00000000E+00  0.00000000E+00  0.00000000E+00
  0.00000000E+00  0.00000000E+00  0.00000000E+00
  0.00000000E+00  0.00000000E+00  0.00000000E+00
  0.00000000E+00  0.00000000E+00  0.00000000E+00
  0.00000000E+00  0.00000000E+00  0.00000000E+00
  0.00000000E+00  0.00000000E+00  0.00000000E+00
  0.00000000E+00  0.00000000E+00  0.00000000E+00
  0.00000000E+00  0.00000000E+00  0.00000000E+00
  0.00000000E+00  0.00000000E+00  0.00000000E+00
  0.00000000E+00  0.00000000E+00  0.00000000E+00
  0.00000000E+00  0.00000000E+00  0.00000000E+00
  0.00000000E+00  0.00000000E+00  0.00000000E+00
  0.00000000E+00  0.00000000E+00  0.00000000E+00
  0.00000000E+00  0.00000000E+00  0.00000000E+00
  0.00000000E+00  0.00000000E+00  0.00000000E+00
  0.00000000E+00  0.00000000E+00  0.00000000E+00
  0.00000000E+00  0.00000000E+00  0.00000000E+00
  0.00000000E+00  0.00000000E+00  0.00000000E+00
  0.00000000E+00  0.00000000E+00  0.00000000E+00
  0.00000000E+00  0.00000000E+00  0.00000000E+00
  0.00000000E+00  0.00000000E+00  0.00000000E+00
  0.00000000E+00  0.00000000E+00  0.00000000E+00
  0.00000000E+00  0.00000000E+00  0.00000000E+00
  0.00000000E+00  0.00000000E+00  0.00000000E+00
  0.00000000E+00  0.00000000E+00  0.00000000E+00
  0.00000000E+00  0.00000000E+00  0.00000000E+00
  0.00000000E+00  0.00000000E+00  0.00000000E+00
  0.00000000E+00  0.00000000E+00  0.00000000E+00
  0.00000000E+00  0.00000000E+00  0.00000000E+00
  0.00000000E+00  0.00000000E+00  0.00000000E+00
  0.00000000E+00  0.00000000E+00  0.00000000E+00
  0.00000000E+00  0.00000000E+00  0.00000000E+00
  0.00000000E+00  0.00000000E+00  0.00000000E+00
  0.00000000E+00  0.00000000E+00  0.00000000E+00
  0.00000000E+00  0.00000000E+00  0.00000000E+00
  0.00000000E+00  0.00000000E+00  0.00000000E+00
  0.00000000E+00  0.00000000E+00  0.00000000E+00
  0.00000000E+00  0.00000000E+00  0.00000000E+00
  0.00000000E+00  0.00000000E+00  0.00000000E+00
  0.00000000E+00  0.00000000E+00  0.00000000E+00
  0.00000000E+00  0.00000000E+00  0.00000000E+00
  0.00000000E+00  0.00000000E+00  0.00000000E+00
  0.00000000E+00  0.00000000E+00  0.00000000E+00
  0.00000000E+00  0.00000000E+00  0.00000000E+00
  0.00000000E+00  0.00000000E+00  0.00000000E+00
  0.00000000E+00  0.00000000E+00  0.00000000E+00
  0.00000000E+00  0.00000000E+00  0.00000000E+00
  0.00000000E+00  0.00000000E+00  0.00000000E+00
  0.00000000E+00  0.00000000E+00  0.00000000E+00
  0.00000000E+00  0.00000000E+00  0.00000000E+00
  0.00000000E+00  0.00000000E+00  0.00000000E+00
  0.00000000E+00  0.00000000E+00  0.00000000E+00
  0.00000000E+00  0.00000000E+00  0.00000000E+00
  0.00000000E+00  0.00000000E+00  0.00000000E+00
  0.00000000E+00  0.00000000E+00  0.00000000E+00
  0.00000000E+00  0.00000000E+00  0.00000000E+00
  0.00000000E+00  0.00000000E+00  0.00000000E+00
  0.00000000E+00  0.00000000E+00  0.00000000E+00
  0.00000000E+00  0.00000000E+00  0.00000000E+00
  0.00000000E+00  0.00000000E+00  0.00000000E+00
  0.00000000E+00  0.00000000E+00  0.00000000E+00
  0.00000000E+00  0.00000000E+00  0.00000000E+00
  0.00000000E+00  0.00000000E+00  0.00000000E+00
  0.00000000E+00  0.00000000E+00  0.00000000E+00
  0.00000000E+00  0.00000000E+00  0.00000000E+00
  0.00000000E+00  0.00000000E+00  0.00000000E+00
  0.00000000E+00  0.00000000E+00  0.00000000E+00
  0.00000000E+00  0.00000000E+00  0.00000000E+00
  0.00000000E+00  0.00000000E+00  0.00000000E+00
  0.00000000E+00  0.00000000E+00  0.00000000E+00
  0.00000000E+00  0.00000000E+00  0.00000000E+00
  0.00000000E+00  0.00000000E+00  0.00000000E+00
  0.00000000E+00  0.00000000E+00  0.00000000E+00
  0.00000000E+00  0.00000000E+00  0.00000000E+00
  0.00000000E+00  0.00000000E+00  0.00000000E+00
  0.00000000E+00  0.00000000E+00  0.00000000E+00
  0.00000000E+00  0.00000000E+00  0.00000000E+00
  0.00000000E+00  0.00000000E+00  0.00000000E+00
  0.00000000E+00  0.00000000E+00  0.00000000E+00
  0.00000000E+00  0.00000000E+00  0.00000000E+00
  0.00000000E+00  0.00000000E+00  0.00000000E+00
  0.00000000E+00  0.00000000E+00  0.00000000E+00
  0.00000000E+00  0.00000000E+00  0.00000000E+00
