# Supplementary material for: Tuning oxidant and antioxidant activities of ceria by anchoring copper single-site for antibacterial application
Source: Nat Commun. 2024 Feb 3;15:1010. doi: 10.1038/s41467-024-45255-6 (PMC10837451; doi:10.1038/s41467-024-45255-6)
Supplement: Supplementary file 5 — Supplementary Data 1 [file 41467_2024_45255_MOESM5_ESM.zip › 7-FigS27-Cu3/8-O2.vasp]

CONTCAR\(5)                             
   1.00000000000000     
    11.6690998077000003    0.0000000000000000    0.0000000000000000
    -5.8345499039000002   10.1057368727999997    0.0000000000000000
     0.0000000000000000    0.0000000000000000   31.1158008574999982
   O    Ce   Cu   H 
    77    36     3     1
Selective dynamics
Direct
  0.0000000000000000  0.0000000000000000  0.4234499929999984   F   F   F
  0.0000000000000000  0.3333300050000005  0.4234499929999984   F   F   F
  0.0000000000000000  0.6666700239999983  0.4234499929999984   F   F   F
  0.3333300050000005  0.0000000000000000  0.4234499929999984   F   F   F
  0.3333300050000005  0.3333300050000005  0.4234499929999984   F   F   F
  0.3333300050000005  0.6666700239999983  0.4234499929999984   F   F   F
  0.6666700239999983  0.0000000000000000  0.4234499929999984   F   F   F
  0.6666700239999983  0.3333300050000005  0.4234499929999984   F   F   F
  0.6666700239999983  0.6666700239999983  0.4234499929999984   F   F   F
  0.1116496042930746  0.2229791454297642  0.5251046582841888   T   T   T
  0.1111507270801138  0.5556063260450242  0.5248650640369988   T   T   T
  0.1114329045717682  0.8889059228662552  0.5246787035062855   T   T   T
  0.4446514944802611  0.2227250030166594  0.5251381422927408   T   T   T
  0.4445760886620883  0.5556096153605072  0.5251246046473186   T   T   T
  0.4440898227861911  0.8888541606460346  0.5247017390178097   T   T   T
  0.7778087637386288  0.2228510036730445  0.5251894506533117   T   T   T
  0.7776512790338543  0.5555909463146051  0.5251169998051345   T   T   T
  0.7775111318818176  0.8886215949248704  0.5250372398474459   T   T   T
  0.2222200040000004  0.1111100019999967  0.3213799890000004   F   F   F
  0.2222200040000004  0.4444400069999972  0.3213799890000004   F   F   F
  0.2222200040000004  0.7777799959999996  0.3213799890000004   F   F   F
  0.5555599930000028  0.1111100019999967  0.3213799890000004   F   F   F
  0.5555599930000028  0.4444400069999972  0.3213799890000004   F   F   F
  0.5555599930000028  0.7777799959999996  0.3213799890000004   F   F   F
  0.8888900279999987  0.1111100019999967  0.3213799890000004   F   F   F
  0.8888900279999987  0.4444400069999972  0.3213799890000004   F   F   F
  0.8888900279999987  0.7777799959999996  0.3213799890000004   F   F   F
  0.2225697647623405  0.1122171338891653  0.6255893671987036   T   T   T
  0.2249036013508405  0.4456407116921641  0.6261738363680053   T   T   T
  0.2227498455684150  0.7781780343304479  0.6243359408791262   T   T   T
  0.5559914762846924  0.1122651347839695  0.6259301105076319   T   T   T
  0.5566360463961443  0.4471761538781865  0.6313500328147846   T   T   T
  0.5566177825536118  0.7767441000956865  0.6254389027149306   T   T   T
  0.8872399946987556  0.1083362781287082  0.6231468862838356   T   T   T
  0.8875215837992183  0.4450897990466868  0.6261595121855202   T   T   T
  0.8872461476525021  0.7778225653887144  0.6251159913504205   T   T   T
  0.1111100019999967  0.2222200040000004  0.3724099989999985   F   F   F
  0.1111100019999967  0.5555599930000028  0.3724099989999985   F   F   F
  0.1111100019999967  0.8888900279999987  0.3724099989999985   F   F   F
  0.4444400069999972  0.2222200040000004  0.3724099989999985   F   F   F
  0.4444400069999972  0.5555599930000028  0.3724099989999985   F   F   F
  0.4444400069999972  0.8888900279999987  0.3724099989999985   F   F   F
  0.7777799959999996  0.2222200040000004  0.3724099989999985   F   F   F
  0.7777799959999996  0.5555599930000028  0.3724099989999985   F   F   F
  0.7777799959999996  0.8888900279999987  0.3724099989999985   F   F   F
  0.1003886646191077  0.2168944574180301  0.6737636957873885   T   T   T
  0.1132326732437566  0.5591817756562926  0.6756469581908642   T   T   T
  0.1119301051013307  0.8877272993934459  0.6754173936033272   T   T   T
  0.4332723447794130  0.2029133266346741  0.6797430187156615   T   T   T
  0.4407955218172021  0.5699159786098941  0.6817526627359053   T   T   T
  0.4421072655065763  0.8869994101998855  0.6755779028359132   T   T   T
  0.7835959316628166  0.2170103970597813  0.6741168451121073   T   T   T
  0.7986198104725881  0.5721645816171095  0.6809519121572307   T   T   T
  0.7803872225740475  0.8940275700750121  0.6756688228007360   T   T   T
  0.0010041548178768  0.3351400476829434  0.5761078301358734   T   T   T
  0.0002811150454227  0.6670354607245343  0.5757071562787405   T   T   T
  0.0012466255294902  0.9995527978590421  0.5754223767460480   T   T   T
  0.3354278909915493  0.3346704547788951  0.5762189954916668   T   T   T
  0.3334722934997619  0.6670018170470834  0.5758302902101454   T   T   T
  0.3334459371580011  0.0002024541003885  0.5757516552026130   T   T   T
  0.6655856052058581  0.3346684109638716  0.5762706654130629   T   T   T
  0.6658924421848632  0.6650950058529564  0.5761084086184365   T   T   T
  0.6643710129466167  0.9991502954334338  0.5755997733100909   T   T   T
  0.2222200040000004  0.1111100019999967  0.4744800029999965   F   F   F
  0.2222200040000004  0.4444400069999972  0.4744800029999965   F   F   F
  0.2222200040000004  0.7777799959999996  0.4744800029999965   F   F   F
  0.5555599930000028  0.1111100019999967  0.4744800029999965   F   F   F
  0.5555599930000028  0.4444400069999972  0.4744800029999965   F   F   F
  0.5555599930000028  0.7777799959999996  0.4744800029999965   F   F   F
  0.8888900279999987  0.1111100019999967  0.4744800029999965   F   F   F
  0.8888900279999987  0.4444400069999972  0.4744800029999965   F   F   F
  0.8888900279999987  0.7777799959999996  0.4744800029999965   F   F   F
  0.6537868487087163  0.3399883117831434  0.7268171149010015   T   T   T
  0.5249604038498422  0.4235922501611623  0.7830400848688401   T   T   T
  0.3445532540609016  0.3407323751431028  0.7278633196293767   T   T   T
  0.6594144154968031  0.6552047203614751  0.7338461626582055   T   T   T
  0.6545049554735110  0.4848825142281634  0.7930561638325171   T   T   T
  0.0000000000000000  0.0000000000000000  0.3468999859999968   F   F   F
  0.0000000000000000  0.3333300050000005  0.3468999859999968   F   F   F
  0.0000000000000000  0.6666700239999983  0.3468999859999968   F   F   F
  0.3333300050000005  0.0000000000000000  0.3468999859999968   F   F   F
  0.3333300050000005  0.3333300050000005  0.3468999859999968   F   F   F
  0.3333300050000005  0.6666700239999983  0.3468999859999968   F   F   F
  0.6666700239999983  0.0000000000000000  0.3468999859999968   F   F   F
  0.6666700239999983  0.3333300050000005  0.3468999859999968   F   F   F
  0.6666700239999983  0.6666700239999983  0.3468999859999968   F   F   F
  0.9993037032018715  0.3325724260969697  0.6502278517572727   T   T   T
  0.0056779877151629  0.6697911613043247  0.6505811324619557   T   T   T
  0.9996850178019649  0.0004266972802170  0.6498496834367056   T   T   T
  0.3238310806097055  0.3289383894421018  0.6535490868364228   T   T   T
  0.3308597061298927  0.6695945971483760  0.6508832313845615   T   T   T
  0.3304987872053486  0.9944700760910509  0.6504457399749948   T   T   T
  0.6710555663834171  0.3294090067281801  0.6542773175429539   T   T   T
  0.6717604891013793  0.6758126025373911  0.6519251134128465   T   T   T
  0.6673299517708857  0.0006022304109045  0.6499786524606560   T   T   T
  0.2233523318204804  0.1124160051119996  0.5503024970201140   T   T   T
  0.2234762457031926  0.4449201979496279  0.5503904280674440   T   T   T
  0.2223381468583053  0.7778206025846822  0.5492385832764671   T   T   T
  0.5556469888063031  0.1125723925684045  0.5504405686614458   T   T   T
  0.5555836573268307  0.4443218707503288  0.5519676194624399   T   T   T
  0.5551118253445662  0.7771443266326399  0.5500778725437695   T   T   T
  0.8888292316688892  0.1111558018045397  0.5498176765904952   T   T   T
  0.8877683777198646  0.4447008713597295  0.5505003323242714   T   T   T
  0.8886351462539962  0.7772987744491607  0.5499831626345607   T   T   T
  0.1111100019999967  0.2222200040000004  0.4489699900000019   F   F   F
  0.1111100019999967  0.5555599930000028  0.4489699900000019   F   F   F
  0.1111100019999967  0.8888900279999987  0.4489699900000019   F   F   F
  0.4444400069999972  0.2222200040000004  0.4489699900000019   F   F   F
  0.4444400069999972  0.5555599930000028  0.4489699900000019   F   F   F
  0.4444400069999972  0.8888900279999987  0.4489699900000019   F   F   F
  0.7777799959999996  0.2222200040000004  0.4489699900000019   F   F   F
  0.7777799959999996  0.5555599930000028  0.4489699900000019   F   F   F
  0.7777799959999996  0.8888900279999987  0.4489699900000019   F   F   F
  0.4770471056920058  0.2944520587353904  0.7326641162260717   T   T   T
  0.7333336954529913  0.5268392259737719  0.7377726667679745   T   T   T
  0.4765263645197589  0.5155719832316357  0.7352992703860982   T   T   T
  0.6923770046034681  0.7360941291609833  0.7507093259766410   T   T   T
 
  0.00000000E+00  0.00000000E+00  0.00000000E+00
  0.00000000E+00  0.00000000E+00  0.00000000E+00
  0.00000000E+00  0.00000000E+00  0.00000000E+00
  0.00000000E+00  0.00000000E+00  0.00000000E+00
  0.00000000E+00  0.00000000E+00  0.00000000E+00
  0.00000000E+00  0.00000000E+00  0.00000000E+00
  0.00000000E+00  0.00000000E+00  0.00000000E+00
  0.00000000E+00  0.00000000E+00  0.00000000E+00
  0.00000000E+00  0.00000000E+00  0.00000000E+00
  0.00000000E+00  0.00000000E+00  0.00000000E+00
  0.00000000E+00  0.00000000E+00  0.00000000E+00
  0.00000000E+00  0.00000000E+00  0.00000000E+00
  0.00000000E+00  0.00000000E+00  0.00000000E+00
  0.00000000E+00  0.00000000E+00  0.00000000E+00
  0.00000000E+00  0.00000000E+00  0.00000000E+00
  0.00000000E+00  0.00000000E+00  0.00000000E+00
  0.00000000E+00  0.00000000E+00  0.00000000E+00
  0.00000000E+00  0.00000000E+00  0.00000000E+00
  0.00000000E+00  0.00000000E+00  0.00000000E+00
  0.00000000E+00  0.00000000E+00  0.00000000E+00
  0.00000000E+00  0.00000000E+00  0.00000000E+00
  0.00000000E+00  0.00000000E+00  0.00000000E+00
  0.00000000E+00  0.00000000E+00  0.00000000E+00
  0.00000000E+00  0.00000000E+00  0.00000000E+00
  0.00000000E+00  0.00000000E+00  0.00000000E+00
  0.00000000E+00  0.00000000E+00  0.00000000E+00
  0.00000000E+00  0.00000000E+00  0.00000000E+00
  0.00000000E+00  0.00000000E+00  0.00000000E+00
  0.00000000E+00  0.00000000E+00  0.00000000E+00
  0.00000000E+00  0.00000000E+00  0.00000000E+00
  0.00000000E+00  0.00000000E+00  0.00000000E+00
  0.00000000E+00  0.00000000E+00  0.00000000E+00
  0.00000000E+00  0.00000000E+00  0.00000000E+00
  0.00000000E+00  0.00000000E+00  0.00000000E+00
  0.00000000E+00  0.00000000E+00  0.00000000E+00
  0.00000000E+00  0.00000000E+00  0.00000000E+00
  0.00000000E+00  0.00000000E+00  0.00000000E+00
  0.00000000E+00  0.00000000E+00  0.00000000E+00
  0.00000000E+00  0.00000000E+00  0.00000000E+00
  0.00000000E+00  0.00000000E+00  0.00000000E+00
  0.00000000E+00  0.00000000E+00  0.00000000E+00
  0.00000000E+00  0.00000000E+00  0.00000000E+00
  0.00000000E+00  0.00000000E+00  0.00000000E+00
  0.00000000E+00  0.00000000E+00  0.00000000E+00
  0.00000000E+00  0.00000000E+00  0.00000000E+00
  0.00000000E+00  0.00000000E+00  0.00000000E+00
  0.00000000E+00  0.00000000E+00  0.00000000E+00
  0.00000000E+00  0.00000000E+00  0.00000000E+00
  0.00000000E+00  0.00000000E+00  0.00000000E+00
  0.00000000E+00  0.00000000E+00  0.00000000E+00
  0.00000000E+00  0.00000000E+00  0.00000000E+00
  0.00000000E+00  0.00000000E+00  0.00000000E+00
  0.00000000E+00  0.00000000E+00  0.00000000E+00
  0.00000000E+00  0.00000000E+00  0.00000000E+00
  0.00000000E+00  0.00000000E+00  0.00000000E+00
  0.00000000E+00  0.00000000E+00  0.00000000E+00
  0.00000000E+00  0.00000000E+00  0.00000000E+00
  0.00000000E+00  0.00000000E+00  0.00000000E+00
  0.00000000E+00  0.00000000E+00  0.00000000E+00
  0.00000000E+00  0.00000000E+00  0.00000000E+00
  0.00000000E+00  0.00000000E+00  0.00000000E+00
  0.00000000E+00  0.00000000E+00  0.00000000E+00
  0.00000000E+00  0.00000000E+00  0.00000000E+00
  0.00000000E+00  0.00000000E+00  0.00000000E+00
  0.00000000E+00  0.00000000E+00  0.00000000E+00
  0.00000000E+00  0.00000000E+00  0.00000000E+00
  0.00000000E+00  0.00000000E+00  0.00000000E+00
  0.00000000E+00  0.00000000E+00  0.00000000E+00
  0.00000000E+00  0.00000000E+00  0.00000000E+00
  0.00000000E+00  0.00000000E+00  0.00000000E+00
  0.00000000E+00  0.00000000E+00  0.00000000E+00
  0.00000000E+00  0.00000000E+00  0.00000000E+00
  0.00000000E+00  0.00000000E+00  0.00000000E+00
  0.00000000E+00  0.00000000E+00  0.00000000E+00
  0.00000000E+00  0.00000000E+00  0.00000000E+00
  0.00000000E+00  0.00000000E+00  0.00000000E+00
  0.00000000E+00  0.00000000E+00  0.00000000E+00
  0.00000000E+00  0.00000000E+00  0.00000000E+00
  0.00000000E+00  0.00000000E+00  0.00000000E+00
  0.00000000E+00  0.00000000E+00  0.00000000E+00
  0.00000000E+00  0.00000000E+00  0.00000000E+00
  0.00000000E+00  0.00000000E+00  0.00000000E+00
  0.00000000E+00  0.00000000E+00  0.00000000E+00
  0.00000000E+00  0.00000000E+00  0.00000000E+00
  0.00000000E+00  0.00000000E+00  0.00000000E+00
  0.00000000E+00  0.00000000E+00  0.00000000E+00
  0.00000000E+00  0.00000000E+00  0.00000000E+00
  0.00000000E+00  0.00000000E+00  0.00000000E+00
  0.00000000E+00  0.00000000E+00  0.00000000E+00
  0.00000000E+00  0.00000000E+00  0.00000000E+00
  0.00000000E+00  0.00000000E+00  0.00000000E+00
  0.00000000E+00  0.00000000E+00  0.00000000E+00
  0.00000000E+00  0.00000000E+00  0.00000000E+00
  0.00000000E+00  0.00000000E+00  0.00000000E+00
  0.00000000E+00  0.00000000E+00  0.00000000E+00
  0.00000000E+00  0.00000000E+00  0.00000000E+00
  0.00000000E+00  0.00000000E+00  0.00000000E+00
  0.00000000E+00  0.00000000E+00  0.00000000E+00
  0.00000000E+00  0.00000000E+00  0.00000000E+00
  0.00000000E+00  0.00000000E+00  0.00000000E+00
  0.00000000E+00  0.00000000E+00  0.00000000E+00
  0.00000000E+00  0.00000000E+00  0.00000000E+00
  0.00000000E+00  0.00000000E+00  0.00000000E+00
  0.00000000E+00  0.00000000E+00  0.00000000E+00
  0.00000000E+00  0.00000000E+00  0.00000000E+00
  0.00000000E+00  0.00000000E+00  0.00000000E+00
  0.00000000E+00  0.00000000E+00  0.00000000E+00
  0.00000000E+00  0.00000000E+00  0.00000000E+00
  0.00000000E+00  0.00000000E+00  0.00000000E+00
  0.00000000E+00  0.00000000E+00  0.00000000E+00
  0.00000000E+00  0.00000000E+00  0.00000000E+00
  0.00000000E+00  0.00000000E+00  0.00000000E+00
  0.00000000E+00  0.00000000E+00  0.00000000E+00
  0.00000000E+00  0.00000000E+00  0.00000000E+00
  0.00000000E+00  0.00000000E+00  0.00000000E+00
  0.00000000E+00  0.00000000E+00  0.00000000E+00
  0.00000000E+00  0.00000000E+00  0.00000000E+00
