# Supplementary material for: Tuning oxidant and antioxidant activities of ceria by anchoring copper single-site for antibacterial application
Source: Nat Commun. 2024 Feb 3;15:1010. doi: 10.1038/s41467-024-45255-6 (PMC10837451; doi:10.1038/s41467-024-45255-6)
Supplement: Supplementary file 5 — Supplementary Data 1 [file 41467_2024_45255_MOESM5_ESM.zip › 8-FigS28-Cu2Ce/1-slab.vasp]

POSCAR\(3)                              
   1.00000000000000     
    11.6690998077000003    0.0000000000000000    0.0000000000000000
    -5.8345499039000002   10.1057368727999997    0.0000000000000000
     0.0000000000000000    0.0000000000000000   31.1158008574999982
   O    Ce   Cu   H 
    75    36     3     1
Selective dynamics
Direct
  0.0000000000000000  0.0000000000000000  0.4234499829999976   F   F   F
  0.0000000000000000  0.3333300019999967  0.4234499829999976   F   F   F
  0.9999999950000031  0.6666700079999970  0.4234499829999976   F   F   F
  0.3333300030000004  0.0000000000000000  0.4234499829999976   F   F   F
  0.3333300030000004  0.3333300019999967  0.4234499829999976   F   F   F
  0.3333299980000035  0.6666700079999970  0.4234499829999976   F   F   F
  0.6666700170000013  0.0000000000000000  0.4234499829999976   F   F   F
  0.6666700270000021  0.3333300019999967  0.4234499829999976   F   F   F
  0.6666700119999973  0.6666700079999970  0.4234499829999976   F   F   F
  0.1110930928122968  0.2237175314985222  0.5251426111462791   T   T   T
  0.1105254234816044  0.5544128358226956  0.5248500827698095   T   T   T
  0.1110927608724595  0.8880512718075835  0.5245985058968046   T   T   T
  0.4443930932363145  0.2221074711506148  0.5250140742664655   T   T   T
  0.4439686321707939  0.5545860177382593  0.5252090488680921   T   T   T
  0.4435924163374381  0.8880280191728289  0.5245952744351072   T   T   T
  0.7793278441780558  0.2237428603382554  0.5251492469114112   T   T   T
  0.7772668522727457  0.5545868129677984  0.5252132820741835   T   T   T
  0.7772770767114494  0.8879143363747062  0.5249123611838655   T   T   T
  0.2222200100000009  0.1111099969999998  0.3213800030000016   F   F   F
  0.2222199939999996  0.4444399870000026  0.3213800030000016   F   F   F
  0.2222199870000026  0.7777799690000009  0.3213800030000016   F   F   F
  0.5555599839999985  0.1111099969999998  0.3213800030000016   F   F   F
  0.5555599670000007  0.4444399870000026  0.3213800030000016   F   F   F
  0.5555599610000002  0.7777799690000009  0.3213800030000016   F   F   F
  0.8888899660000007  0.1111099969999998  0.3213800030000016   F   F   F
  0.8888900110000009  0.4444399870000026  0.3213800030000016   F   F   F
  0.8888899840000022  0.7777799690000009  0.3213800030000016   F   F   F
  0.2208980321725562  0.1098413477589091  0.6257754747222961   T   T   T
  0.2302852578650416  0.4472600612792590  0.6280512461262617   T   T   T
  0.2216722437867276  0.7767334875123453  0.6244508666497310   T   T   T
  0.5555979542739280  0.1098535327217647  0.6257895042062316   T   T   T
  0.5551544863690836  0.4436805604344656  0.6314091204963006   T   T   T
  0.5557627979250839  0.7788632269555436  0.6238859115504667   T   T   T
  0.8860831481615605  0.1056437706574016  0.6228739534430474   T   T   T
  0.8836472213124509  0.4472349043424799  0.6280534485720395   T   T   T
  0.8897468838145954  0.7788284004751773  0.6238811790916969   T   T   T
  0.1111099969999998  0.2222199939999996  0.3724099969999983   F   F   F
  0.1111100130000011  0.5555599990000033  0.3724099969999983   F   F   F
  0.1111099800000019  0.8888899780000017  0.3724099969999983   F   F   F
  0.4444400200000018  0.2222199939999996  0.3724099969999983   F   F   F
  0.4444400260000023  0.5555599990000033  0.3724099969999983   F   F   F
  0.4444400029999969  0.8888899780000017  0.3724099969999983   F   F   F
  0.7777800140000011  0.2222199939999996  0.3724099969999983   F   F   F
  0.7777799990000034  0.5555599990000033  0.3724099969999983   F   F   F
  0.7777799970000032  0.8888899780000017  0.3724099969999983   F   F   F
  0.0968568644631347  0.2143138640876643  0.6737421689802900   T   T   T
  0.1124974492111264  0.5582899420955769  0.6758269497240406   T   T   T
  0.1107200353897255  0.8856225396932373  0.6757059799353513   T   T   T
  0.4324128218754524  0.1982843687995839  0.6795791274766430   T   T   T
  0.4607868317096830  0.5919299080052909  0.6845257790403139   T   T   T
  0.4414990942592212  0.8855535366587759  0.6757059461151727   T   T   T
  0.7840885294093667  0.2143820627900439  0.6737609935509994   T   T   T
  0.7977878828496046  0.5918842174285643  0.6845397895992491   T   T   T
  0.7783278051123119  0.8899199093808221  0.6754788401917935   T   T   T
  0.0018054738089504  0.3368967610891929  0.5775553422766677   T   T   T
  0.0001039589864149  0.6654712325339815  0.5757695516902785   T   T   T
  0.0015414681644899  0.9998708087922807  0.5749049258023859   T   T   T
  0.3340952060955900  0.3326137965326978  0.5760643878708720   T   T   T
  0.3319980290758338  0.6654587775670748  0.5757685002157018   T   T   T
  0.3330377068114885  0.9993883805116965  0.5755609785239386   T   T   T
  0.6651715513095056  0.3326086747669024  0.5760723185396515   T   T   T
  0.6651717199129763  0.6637201301129778  0.5761621933134435   T   T   T
  0.6649419992092476  0.9998583618045984  0.5749020548320800   T   T   T
  0.2222200100000009  0.1111099969999998  0.4744800069999968   F   F   F
  0.2222199939999996  0.4444399870000026  0.4744800069999968   F   F   F
  0.2222199870000026  0.7777799690000009  0.4744800069999968   F   F   F
  0.5555599839999985  0.1111099969999998  0.4744800069999968   F   F   F
  0.5555599670000007  0.4444399870000026  0.4744800069999968   F   F   F
  0.5555599610000002  0.7777799690000009  0.4744800069999968   F   F   F
  0.8888899660000007  0.1111099969999998  0.4744800069999968   F   F   F
  0.8888900110000009  0.4444399870000026  0.4744800069999968   F   F   F
  0.8888899840000022  0.7777799690000009  0.4744800069999968   F   F   F
  0.6573767017809331  0.3328017470021720  0.7259849244236491   T   T   T
  0.5682899301342488  0.4700114925468526  0.7760398981723640   T   T   T
  0.3419841077730084  0.3329212427606763  0.7259735282072768   T   T   T
  0.0000000000000000  0.0000000000000000  0.3468999959999977   F   F   F
  0.0000000000000000  0.3333300019999967  0.3468999959999977   F   F   F
  0.9999999950000031  0.6666700079999970  0.3468999959999977   F   F   F
  0.3333300030000004  0.0000000000000000  0.3468999959999977   F   F   F
  0.3333300030000004  0.3333300019999967  0.3468999959999977   F   F   F
  0.3333299980000035  0.6666700079999970  0.3468999959999977   F   F   F
  0.6666700170000013  0.0000000000000000  0.3468999959999977   F   F   F
  0.6666700270000021  0.3333300019999967  0.3468999959999977   F   F   F
  0.6666700119999973  0.6666700079999970  0.3468999959999977   F   F   F
  0.9996936273001467  0.3327657500947652  0.6510254223714256   T   T   T
  0.0045659166018126  0.6702372998371118  0.6511419596277506   T   T   T
  0.9981420529232992  0.9986388963370416  0.6495836139066995   T   T   T
  0.3222858643356332  0.3230895063377872  0.6545690419547228   T   T   T
  0.3323171661561020  0.6702295773068698  0.6511411398805009   T   T   T
  0.3293887022233903  0.9921580130831416  0.6503393345487680   T   T   T
  0.6674275610972131  0.3231077264193587  0.6545821357806858   T   T   T
  0.6709556189329291  0.6752483357416210  0.6505878637532021   T   T   T
  0.6671434978051920  0.9986632671461564  0.6495860448189674   T   T   T
  0.2229172191516184  0.1118230638734374  0.5502748801605648   T   T   T
  0.2238874977089580  0.4446710365211572  0.5508833836842015   T   T   T
  0.2216297095761419  0.7766053290593220  0.5493385221800011   T   T   T
  0.5555720567952278  0.1118318747498392  0.5502761684433608   T   T   T
  0.5545761226597818  0.4425012060839606  0.5522164054740557   T   T   T
  0.5545661389362593  0.7768251969542206  0.5496830368018308   T   T   T
  0.8888019601418264  0.1109478749984802  0.5498244240601622   T   T   T
  0.8874481033229245  0.4446748302827501  0.5508857305751604   T   T   T
  0.8888981390057964  0.7768188911977418  0.5496835015436119   T   T   T
  0.1111099969999998  0.2222199939999996  0.4489699749999971   F   F   F
  0.1111100130000011  0.5555599990000033  0.4489699749999971   F   F   F
  0.1111099800000019  0.8888899780000017  0.4489699749999971   F   F   F
  0.4444400200000018  0.2222199939999996  0.4489699749999971   F   F   F
  0.4444400260000023  0.5555599990000033  0.4489699749999971   F   F   F
  0.4444400029999969  0.8888899780000017  0.4489699749999971   F   F   F
  0.7777800140000011  0.2222199939999996  0.4489699749999971   F   F   F
  0.7777799990000034  0.5555599990000033  0.4489699749999971   F   F   F
  0.7777799970000032  0.8888899780000017  0.4489699749999971   F   F   F
  0.4822930172425615  0.2980808924202734  0.7320211527118516   T   T   T
  0.7106647157397958  0.5208134837761378  0.7352859758670505   T   T   T
  0.4768634915535301  0.5208365323654505  0.7352607965617608   T   T   T
  0.5719555432619430  0.4776386637948065  0.8072011687137604   T   T   T
 
  0.00000000E+00  0.00000000E+00  0.00000000E+00
  0.00000000E+00  0.00000000E+00  0.00000000E+00
  0.00000000E+00  0.00000000E+00  0.00000000E+00
  0.00000000E+00  0.00000000E+00  0.00000000E+00
  0.00000000E+00  0.00000000E+00  0.00000000E+00
  0.00000000E+00  0.00000000E+00  0.00000000E+00
  0.00000000E+00  0.00000000E+00  0.00000000E+00
  0.00000000E+00  0.00000000E+00  0.00000000E+00
  0.00000000E+00  0.00000000E+00  0.00000000E+00
  0.00000000E+00  0.00000000E+00  0.00000000E+00
  0.00000000E+00  0.00000000E+00  0.00000000E+00
  0.00000000E+00  0.00000000E+00  0.00000000E+00
  0.00000000E+00  0.00000000E+00  0.00000000E+00
  0.00000000E+00  0.00000000E+00  0.00000000E+00
  0.00000000E+00  0.00000000E+00  0.00000000E+00
  0.00000000E+00  0.00000000E+00  0.00000000E+00
  0.00000000E+00  0.00000000E+00  0.00000000E+00
  0.00000000E+00  0.00000000E+00  0.00000000E+00
  0.00000000E+00  0.00000000E+00  0.00000000E+00
  0.00000000E+00  0.00000000E+00  0.00000000E+00
  0.00000000E+00  0.00000000E+00  0.00000000E+00
  0.00000000E+00  0.00000000E+00  0.00000000E+00
  0.00000000E+00  0.00000000E+00  0.00000000E+00
  0.00000000E+00  0.00000000E+00  0.00000000E+00
  0.00000000E+00  0.00000000E+00  0.00000000E+00
  0.00000000E+00  0.00000000E+00  0.00000000E+00
  0.00000000E+00  0.00000000E+00  0.00000000E+00
  0.00000000E+00  0.00000000E+00  0.00000000E+00
  0.00000000E+00  0.00000000E+00  0.00000000E+00
  0.00000000E+00  0.00000000E+00  0.00000000E+00
  0.00000000E+00  0.00000000E+00  0.00000000E+00
  0.00000000E+00  0.00000000E+00  0.00000000E+00
  0.00000000E+00  0.00000000E+00  0.00000000E+00
  0.00000000E+00  0.00000000E+00  0.00000000E+00
  0.00000000E+00  0.00000000E+00  0.00000000E+00
  0.00000000E+00  0.00000000E+00  0.00000000E+00
  0.00000000E+00  0.00000000E+00  0.00000000E+00
  0.00000000E+00  0.00000000E+00  0.00000000E+00
  0.00000000E+00  0.00000000E+00  0.00000000E+00
  0.00000000E+00  0.00000000E+00  0.00000000E+00
  0.00000000E+00  0.00000000E+00  0.00000000E+00
  0.00000000E+00  0.00000000E+00  0.00000000E+00
  0.00000000E+00  0.00000000E+00  0.00000000E+00
  0.00000000E+00  0.00000000E+00  0.00000000E+00
  0.00000000E+00  0.00000000E+00  0.00000000E+00
  0.00000000E+00  0.00000000E+00  0.00000000E+00
  0.00000000E+00  0.00000000E+00  0.00000000E+00
  0.00000000E+00  0.00000000E+00  0.00000000E+00
  0.00000000E+00  0.00000000E+00  0.00000000E+00
  0.00000000E+00  0.00000000E+00  0.00000000E+00
  0.00000000E+00  0.00000000E+00  0.00000000E+00
  0.00000000E+00  0.00000000E+00  0.00000000E+00
  0.00000000E+00  0.00000000E+00  0.00000000E+00
  0.00000000E+00  0.00000000E+00  0.00000000E+00
  0.00000000E+00  0.00000000E+00  0.00000000E+00
  0.00000000E+00  0.00000000E+00  0.00000000E+00
  0.00000000E+00  0.00000000E+00  0.00000000E+00
  0.00000000E+00  0.00000000E+00  0.00000000E+00
  0.00000000E+00  0.00000000E+00  0.00000000E+00
  0.00000000E+00  0.00000000E+00  0.00000000E+00
  0.00000000E+00  0.00000000E+00  0.00000000E+00
  0.00000000E+00  0.00000000E+00  0.00000000E+00
  0.00000000E+00  0.00000000E+00  0.00000000E+00
  0.00000000E+00  0.00000000E+00  0.00000000E+00
  0.00000000E+00  0.00000000E+00  0.00000000E+00
  0.00000000E+00  0.00000000E+00  0.00000000E+00
  0.00000000E+00  0.00000000E+00  0.00000000E+00
  0.00000000E+00  0.00000000E+00  0.00000000E+00
  0.00000000E+00  0.00000000E+00  0.00000000E+00
  0.00000000E+00  0.00000000E+00  0.00000000E+00
  0.00000000E+00  0.00000000E+00  0.00000000E+00
  0.00000000E+00  0.00000000E+00  0.00000000E+00
  0.00000000E+00  0.00000000E+00  0.00000000E+00
  0.00000000E+00  0.00000000E+00  0.00000000E+00
  0.00000000E+00  0.00000000E+00  0.00000000E+00
  0.00000000E+00  0.00000000E+00  0.00000000E+00
  0.00000000E+00  0.00000000E+00  0.00000000E+00
  0.00000000E+00  0.00000000E+00  0.00000000E+00
  0.00000000E+00  0.00000000E+00  0.00000000E+00
  0.00000000E+00  0.00000000E+00  0.00000000E+00
  0.00000000E+00  0.00000000E+00  0.00000000E+00
  0.00000000E+00  0.00000000E+00  0.00000000E+00
  0.00000000E+00  0.00000000E+00  0.00000000E+00
  0.00000000E+00  0.00000000E+00  0.00000000E+00
  0.00000000E+00  0.00000000E+00  0.00000000E+00
  0.00000000E+00  0.00000000E+00  0.00000000E+00
  0.00000000E+00  0.00000000E+00  0.00000000E+00
  0.00000000E+00  0.00000000E+00  0.00000000E+00
  0.00000000E+00  0.00000000E+00  0.00000000E+00
  0.00000000E+00  0.00000000E+00  0.00000000E+00
  0.00000000E+00  0.00000000E+00  0.00000000E+00
  0.00000000E+00  0.00000000E+00  0.00000000E+00
  0.00000000E+00  0.00000000E+00  0.00000000E+00
  0.00000000E+00  0.00000000E+00  0.00000000E+00
  0.00000000E+00  0.00000000E+00  0.00000000E+00
  0.00000000E+00  0.00000000E+00  0.00000000E+00
  0.00000000E+00  0.00000000E+00  0.00000000E+00
  0.00000000E+00  0.00000000E+00  0.00000000E+00
  0.00000000E+00  0.00000000E+00  0.00000000E+00
  0.00000000E+00  0.00000000E+00  0.00000000E+00
  0.00000000E+00  0.00000000E+00  0.00000000E+00
  0.00000000E+00  0.00000000E+00  0.00000000E+00
  0.00000000E+00  0.00000000E+00  0.00000000E+00
  0.00000000E+00  0.00000000E+00  0.00000000E+00
  0.00000000E+00  0.00000000E+00  0.00000000E+00
  0.00000000E+00  0.00000000E+00  0.00000000E+00
  0.00000000E+00  0.00000000E+00  0.00000000E+00
  0.00000000E+00  0.00000000E+00  0.00000000E+00
  0.00000000E+00  0.00000000E+00  0.00000000E+00
  0.00000000E+00  0.00000000E+00  0.00000000E+00
  0.00000000E+00  0.00000000E+00  0.00000000E+00
  0.00000000E+00  0.00000000E+00  0.00000000E+00
  0.00000000E+00  0.00000000E+00  0.00000000E+00
  0.00000000E+00  0.00000000E+00  0.00000000E+00
  0.00000000E+00  0.00000000E+00  0.00000000E+00
