# Supplementary material for: Tuning oxidant and antioxidant activities of ceria by anchoring copper single-site for antibacterial application
Source: Nat Commun. 2024 Feb 3;15:1010. doi: 10.1038/s41467-024-45255-6 (PMC10837451; doi:10.1038/s41467-024-45255-6)
Supplement: Supplementary file 5 — Supplementary Data 1 [file 41467_2024_45255_MOESM5_ESM.zip › 8-FigS28-Cu2Ce/2-H2O2.vasp]

H2O2                                    
   1.00000000000000     
    11.6690998077000003    0.0000000000000000    0.0000000000000000
    -5.8345499039000002   10.1057368727999997    0.0000000000000000
     0.0000000000000000    0.0000000000000000   31.1158008574999982
   O    Ce   Cu   H 
    77    36     3     3
Selective dynamics
Direct
  0.0000000000000000  0.0000000000000000  0.4234499929999984   F   F   F
  0.0000000000000000  0.3333300050000005  0.4234499929999984   F   F   F
  0.0000000000000000  0.6666700239999983  0.4234499929999984   F   F   F
  0.3333300050000005  0.0000000000000000  0.4234499929999984   F   F   F
  0.3333300050000005  0.3333300050000005  0.4234499929999984   F   F   F
  0.3333300050000005  0.6666700239999983  0.4234499929999984   F   F   F
  0.6666700239999983  0.0000000000000000  0.4234499929999984   F   F   F
  0.6666700239999983  0.3333300050000005  0.4234499929999984   F   F   F
  0.6666700239999983  0.6666700239999983  0.4234499929999984   F   F   F
  0.1109283706011084  0.2229913707300284  0.5251199937443971   T   T   T
  0.1105697945262847  0.5552042532356367  0.5249992398436021   T   T   T
  0.1108887364826145  0.8883404279701068  0.5247173603829722   T   T   T
  0.4444852396817467  0.2224863657875389  0.5251358776096779   T   T   T
  0.4441816305663053  0.5551263958817785  0.5251137049616119   T   T   T
  0.4432020540467860  0.8881240688682084  0.5246285162305639   T   T   T
  0.7785465495835808  0.2235140198676433  0.5251060369874665   T   T   T
  0.7773953815148076  0.5554817302842707  0.5252362762570968   T   T   T
  0.7774425381102361  0.8879268732968839  0.5250119443788250   T   T   T
  0.2222200040000004  0.1111100019999967  0.3213799890000004   F   F   F
  0.2222200040000004  0.4444400069999972  0.3213799890000004   F   F   F
  0.2222200040000004  0.7777799959999996  0.3213799890000004   F   F   F
  0.5555599930000028  0.1111100019999967  0.3213799890000004   F   F   F
  0.5555599930000028  0.4444400069999972  0.3213799890000004   F   F   F
  0.5555599930000028  0.7777799959999996  0.3213799890000004   F   F   F
  0.8888900279999987  0.1111100019999967  0.3213799890000004   F   F   F
  0.8888900279999987  0.4444400069999972  0.3213799890000004   F   F   F
  0.8888900279999987  0.7777799959999996  0.3213799890000004   F   F   F
  0.2212013710883340  0.1110843718601231  0.6259291932949651   T   T   T
  0.2262494763576441  0.4466017274847687  0.6273699327827202   T   T   T
  0.2221816875437739  0.7763998071212015  0.6242965230264090   T   T   T
  0.5570871478831663  0.1107656610524685  0.6251906644972252   T   T   T
  0.5563678860586876  0.4453775082930775  0.6304881564934632   T   T   T
  0.5570537525394315  0.7789885320092012  0.6246802393050999   T   T   T
  0.8841828070433166  0.1056880803457645  0.6230057539180152   T   T   T
  0.8861281172578472  0.4467335666101420  0.6269760355883847   T   T   T
  0.8857344976513915  0.7784159733129172  0.6252424775308967   T   T   T
  0.1111100019999967  0.2222200040000004  0.3724099989999985   F   F   F
  0.1111100019999967  0.5555599930000028  0.3724099989999985   F   F   F
  0.1111100019999967  0.8888900279999987  0.3724099989999985   F   F   F
  0.4444400069999972  0.2222200040000004  0.3724099989999985   F   F   F
  0.4444400069999972  0.5555599930000028  0.3724099989999985   F   F   F
  0.4444400069999972  0.8888900279999987  0.3724099989999985   F   F   F
  0.7777799959999996  0.2222200040000004  0.3724099989999985   F   F   F
  0.7777799959999996  0.5555599930000028  0.3724099989999985   F   F   F
  0.7777799959999996  0.8888900279999987  0.3724099989999985   F   F   F
  0.0948100829102501  0.2146378781641829  0.6732680435964085   T   T   T
  0.1122262657523478  0.5592130316477864  0.6759779641291388   T   T   T
  0.1117343369474710  0.8860233281333976  0.6746605189524715   T   T   T
  0.4403169320538325  0.2019710932863745  0.6770165567584954   T   T   T
  0.4531253864056879  0.5783500574404385  0.6819638503244079   T   T   T
  0.4417934839011153  0.8867095258104385  0.6755202848434649   T   T   T
  0.7821434245535244  0.2176543207533470  0.6744654178929537   T   T   T
  0.7926077980590307  0.5748265267424486  0.6820718755762840   T   T   T
  0.7775228691031018  0.8947211712805796  0.6775658356775622   T   T   T
  0.0008316727876192  0.3355807243962516  0.5768365783910525   T   T   T
  0.9994924685655917  0.6669205484338860  0.5761102559429219   T   T   T
  0.0013580499336356  0.9996730637256519  0.5753296032516957   T   T   T
  0.3338216464129644  0.3335352618881871  0.5760735317368884   T   T   T
  0.3329818804170372  0.6659153565531497  0.5758930391881592   T   T   T
  0.3327736907501659  0.9996381768318372  0.5756278914256541   T   T   T
  0.6660149490668488  0.3340088393247811  0.5763260761287086   T   T   T
  0.6645674988350763  0.6640877514971706  0.5763651947570878   T   T   T
  0.6642824547495252  0.9991893031884089  0.5747924012022452   T   T   T
  0.2222200040000004  0.1111100019999967  0.4744800029999965   F   F   F
  0.2222200040000004  0.4444400069999972  0.4744800029999965   F   F   F
  0.2222200040000004  0.7777799959999996  0.4744800029999965   F   F   F
  0.5555599930000028  0.1111100019999967  0.4744800029999965   F   F   F
  0.5555599930000028  0.4444400069999972  0.4744800029999965   F   F   F
  0.5555599930000028  0.7777799959999996  0.4744800029999965   F   F   F
  0.8888900279999987  0.1111100019999967  0.4744800029999965   F   F   F
  0.8888900279999987  0.4444400069999972  0.4744800029999965   F   F   F
  0.8888900279999987  0.7777799959999996  0.4744800029999965   F   F   F
  0.6563323660520197  0.3473702056493337  0.7290001472639673   T   T   T
  0.5863509014529527  0.5177452198027268  0.7819226275428406   T   T   T
  0.3305013360548443  0.3147970896405141  0.7256942765622867   T   T   T
  0.7538256315072474  0.7261354500395782  0.7502143698589308   T   T   T
  0.8538418346635623  0.8669877977128806  0.7517995414694383   T   T   T
  0.0000000000000000  0.0000000000000000  0.3468999859999968   F   F   F
  0.0000000000000000  0.3333300050000005  0.3468999859999968   F   F   F
  0.0000000000000000  0.6666700239999983  0.3468999859999968   F   F   F
  0.3333300050000005  0.0000000000000000  0.3468999859999968   F   F   F
  0.3333300050000005  0.3333300050000005  0.3468999859999968   F   F   F
  0.3333300050000005  0.6666700239999983  0.3468999859999968   F   F   F
  0.6666700239999983  0.0000000000000000  0.3468999859999968   F   F   F
  0.6666700239999983  0.3333300050000005  0.3468999859999968   F   F   F
  0.6666700239999983  0.6666700239999983  0.3468999859999968   F   F   F
  0.9986799264023034  0.3328741574411112  0.6506362623203117   T   T   T
  0.0045575933390154  0.6699720072116904  0.6511037469864078   T   T   T
  0.0005700789342384  0.0006127871839112  0.6494507032621968   T   T   T
  0.3222937538223931  0.3263737226391470  0.6549504936705972   T   T   T
  0.3319478823670678  0.6692026679265908  0.6510852397460951   T   T   T
  0.3300957512931006  0.9927097566717507  0.6499249132227476   T   T   T
  0.6705941016176169  0.3290645614097727  0.6545653958967677   T   T   T
  0.6662909875345306  0.6714339166684198  0.6507769260720195   T   T   T
  0.6658948489052108  0.0008962757369915  0.6495994083317314   T   T   T
  0.2230689729292124  0.1124935999536802  0.5503308259180031   T   T   T
  0.2235068708177650  0.4444876887366789  0.5507947998466918   T   T   T
  0.2216343266833150  0.7770023033540028  0.5493251940920061   T   T   T
  0.5558181651422700  0.1123636000561135  0.5502758277200854   T   T   T
  0.5543911226705731  0.4428129822122173  0.5520808301559086   T   T   T
  0.5544518351593766  0.7770631178279004  0.5497914645040538   T   T   T
  0.8882890449456085  0.1109662285681097  0.5498284326242313   T   T   T
  0.8873335902786010  0.4447936936648489  0.5506596401984396   T   T   T
  0.8883820472705324  0.7769983572355841  0.5500455755012865   T   T   T
  0.1111100019999967  0.2222200040000004  0.4489699900000019   F   F   F
  0.1111100019999967  0.5555599930000028  0.4489699900000019   F   F   F
  0.1111100019999967  0.8888900279999987  0.4489699900000019   F   F   F
  0.4444400069999972  0.2222200040000004  0.4489699900000019   F   F   F
  0.4444400069999972  0.5555599930000028  0.4489699900000019   F   F   F
  0.4444400069999972  0.8888900279999987  0.4489699900000019   F   F   F
  0.7777799959999996  0.2222200040000004  0.4489699900000019   F   F   F
  0.7777799959999996  0.5555599930000028  0.4489699900000019   F   F   F
  0.7777799959999996  0.8888900279999987  0.4489699900000019   F   F   F
  0.4787579348254596  0.2985995292843384  0.7294669655915413   T   T   T
  0.7157499971639680  0.5300343159391829  0.7375275233406455   T   T   T
  0.4693999418993471  0.5105535122519740  0.7353978555500902   T   T   T
  0.5522221696286351  0.4450669238414875  0.8024612490856384   T   T   T
  0.7033662430638827  0.7092818701801491  0.7771614456360538   T   T   T
  0.8225606675913326  0.8923539648422505  0.7239608695247313   T   T   T
 
  0.00000000E+00  0.00000000E+00  0.00000000E+00
  0.00000000E+00  0.00000000E+00  0.00000000E+00
  0.00000000E+00  0.00000000E+00  0.00000000E+00
  0.00000000E+00  0.00000000E+00  0.00000000E+00
  0.00000000E+00  0.00000000E+00  0.00000000E+00
  0.00000000E+00  0.00000000E+00  0.00000000E+00
  0.00000000E+00  0.00000000E+00  0.00000000E+00
  0.00000000E+00  0.00000000E+00  0.00000000E+00
  0.00000000E+00  0.00000000E+00  0.00000000E+00
  0.00000000E+00  0.00000000E+00  0.00000000E+00
  0.00000000E+00  0.00000000E+00  0.00000000E+00
  0.00000000E+00  0.00000000E+00  0.00000000E+00
  0.00000000E+00  0.00000000E+00  0.00000000E+00
  0.00000000E+00  0.00000000E+00  0.00000000E+00
  0.00000000E+00  0.00000000E+00  0.00000000E+00
  0.00000000E+00  0.00000000E+00  0.00000000E+00
  0.00000000E+00  0.00000000E+00  0.00000000E+00
  0.00000000E+00  0.00000000E+00  0.00000000E+00
  0.00000000E+00  0.00000000E+00  0.00000000E+00
  0.00000000E+00  0.00000000E+00  0.00000000E+00
  0.00000000E+00  0.00000000E+00  0.00000000E+00
  0.00000000E+00  0.00000000E+00  0.00000000E+00
  0.00000000E+00  0.00000000E+00  0.00000000E+00
  0.00000000E+00  0.00000000E+00  0.00000000E+00
  0.00000000E+00  0.00000000E+00  0.00000000E+00
  0.00000000E+00  0.00000000E+00  0.00000000E+00
  0.00000000E+00  0.00000000E+00  0.00000000E+00
  0.00000000E+00  0.00000000E+00  0.00000000E+00
  0.00000000E+00  0.00000000E+00  0.00000000E+00
  0.00000000E+00  0.00000000E+00  0.00000000E+00
  0.00000000E+00  0.00000000E+00  0.00000000E+00
  0.00000000E+00  0.00000000E+00  0.00000000E+00
  0.00000000E+00  0.00000000E+00  0.00000000E+00
  0.00000000E+00  0.00000000E+00  0.00000000E+00
  0.00000000E+00  0.00000000E+00  0.00000000E+00
  0.00000000E+00  0.00000000E+00  0.00000000E+00
  0.00000000E+00  0.00000000E+00  0.00000000E+00
  0.00000000E+00  0.00000000E+00  0.00000000E+00
  0.00000000E+00  0.00000000E+00  0.00000000E+00
  0.00000000E+00  0.00000000E+00  0.00000000E+00
  0.00000000E+00  0.00000000E+00  0.00000000E+00
  0.00000000E+00  0.00000000E+00  0.00000000E+00
  0.00000000E+00  0.00000000E+00  0.00000000E+00
  0.00000000E+00  0.00000000E+00  0.00000000E+00
  0.00000000E+00  0.00000000E+00  0.00000000E+00
  0.00000000E+00  0.00000000E+00  0.00000000E+00
  0.00000000E+00  0.00000000E+00  0.00000000E+00
  0.00000000E+00  0.00000000E+00  0.00000000E+00
  0.00000000E+00  0.00000000E+00  0.00000000E+00
  0.00000000E+00  0.00000000E+00  0.00000000E+00
  0.00000000E+00  0.00000000E+00  0.00000000E+00
  0.00000000E+00  0.00000000E+00  0.00000000E+00
  0.00000000E+00  0.00000000E+00  0.00000000E+00
  0.00000000E+00  0.00000000E+00  0.00000000E+00
  0.00000000E+00  0.00000000E+00  0.00000000E+00
  0.00000000E+00  0.00000000E+00  0.00000000E+00
  0.00000000E+00  0.00000000E+00  0.00000000E+00
  0.00000000E+00  0.00000000E+00  0.00000000E+00
  0.00000000E+00  0.00000000E+00  0.00000000E+00
  0.00000000E+00  0.00000000E+00  0.00000000E+00
  0.00000000E+00  0.00000000E+00  0.00000000E+00
  0.00000000E+00  0.00000000E+00  0.00000000E+00
  0.00000000E+00  0.00000000E+00  0.00000000E+00
  0.00000000E+00  0.00000000E+00  0.00000000E+00
  0.00000000E+00  0.00000000E+00  0.00000000E+00
  0.00000000E+00  0.00000000E+00  0.00000000E+00
  0.00000000E+00  0.00000000E+00  0.00000000E+00
  0.00000000E+00  0.00000000E+00  0.00000000E+00
  0.00000000E+00  0.00000000E+00  0.00000000E+00
  0.00000000E+00  0.00000000E+00  0.00000000E+00
  0.00000000E+00  0.00000000E+00  0.00000000E+00
  0.00000000E+00  0.00000000E+00  0.00000000E+00
  0.00000000E+00  0.00000000E+00  0.00000000E+00
  0.00000000E+00  0.00000000E+00  0.00000000E+00
  0.00000000E+00  0.00000000E+00  0.00000000E+00
  0.00000000E+00  0.00000000E+00  0.00000000E+00
  0.00000000E+00  0.00000000E+00  0.00000000E+00
  0.00000000E+00  0.00000000E+00  0.00000000E+00
  0.00000000E+00  0.00000000E+00  0.00000000E+00
  0.00000000E+00  0.00000000E+00  0.00000000E+00
  0.00000000E+00  0.00000000E+00  0.00000000E+00
  0.00000000E+00  0.00000000E+00  0.00000000E+00
  0.00000000E+00  0.00000000E+00  0.00000000E+00
  0.00000000E+00  0.00000000E+00  0.00000000E+00
  0.00000000E+00  0.00000000E+00  0.00000000E+00
  0.00000000E+00  0.00000000E+00  0.00000000E+00
  0.00000000E+00  0.00000000E+00  0.00000000E+00
  0.00000000E+00  0.00000000E+00  0.00000000E+00
  0.00000000E+00  0.00000000E+00  0.00000000E+00
  0.00000000E+00  0.00000000E+00  0.00000000E+00
  0.00000000E+00  0.00000000E+00  0.00000000E+00
  0.00000000E+00  0.00000000E+00  0.00000000E+00
  0.00000000E+00  0.00000000E+00  0.00000000E+00
  0.00000000E+00  0.00000000E+00  0.00000000E+00
  0.00000000E+00  0.00000000E+00  0.00000000E+00
  0.00000000E+00  0.00000000E+00  0.00000000E+00
  0.00000000E+00  0.00000000E+00  0.00000000E+00
  0.00000000E+00  0.00000000E+00  0.00000000E+00
  0.00000000E+00  0.00000000E+00  0.00000000E+00
  0.00000000E+00  0.00000000E+00  0.00000000E+00
  0.00000000E+00  0.00000000E+00  0.00000000E+00
  0.00000000E+00  0.00000000E+00  0.00000000E+00
  0.00000000E+00  0.00000000E+00  0.00000000E+00
  0.00000000E+00  0.00000000E+00  0.00000000E+00
  0.00000000E+00  0.00000000E+00  0.00000000E+00
  0.00000000E+00  0.00000000E+00  0.00000000E+00
  0.00000000E+00  0.00000000E+00  0.00000000E+00
  0.00000000E+00  0.00000000E+00  0.00000000E+00
  0.00000000E+00  0.00000000E+00  0.00000000E+00
  0.00000000E+00  0.00000000E+00  0.00000000E+00
  0.00000000E+00  0.00000000E+00  0.00000000E+00
  0.00000000E+00  0.00000000E+00  0.00000000E+00
  0.00000000E+00  0.00000000E+00  0.00000000E+00
  0.00000000E+00  0.00000000E+00  0.00000000E+00
  0.00000000E+00  0.00000000E+00  0.00000000E+00
  0.00000000E+00  0.00000000E+00  0.00000000E+00
  0.00000000E+00  0.00000000E+00  0.00000000E+00
  0.00000000E+00  0.00000000E+00  0.00000000E+00
  0.00000000E+00  0.00000000E+00  0.00000000E+00
