# Supplementary material for: Tuning oxidant and antioxidant activities of ceria by anchoring copper single-site for antibacterial application
Source: Nat Commun. 2024 Feb 3;15:1010. doi: 10.1038/s41467-024-45255-6 (PMC10837451; doi:10.1038/s41467-024-45255-6)
Supplement: Supplementary file 5 — Supplementary Data 1 [file 41467_2024_45255_MOESM5_ESM.zip › 8-FigS28-Cu2Ce/4-H2O.vasp]

POSCAR\(3)                              
   1.00000000000000     
    11.6690998077000003    0.0000000000000000    0.0000000000000000
    -5.8345499039000002   10.1057368727999997    0.0000000000000000
     0.0000000000000000    0.0000000000000000   31.1158008574999982
   O    Ce   Cu   H 
    76    36     3     3
Selective dynamics
Direct
  0.0000000000000000  0.0000000000000000  0.4234499829999976   F   F   F
  0.0000000000000000  0.3333300019999967  0.4234499829999976   F   F   F
  0.9999999950000031  0.6666700079999970  0.4234499829999976   F   F   F
  0.3333300030000004  0.0000000000000000  0.4234499829999976   F   F   F
  0.3333300030000004  0.3333300019999967  0.4234499829999976   F   F   F
  0.3333299980000035  0.6666700079999970  0.4234499829999976   F   F   F
  0.6666700170000013  0.0000000000000000  0.4234499829999976   F   F   F
  0.6666700270000021  0.3333300019999967  0.4234499829999976   F   F   F
  0.6666700119999973  0.6666700079999970  0.4234499829999976   F   F   F
  0.1116620029949615  0.2240570386666789  0.5250486798497036   T   T   T
  0.1106853431739196  0.5548146250965829  0.5251893766755202   T   T   T
  0.1118674870183014  0.8886763439511469  0.5245703943056128   T   T   T
  0.4447705174327297  0.2227701337972192  0.5249953806823768   T   T   T
  0.4442633615833316  0.5556665501902671  0.5251413800621521   T   T   T
  0.4439231445326186  0.8889117735873455  0.5246715406569322   T   T   T
  0.7791890806483224  0.2235759175873042  0.5250516458720469   T   T   T
  0.7781860893422774  0.5554142105932627  0.5250772275803754   T   T   T
  0.7775263716247380  0.8887241682537095  0.5250199642400801   T   T   T
  0.2222200100000009  0.1111099969999998  0.3213800030000016   F   F   F
  0.2222199939999996  0.4444399870000026  0.3213800030000016   F   F   F
  0.2222199870000026  0.7777799690000009  0.3213800030000016   F   F   F
  0.5555599839999985  0.1111099969999998  0.3213800030000016   F   F   F
  0.5555599670000007  0.4444399870000026  0.3213800030000016   F   F   F
  0.5555599610000002  0.7777799690000009  0.3213800030000016   F   F   F
  0.8888899660000007  0.1111099969999998  0.3213800030000016   F   F   F
  0.8888900110000009  0.4444399870000026  0.3213800030000016   F   F   F
  0.8888899840000022  0.7777799690000009  0.3213800030000016   F   F   F
  0.2211742057505077  0.1118639700372128  0.6258101301888317   T   T   T
  0.2268916919837451  0.4469163511155330  0.6270512526702348   T   T   T
  0.2226602345535440  0.7797908792643256  0.6244972984653074   T   T   T
  0.5551388006485709  0.1119057952905180  0.6267351726247057   T   T   T
  0.5562070759552853  0.4448126018512255  0.6304840216712364   T   T   T
  0.5597339176937268  0.7809239428979282  0.6237897296542982   T   T   T
  0.8856051504339675  0.1000804914216218  0.6239733473736706   T   T   T
  0.8872840107747990  0.4469321464240181  0.6273910483887235   T   T   T
  0.8892369122346935  0.7836952973445648  0.6240582825983267   T   T   T
  0.1111099969999998  0.2222199939999996  0.3724099969999983   F   F   F
  0.1111100130000011  0.5555599990000033  0.3724099969999983   F   F   F
  0.1111099800000019  0.8888899780000017  0.3724099969999983   F   F   F
  0.4444400200000018  0.2222199939999996  0.3724099969999983   F   F   F
  0.4444400260000023  0.5555599990000033  0.3724099969999983   F   F   F
  0.4444400029999969  0.8888899780000017  0.3724099969999983   F   F   F
  0.7777800140000011  0.2222199939999996  0.3724099969999983   F   F   F
  0.7777799990000034  0.5555599990000033  0.3724099969999983   F   F   F
  0.7777799970000032  0.8888899780000017  0.3724099969999983   F   F   F
  0.1008386882664425  0.2171043250774503  0.6747175073587854   T   T   T
  0.1142129508868734  0.5606226884237415  0.6758725464347606   T   T   T
  0.1111535136092883  0.8885779373129665  0.6759274953125569   T   T   T
  0.4272768646982854  0.2032594873089764  0.6804184984907877   T   T   T
  0.4526942660597157  0.5817805065451012  0.6801480780043150   T   T   T
  0.4425347198499736  0.8865577965925198  0.6755772965838105   T   T   T
  0.7871750071433183  0.2145644049557660  0.6733388639610070   T   T   T
  0.7986534801679994  0.5869357183780153  0.6809147331720311   T   T   T
  0.7712071840463892  0.8846917814668984  0.6809624050994287   T   T   T
  0.0003363878114797  0.3336234150252864  0.5773238762493662   T   T   T
  0.0000981514656786  0.6671629516477964  0.5759652539451636   T   T   T
  0.0032570468090896  0.0013556229722838  0.5748000570890142   T   T   T
  0.3350095460819134  0.3344778486645339  0.5762230174966447   T   T   T
  0.3331129133045465  0.6672540017205435  0.5758579564176998   T   T   T
  0.3339707092944693  0.0012705999986551  0.5758731840120817   T   T   T
  0.6662713575742671  0.3333483556539107  0.5759106046492519   T   T   T
  0.6661331076419827  0.6639919354342823  0.5755419038680856   T   T   T
  0.6653119598000075  0.0018524632345773  0.5753531582609028   T   T   T
  0.2222200100000009  0.1111099969999998  0.4744800069999968   F   F   F
  0.2222199939999996  0.4444399870000026  0.4744800069999968   F   F   F
  0.2222199870000026  0.7777799690000009  0.4744800069999968   F   F   F
  0.5555599839999985  0.1111099969999998  0.4744800069999968   F   F   F
  0.5555599670000007  0.4444399870000026  0.4744800069999968   F   F   F
  0.5555599610000002  0.7777799690000009  0.4744800069999968   F   F   F
  0.8888899660000007  0.1111099969999998  0.4744800069999968   F   F   F
  0.8888900110000009  0.4444399870000026  0.4744800069999968   F   F   F
  0.8888899840000022  0.7777799690000009  0.4744800069999968   F   F   F
  0.6554430850094164  0.3203134867521982  0.7252226445162435   T   T   T
  0.5864566628851335  0.4855875202908848  0.7753886342636918   T   T   T
  0.3610962437200484  0.3610547413316070  0.7273446913400932   T   T   T
  0.6354607046957597  0.7412016844130349  0.7471701174801595   T   T   T
  0.0000000000000000  0.0000000000000000  0.3468999959999977   F   F   F
  0.0000000000000000  0.3333300019999967  0.3468999959999977   F   F   F
  0.9999999950000031  0.6666700079999970  0.3468999959999977   F   F   F
  0.3333300030000004  0.0000000000000000  0.3468999959999977   F   F   F
  0.3333300030000004  0.3333300019999967  0.3468999959999977   F   F   F
  0.3333299980000035  0.6666700079999970  0.3468999959999977   F   F   F
  0.6666700170000013  0.0000000000000000  0.3468999959999977   F   F   F
  0.6666700270000021  0.3333300019999967  0.3468999959999977   F   F   F
  0.6666700119999973  0.6666700079999970  0.3468999959999977   F   F   F
  0.0007975176363146  0.3333652908359994  0.6509344313492278   T   T   T
  0.0056969391744701  0.6711351123840146  0.6507800714131733   T   T   T
  0.0014309603107350  0.0009922825374247  0.6501114070947906   T   T   T
  0.3257770189424818  0.3299955221788125  0.6549922930057974   T   T   T
  0.3320068001297116  0.6714875586472502  0.6506501038978740   T   T   T
  0.3307648244277743  0.9967046658640157  0.6507501418838118   T   T   T
  0.6702335499542471  0.3258018295396496  0.6554488322165568   T   T   T
  0.6710243726960883  0.6715646868533796  0.6490007313984236   T   T   T
  0.6662146431095834  0.9992341791538308  0.6501966608868912   T   T   T
  0.2235984778695013  0.1132171460637821  0.5504529942864025   T   T   T
  0.2239044202407712  0.4447801294288638  0.5507219379571850   T   T   T
  0.2222657108316426  0.7780500343950365  0.5494194809805322   T   T   T
  0.5562691066796788  0.1131078008807407  0.5505460151373640   T   T   T
  0.5549993076972726  0.4425124831584952  0.5517871614355911   T   T   T
  0.5549740597162867  0.7780928997775689  0.5496599555964323   T   T   T
  0.8890706669256332  0.1109313846072197  0.5500454155162942   T   T   T
  0.8874774106686445  0.4444559276881037  0.5509188489417198   T   T   T
  0.8901534090787848  0.7784105616772123  0.5495457764801799   T   T   T
  0.1111099969999998  0.2222199939999996  0.4489699749999971   F   F   F
  0.1111100130000011  0.5555599990000033  0.4489699749999971   F   F   F
  0.1111099800000019  0.8888899780000017  0.4489699749999971   F   F   F
  0.4444400200000018  0.2222199939999996  0.4489699749999971   F   F   F
  0.4444400260000023  0.5555599990000033  0.4489699749999971   F   F   F
  0.4444400029999969  0.8888899780000017  0.4489699749999971   F   F   F
  0.7777800140000011  0.2222199939999996  0.4489699749999971   F   F   F
  0.7777799990000034  0.5555599990000033  0.4489699749999971   F   F   F
  0.7777799970000032  0.8888899780000017  0.4489699749999971   F   F   F
  0.4915754322329633  0.3113231739074891  0.7319067819729597   T   T   T
  0.7257615464663871  0.5185515091636574  0.7341944832670322   T   T   T
  0.4890036797191541  0.5431146280181096  0.7359603424911398   T   T   T
  0.5798344681945835  0.4685600913752808  0.8061513193413177   T   T   T
  0.6926636448731074  0.8079231949755012  0.7230915870242356   T   T   T
  0.6983297963857922  0.7374065502584841  0.7670099486317952   T   T   T
 
  0.00000000E+00  0.00000000E+00  0.00000000E+00
  0.00000000E+00  0.00000000E+00  0.00000000E+00
  0.00000000E+00  0.00000000E+00  0.00000000E+00
  0.00000000E+00  0.00000000E+00  0.00000000E+00
  0.00000000E+00  0.00000000E+00  0.00000000E+00
  0.00000000E+00  0.00000000E+00  0.00000000E+00
  0.00000000E+00  0.00000000E+00  0.00000000E+00
  0.00000000E+00  0.00000000E+00  0.00000000E+00
  0.00000000E+00  0.00000000E+00  0.00000000E+00
  0.00000000E+00  0.00000000E+00  0.00000000E+00
  0.00000000E+00  0.00000000E+00  0.00000000E+00
  0.00000000E+00  0.00000000E+00  0.00000000E+00
  0.00000000E+00  0.00000000E+00  0.00000000E+00
  0.00000000E+00  0.00000000E+00  0.00000000E+00
  0.00000000E+00  0.00000000E+00  0.00000000E+00
  0.00000000E+00  0.00000000E+00  0.00000000E+00
  0.00000000E+00  0.00000000E+00  0.00000000E+00
  0.00000000E+00  0.00000000E+00  0.00000000E+00
  0.00000000E+00  0.00000000E+00  0.00000000E+00
  0.00000000E+00  0.00000000E+00  0.00000000E+00
  0.00000000E+00  0.00000000E+00  0.00000000E+00
  0.00000000E+00  0.00000000E+00  0.00000000E+00
  0.00000000E+00  0.00000000E+00  0.00000000E+00
  0.00000000E+00  0.00000000E+00  0.00000000E+00
  0.00000000E+00  0.00000000E+00  0.00000000E+00
  0.00000000E+00  0.00000000E+00  0.00000000E+00
  0.00000000E+00  0.00000000E+00  0.00000000E+00
  0.00000000E+00  0.00000000E+00  0.00000000E+00
  0.00000000E+00  0.00000000E+00  0.00000000E+00
  0.00000000E+00  0.00000000E+00  0.00000000E+00
  0.00000000E+00  0.00000000E+00  0.00000000E+00
  0.00000000E+00  0.00000000E+00  0.00000000E+00
  0.00000000E+00  0.00000000E+00  0.00000000E+00
  0.00000000E+00  0.00000000E+00  0.00000000E+00
  0.00000000E+00  0.00000000E+00  0.00000000E+00
  0.00000000E+00  0.00000000E+00  0.00000000E+00
  0.00000000E+00  0.00000000E+00  0.00000000E+00
  0.00000000E+00  0.00000000E+00  0.00000000E+00
  0.00000000E+00  0.00000000E+00  0.00000000E+00
  0.00000000E+00  0.00000000E+00  0.00000000E+00
  0.00000000E+00  0.00000000E+00  0.00000000E+00
  0.00000000E+00  0.00000000E+00  0.00000000E+00
  0.00000000E+00  0.00000000E+00  0.00000000E+00
  0.00000000E+00  0.00000000E+00  0.00000000E+00
  0.00000000E+00  0.00000000E+00  0.00000000E+00
  0.00000000E+00  0.00000000E+00  0.00000000E+00
  0.00000000E+00  0.00000000E+00  0.00000000E+00
  0.00000000E+00  0.00000000E+00  0.00000000E+00
  0.00000000E+00  0.00000000E+00  0.00000000E+00
  0.00000000E+00  0.00000000E+00  0.00000000E+00
  0.00000000E+00  0.00000000E+00  0.00000000E+00
  0.00000000E+00  0.00000000E+00  0.00000000E+00
  0.00000000E+00  0.00000000E+00  0.00000000E+00
  0.00000000E+00  0.00000000E+00  0.00000000E+00
  0.00000000E+00  0.00000000E+00  0.00000000E+00
  0.00000000E+00  0.00000000E+00  0.00000000E+00
  0.00000000E+00  0.00000000E+00  0.00000000E+00
  0.00000000E+00  0.00000000E+00  0.00000000E+00
  0.00000000E+00  0.00000000E+00  0.00000000E+00
  0.00000000E+00  0.00000000E+00  0.00000000E+00
  0.00000000E+00  0.00000000E+00  0.00000000E+00
  0.00000000E+00  0.00000000E+00  0.00000000E+00
  0.00000000E+00  0.00000000E+00  0.00000000E+00
  0.00000000E+00  0.00000000E+00  0.00000000E+00
  0.00000000E+00  0.00000000E+00  0.00000000E+00
  0.00000000E+00  0.00000000E+00  0.00000000E+00
  0.00000000E+00  0.00000000E+00  0.00000000E+00
  0.00000000E+00  0.00000000E+00  0.00000000E+00
  0.00000000E+00  0.00000000E+00  0.00000000E+00
  0.00000000E+00  0.00000000E+00  0.00000000E+00
  0.00000000E+00  0.00000000E+00  0.00000000E+00
  0.00000000E+00  0.00000000E+00  0.00000000E+00
  0.00000000E+00  0.00000000E+00  0.00000000E+00
  0.00000000E+00  0.00000000E+00  0.00000000E+00
  0.00000000E+00  0.00000000E+00  0.00000000E+00
  0.00000000E+00  0.00000000E+00  0.00000000E+00
  0.00000000E+00  0.00000000E+00  0.00000000E+00
  0.00000000E+00  0.00000000E+00  0.00000000E+00
  0.00000000E+00  0.00000000E+00  0.00000000E+00
  0.00000000E+00  0.00000000E+00  0.00000000E+00
  0.00000000E+00  0.00000000E+00  0.00000000E+00
  0.00000000E+00  0.00000000E+00  0.00000000E+00
  0.00000000E+00  0.00000000E+00  0.00000000E+00
  0.00000000E+00  0.00000000E+00  0.00000000E+00
  0.00000000E+00  0.00000000E+00  0.00000000E+00
  0.00000000E+00  0.00000000E+00  0.00000000E+00
  0.00000000E+00  0.00000000E+00  0.00000000E+00
  0.00000000E+00  0.00000000E+00  0.00000000E+00
  0.00000000E+00  0.00000000E+00  0.00000000E+00
  0.00000000E+00  0.00000000E+00  0.00000000E+00
  0.00000000E+00  0.00000000E+00  0.00000000E+00
  0.00000000E+00  0.00000000E+00  0.00000000E+00
  0.00000000E+00  0.00000000E+00  0.00000000E+00
  0.00000000E+00  0.00000000E+00  0.00000000E+00
  0.00000000E+00  0.00000000E+00  0.00000000E+00
  0.00000000E+00  0.00000000E+00  0.00000000E+00
  0.00000000E+00  0.00000000E+00  0.00000000E+00
  0.00000000E+00  0.00000000E+00  0.00000000E+00
  0.00000000E+00  0.00000000E+00  0.00000000E+00
  0.00000000E+00  0.00000000E+00  0.00000000E+00
  0.00000000E+00  0.00000000E+00  0.00000000E+00
  0.00000000E+00  0.00000000E+00  0.00000000E+00
  0.00000000E+00  0.00000000E+00  0.00000000E+00
  0.00000000E+00  0.00000000E+00  0.00000000E+00
  0.00000000E+00  0.00000000E+00  0.00000000E+00
  0.00000000E+00  0.00000000E+00  0.00000000E+00
  0.00000000E+00  0.00000000E+00  0.00000000E+00
  0.00000000E+00  0.00000000E+00  0.00000000E+00
  0.00000000E+00  0.00000000E+00  0.00000000E+00
  0.00000000E+00  0.00000000E+00  0.00000000E+00
  0.00000000E+00  0.00000000E+00  0.00000000E+00
  0.00000000E+00  0.00000000E+00  0.00000000E+00
  0.00000000E+00  0.00000000E+00  0.00000000E+00
  0.00000000E+00  0.00000000E+00  0.00000000E+00
  0.00000000E+00  0.00000000E+00  0.00000000E+00
  0.00000000E+00  0.00000000E+00  0.00000000E+00
  0.00000000E+00  0.00000000E+00  0.00000000E+00
  0.00000000E+00  0.00000000E+00  0.00000000E+00
