# Supplementary material for: Tuning oxidant and antioxidant activities of ceria by anchoring copper single-site for antibacterial application
Source: Nat Commun. 2024 Feb 3;15:1010. doi: 10.1038/s41467-024-45255-6 (PMC10837451; doi:10.1038/s41467-024-45255-6)
Supplement: Supplementary file 5 — Supplementary Data 1 [file 41467_2024_45255_MOESM5_ESM.zip › 8-FigS28-Cu2Ce/5-O-H2O.vasp]

POSCAR\(3)                              
   1.00000000000000     
    11.6690998077000003    0.0000000000000000    0.0000000000000000
    -5.8345499039000002   10.1057368727999997    0.0000000000000000
     0.0000000000000000    0.0000000000000000   31.1158008574999982
   O    Ce   Cu   H 
    77    36     3     3
Selective dynamics
Direct
  0.0000000000000000  0.0000000000000000  0.4234499829999976   F   F   F
  0.0000000000000000  0.3333300019999967  0.4234499829999976   F   F   F
  0.9999999950000031  0.6666700079999970  0.4234499829999976   F   F   F
  0.3333300030000004  0.0000000000000000  0.4234499829999976   F   F   F
  0.3333300030000004  0.3333300019999967  0.4234499829999976   F   F   F
  0.3333299980000035  0.6666700079999970  0.4234499829999976   F   F   F
  0.6666700170000013  0.0000000000000000  0.4234499829999976   F   F   F
  0.6666700270000021  0.3333300019999967  0.4234499829999976   F   F   F
  0.6666700119999973  0.6666700079999970  0.4234499829999976   F   F   F
  0.1113439151318829  0.2224651885100570  0.5248908923357263   T   T   T
  0.1111255856253521  0.5555645457130467  0.5247164131373623   T   T   T
  0.1111077633027335  0.8881095514445221  0.5246713217735532   T   T   T
  0.4448094747056786  0.2221791724786115  0.5252030954857574   T   T   T
  0.4446158327587426  0.5553137984240024  0.5252402612469638   T   T   T
  0.4442197557085379  0.8883899138649696  0.5247343937030067   T   T   T
  0.7777179422597982  0.2222667774274143  0.5252321024908468   T   T   T
  0.7775199115152489  0.5550062610514956  0.5251869165066267   T   T   T
  0.7771529598535167  0.8879342000722446  0.5250853153872299   T   T   T
  0.2222200100000009  0.1111099969999998  0.3213800030000016   F   F   F
  0.2222199939999996  0.4444399870000026  0.3213800030000016   F   F   F
  0.2222199870000026  0.7777799690000009  0.3213800030000016   F   F   F
  0.5555599839999985  0.1111099969999998  0.3213800030000016   F   F   F
  0.5555599670000007  0.4444399870000026  0.3213800030000016   F   F   F
  0.5555599610000002  0.7777799690000009  0.3213800030000016   F   F   F
  0.8888899660000007  0.1111099969999998  0.3213800030000016   F   F   F
  0.8888900110000009  0.4444399870000026  0.3213800030000016   F   F   F
  0.8888899840000022  0.7777799690000009  0.3213800030000016   F   F   F
  0.2231852625822555  0.1111404581953579  0.6255768194345421   T   T   T
  0.2261598590459997  0.4457627660540737  0.6263730003344179   T   T   T
  0.2221209062308347  0.7771566702388384  0.6244449403457182   T   T   T
  0.5552089029404570  0.1113770889830690  0.6262596844210080   T   T   T
  0.5517506828252081  0.4415282460263725  0.6311933021875547   T   T   T
  0.5538798571317969  0.7743038406421690  0.6260916660872269   T   T   T
  0.8888823034687761  0.1107850927673368  0.6227454828121850   T   T   T
  0.8886396005890731  0.4433815540710100  0.6262893774327338   T   T   T
  0.8894120990887160  0.7783843441322347  0.6253592876768721   T   T   T
  0.1111099969999998  0.2222199939999996  0.3724099969999983   F   F   F
  0.1111100130000011  0.5555599990000033  0.3724099969999983   F   F   F
  0.1111099800000019  0.8888899780000017  0.3724099969999983   F   F   F
  0.4444400200000018  0.2222199939999996  0.3724099969999983   F   F   F
  0.4444400260000023  0.5555599990000033  0.3724099969999983   F   F   F
  0.4444400029999969  0.8888899780000017  0.3724099969999983   F   F   F
  0.7777800140000011  0.2222199939999996  0.3724099969999983   F   F   F
  0.7777799990000034  0.5555599990000033  0.3724099969999983   F   F   F
  0.7777799970000032  0.8888899780000017  0.3724099969999983   F   F   F
  0.1011984621636302  0.2161517745569910  0.6740582729838209   T   T   T
  0.1141783466387949  0.5590611745627427  0.6759075921566406   T   T   T
  0.1122140997469288  0.8865604954037991  0.6760477566859251   T   T   T
  0.4307198017996967  0.1994338063345467  0.6817222177020739   T   T   T
  0.4385974384707367  0.5642932608556848  0.6826917118237503   T   T   T
  0.4401626408325399  0.8852134549602582  0.6759443364691933   T   T   T
  0.7835672040565100  0.2156175536623692  0.6744368792172750   T   T   T
  0.7938303874990353  0.5660891843256337  0.6778868279161117   T   T   T
  0.7834336852808619  0.8986417581171153  0.6739495694194346   T   T   T
  0.0022160282413992  0.3356206905673673  0.5759174377292098   T   T   T
  0.9999637452658590  0.6659484982475590  0.5759816972289329   T   T   T
  0.0013394143621142  0.9993301950268503  0.5752717807263608   T   T   T
  0.3337862255493960  0.3330493521208950  0.5758874412964516   T   T   T
  0.3328247633353314  0.6664505374491512  0.5758822708222695   T   T   T
  0.3333275970502712  0.9992900931863531  0.5757385042753285   T   T   T
  0.6660610782285232  0.3339610120426357  0.5764634775298418   T   T   T
  0.6659201795521952  0.6642635671075965  0.5763223383176168   T   T   T
  0.6640869551926372  0.9980139189310790  0.5758740254437527   T   T   T
  0.2222200100000009  0.1111099969999998  0.4744800069999968   F   F   F
  0.2222199939999996  0.4444399870000026  0.4744800069999968   F   F   F
  0.2222199870000026  0.7777799690000009  0.4744800069999968   F   F   F
  0.5555599839999985  0.1111099969999998  0.4744800069999968   F   F   F
  0.5555599670000007  0.4444399870000026  0.4744800069999968   F   F   F
  0.5555599610000002  0.7777799690000009  0.4744800069999968   F   F   F
  0.8888899660000007  0.1111099969999998  0.4744800069999968   F   F   F
  0.8888900110000009  0.4444399870000026  0.4744800069999968   F   F   F
  0.8888899840000022  0.7777799690000009  0.4744800069999968   F   F   F
  0.6607522685221809  0.3426920754438711  0.7273801772632922   T   T   T
  0.5518698168311360  0.4488594518858449  0.7775690686593038   T   T   T
  0.3459135912017430  0.3458863699997465  0.7282901906853780   T   T   T
  0.6584062752204147  0.6573507598807353  0.7282075911368509   T   T   T
  0.9084323599101438  0.6287787444864108  0.7719530383740150   T   T   T
  0.0000000000000000  0.0000000000000000  0.3468999959999977   F   F   F
  0.0000000000000000  0.3333300019999967  0.3468999959999977   F   F   F
  0.9999999950000031  0.6666700079999970  0.3468999959999977   F   F   F
  0.3333300030000004  0.0000000000000000  0.3468999959999977   F   F   F
  0.3333300030000004  0.3333300019999967  0.3468999959999977   F   F   F
  0.3333299980000035  0.6666700079999970  0.3468999959999977   F   F   F
  0.6666700170000013  0.0000000000000000  0.3468999959999977   F   F   F
  0.6666700270000021  0.3333300019999967  0.3468999959999977   F   F   F
  0.6666700119999973  0.6666700079999970  0.3468999959999977   F   F   F
  0.9995378217447097  0.3316865457407161  0.6500844752561719   T   T   T
  0.0055706653608354  0.6691242926556882  0.6508222390901750   T   T   T
  0.9996786467849859  0.9999531878883516  0.6496366277338623   T   T   T
  0.3234678270960103  0.3267477936370042  0.6533167514689779   T   T   T
  0.3298493337943214  0.6698235807407542  0.6508093603439349   T   T   T
  0.3302858641376503  0.9937556103858256  0.6507840126048876   T   T   T
  0.6713727373580127  0.3285064314041435  0.6546811824633281   T   T   T
  0.6727302991714552  0.6759852416714764  0.6531916828779600   T   T   T
  0.6678270743846824  0.0000933950434288  0.6500885154307454   T   T   T
  0.2232095005815538  0.1115824039859206  0.5501791258358324   T   T   T
  0.2234635057478016  0.4444752414395481  0.5503566730400706   T   T   T
  0.2221818568624201  0.7774234205390869  0.5492185982718141   T   T   T
  0.5554706532826685  0.1118704159656190  0.5506080566300255   T   T   T
  0.5553622581124316  0.4435109119613756  0.5523709546336519   T   T   T
  0.5551233129913200  0.7761515720591348  0.5503846717800016   T   T   T
  0.8890016620159216  0.1108694033890103  0.5497326103467444   T   T   T
  0.8877920820942151  0.4442238729360355  0.5506186012656684   T   T   T
  0.8880176174331709  0.7763197830967457  0.5502313289691045   T   T   T
  0.1111099969999998  0.2222199939999996  0.4489699749999971   F   F   F
  0.1111100130000011  0.5555599990000033  0.4489699749999971   F   F   F
  0.1111099800000019  0.8888899780000017  0.4489699749999971   F   F   F
  0.4444400200000018  0.2222199939999996  0.4489699749999971   F   F   F
  0.4444400260000023  0.5555599990000033  0.4489699749999971   F   F   F
  0.4444400029999969  0.8888899780000017  0.4489699749999971   F   F   F
  0.7777800140000011  0.2222199939999996  0.4489699749999971   F   F   F
  0.7777799990000034  0.5555599990000033  0.4489699749999971   F   F   F
  0.7777799970000032  0.8888899780000017  0.4489699749999971   F   F   F
  0.4801788249112207  0.2958949242160642  0.7337280961933175   T   T   T
  0.7150964821294394  0.5269350219782964  0.7339864618074259   T   T   T
  0.4866916875451395  0.5174378232958432  0.7325811657713572   T   T   T
  0.5271077519910605  0.4530801362938917  0.8072807808435769   T   T   T
  0.9222594180670924  0.7103191302204337  0.7852987339485935   T   T   T
  0.9141521083836750  0.5751653033616932  0.7949333045397751   T   T   T
 
  0.00000000E+00  0.00000000E+00  0.00000000E+00
  0.00000000E+00  0.00000000E+00  0.00000000E+00
  0.00000000E+00  0.00000000E+00  0.00000000E+00
  0.00000000E+00  0.00000000E+00  0.00000000E+00
  0.00000000E+00  0.00000000E+00  0.00000000E+00
  0.00000000E+00  0.00000000E+00  0.00000000E+00
  0.00000000E+00  0.00000000E+00  0.00000000E+00
  0.00000000E+00  0.00000000E+00  0.00000000E+00
  0.00000000E+00  0.00000000E+00  0.00000000E+00
  0.00000000E+00  0.00000000E+00  0.00000000E+00
  0.00000000E+00  0.00000000E+00  0.00000000E+00
  0.00000000E+00  0.00000000E+00  0.00000000E+00
  0.00000000E+00  0.00000000E+00  0.00000000E+00
  0.00000000E+00  0.00000000E+00  0.00000000E+00
  0.00000000E+00  0.00000000E+00  0.00000000E+00
  0.00000000E+00  0.00000000E+00  0.00000000E+00
  0.00000000E+00  0.00000000E+00  0.00000000E+00
  0.00000000E+00  0.00000000E+00  0.00000000E+00
  0.00000000E+00  0.00000000E+00  0.00000000E+00
  0.00000000E+00  0.00000000E+00  0.00000000E+00
  0.00000000E+00  0.00000000E+00  0.00000000E+00
  0.00000000E+00  0.00000000E+00  0.00000000E+00
  0.00000000E+00  0.00000000E+00  0.00000000E+00
  0.00000000E+00  0.00000000E+00  0.00000000E+00
  0.00000000E+00  0.00000000E+00  0.00000000E+00
  0.00000000E+00  0.00000000E+00  0.00000000E+00
  0.00000000E+00  0.00000000E+00  0.00000000E+00
  0.00000000E+00  0.00000000E+00  0.00000000E+00
  0.00000000E+00  0.00000000E+00  0.00000000E+00
  0.00000000E+00  0.00000000E+00  0.00000000E+00
  0.00000000E+00  0.00000000E+00  0.00000000E+00
  0.00000000E+00  0.00000000E+00  0.00000000E+00
  0.00000000E+00  0.00000000E+00  0.00000000E+00
  0.00000000E+00  0.00000000E+00  0.00000000E+00
  0.00000000E+00  0.00000000E+00  0.00000000E+00
  0.00000000E+00  0.00000000E+00  0.00000000E+00
  0.00000000E+00  0.00000000E+00  0.00000000E+00
  0.00000000E+00  0.00000000E+00  0.00000000E+00
  0.00000000E+00  0.00000000E+00  0.00000000E+00
  0.00000000E+00  0.00000000E+00  0.00000000E+00
  0.00000000E+00  0.00000000E+00  0.00000000E+00
  0.00000000E+00  0.00000000E+00  0.00000000E+00
  0.00000000E+00  0.00000000E+00  0.00000000E+00
  0.00000000E+00  0.00000000E+00  0.00000000E+00
  0.00000000E+00  0.00000000E+00  0.00000000E+00
  0.00000000E+00  0.00000000E+00  0.00000000E+00
  0.00000000E+00  0.00000000E+00  0.00000000E+00
  0.00000000E+00  0.00000000E+00  0.00000000E+00
  0.00000000E+00  0.00000000E+00  0.00000000E+00
  0.00000000E+00  0.00000000E+00  0.00000000E+00
  0.00000000E+00  0.00000000E+00  0.00000000E+00
  0.00000000E+00  0.00000000E+00  0.00000000E+00
  0.00000000E+00  0.00000000E+00  0.00000000E+00
  0.00000000E+00  0.00000000E+00  0.00000000E+00
  0.00000000E+00  0.00000000E+00  0.00000000E+00
  0.00000000E+00  0.00000000E+00  0.00000000E+00
  0.00000000E+00  0.00000000E+00  0.00000000E+00
  0.00000000E+00  0.00000000E+00  0.00000000E+00
  0.00000000E+00  0.00000000E+00  0.00000000E+00
  0.00000000E+00  0.00000000E+00  0.00000000E+00
  0.00000000E+00  0.00000000E+00  0.00000000E+00
  0.00000000E+00  0.00000000E+00  0.00000000E+00
  0.00000000E+00  0.00000000E+00  0.00000000E+00
  0.00000000E+00  0.00000000E+00  0.00000000E+00
  0.00000000E+00  0.00000000E+00  0.00000000E+00
  0.00000000E+00  0.00000000E+00  0.00000000E+00
  0.00000000E+00  0.00000000E+00  0.00000000E+00
  0.00000000E+00  0.00000000E+00  0.00000000E+00
  0.00000000E+00  0.00000000E+00  0.00000000E+00
  0.00000000E+00  0.00000000E+00  0.00000000E+00
  0.00000000E+00  0.00000000E+00  0.00000000E+00
  0.00000000E+00  0.00000000E+00  0.00000000E+00
  0.00000000E+00  0.00000000E+00  0.00000000E+00
  0.00000000E+00  0.00000000E+00  0.00000000E+00
  0.00000000E+00  0.00000000E+00  0.00000000E+00
  0.00000000E+00  0.00000000E+00  0.00000000E+00
  0.00000000E+00  0.00000000E+00  0.00000000E+00
  0.00000000E+00  0.00000000E+00  0.00000000E+00
  0.00000000E+00  0.00000000E+00  0.00000000E+00
  0.00000000E+00  0.00000000E+00  0.00000000E+00
  0.00000000E+00  0.00000000E+00  0.00000000E+00
  0.00000000E+00  0.00000000E+00  0.00000000E+00
  0.00000000E+00  0.00000000E+00  0.00000000E+00
  0.00000000E+00  0.00000000E+00  0.00000000E+00
  0.00000000E+00  0.00000000E+00  0.00000000E+00
  0.00000000E+00  0.00000000E+00  0.00000000E+00
  0.00000000E+00  0.00000000E+00  0.00000000E+00
  0.00000000E+00  0.00000000E+00  0.00000000E+00
  0.00000000E+00  0.00000000E+00  0.00000000E+00
  0.00000000E+00  0.00000000E+00  0.00000000E+00
  0.00000000E+00  0.00000000E+00  0.00000000E+00
  0.00000000E+00  0.00000000E+00  0.00000000E+00
  0.00000000E+00  0.00000000E+00  0.00000000E+00
  0.00000000E+00  0.00000000E+00  0.00000000E+00
  0.00000000E+00  0.00000000E+00  0.00000000E+00
  0.00000000E+00  0.00000000E+00  0.00000000E+00
  0.00000000E+00  0.00000000E+00  0.00000000E+00
  0.00000000E+00  0.00000000E+00  0.00000000E+00
  0.00000000E+00  0.00000000E+00  0.00000000E+00
  0.00000000E+00  0.00000000E+00  0.00000000E+00
  0.00000000E+00  0.00000000E+00  0.00000000E+00
  0.00000000E+00  0.00000000E+00  0.00000000E+00
  0.00000000E+00  0.00000000E+00  0.00000000E+00
  0.00000000E+00  0.00000000E+00  0.00000000E+00
  0.00000000E+00  0.00000000E+00  0.00000000E+00
  0.00000000E+00  0.00000000E+00  0.00000000E+00
  0.00000000E+00  0.00000000E+00  0.00000000E+00
  0.00000000E+00  0.00000000E+00  0.00000000E+00
  0.00000000E+00  0.00000000E+00  0.00000000E+00
  0.00000000E+00  0.00000000E+00  0.00000000E+00
  0.00000000E+00  0.00000000E+00  0.00000000E+00
  0.00000000E+00  0.00000000E+00  0.00000000E+00
  0.00000000E+00  0.00000000E+00  0.00000000E+00
  0.00000000E+00  0.00000000E+00  0.00000000E+00
  0.00000000E+00  0.00000000E+00  0.00000000E+00
  0.00000000E+00  0.00000000E+00  0.00000000E+00
  0.00000000E+00  0.00000000E+00  0.00000000E+00
  0.00000000E+00  0.00000000E+00  0.00000000E+00
  0.00000000E+00  0.00000000E+00  0.00000000E+00
