# Supplementary material for: Tuning oxidant and antioxidant activities of ceria by anchoring copper single-site for antibacterial application
Source: Nat Commun. 2024 Feb 3;15:1010. doi: 10.1038/s41467-024-45255-6 (PMC10837451; doi:10.1038/s41467-024-45255-6)
Supplement: Supplementary file 5 — Supplementary Data 1 [file 41467_2024_45255_MOESM5_ESM.zip › 8-FigS28-Cu2Ce/6-O.vasp]

POSCAR\(3)                              
   1.00000000000000     
    11.6690998077000003    0.0000000000000000    0.0000000000000000
    -5.8345499039000002   10.1057368727999997    0.0000000000000000
     0.0000000000000000    0.0000000000000000   31.1158008574999982
   O    Ce   Cu   H 
    76    36     3     1
Selective dynamics
Direct
  0.0000000000000000  0.0000000000000000  0.4234499829999976   F   F   F
  0.0000000000000000  0.3333300019999967  0.4234499829999976   F   F   F
  0.9999999950000031  0.6666700079999970  0.4234499829999976   F   F   F
  0.3333300030000004  0.0000000000000000  0.4234499829999976   F   F   F
  0.3333300030000004  0.3333300019999967  0.4234499829999976   F   F   F
  0.3333299980000035  0.6666700079999970  0.4234499829999976   F   F   F
  0.6666700170000013  0.0000000000000000  0.4234499829999976   F   F   F
  0.6666700270000021  0.3333300019999967  0.4234499829999976   F   F   F
  0.6666700119999973  0.6666700079999970  0.4234499829999976   F   F   F
  0.1118079110516206  0.2225486678818172  0.5251057224334232   T   T   T
  0.1113484200273547  0.5554154001962601  0.5247095505740020   T   T   T
  0.1114495857758158  0.8885683710566639  0.5246249314447908   T   T   T
  0.4447987053619542  0.2224427855256366  0.5251565171582300   T   T   T
  0.4445025926410580  0.5551398894794843  0.5251993500280534   T   T   T
  0.4443146567474017  0.8885261939334512  0.5246996154174397   T   T   T
  0.7776179413045838  0.2219827633689846  0.5252552818039575   T   T   T
  0.7775015247975148  0.5549759171367867  0.5251679317295839   T   T   T
  0.7772074638904130  0.8881688318583585  0.5250234560345604   T   T   T
  0.2222200100000009  0.1111099969999998  0.3213800030000016   F   F   F
  0.2222199939999996  0.4444399870000026  0.3213800030000016   F   F   F
  0.2222199870000026  0.7777799690000009  0.3213800030000016   F   F   F
  0.5555599839999985  0.1111099969999998  0.3213800030000016   F   F   F
  0.5555599670000007  0.4444399870000026  0.3213800030000016   F   F   F
  0.5555599610000002  0.7777799690000009  0.3213800030000016   F   F   F
  0.8888899660000007  0.1111099969999998  0.3213800030000016   F   F   F
  0.8888900110000009  0.4444399870000026  0.3213800030000016   F   F   F
  0.8888899840000022  0.7777799690000009  0.3213800030000016   F   F   F
  0.2226527931164455  0.1112436767965832  0.6253985258881656   T   T   T
  0.2259397275408972  0.4456833545514129  0.6262594179875052   T   T   T
  0.2226205672029522  0.7772968816621315  0.6242373669292505   T   T   T
  0.5553947160666155  0.1117207747999842  0.6261839538058069   T   T   T
  0.5558854938197939  0.4440741471017091  0.6317831013756887   T   T   T
  0.5538389795502781  0.7735644519336375  0.6262124486276903   T   T   T
  0.8890147752136528  0.1106482906881467  0.6227433166006762   T   T   T
  0.8878565541609973  0.4441091703892113  0.6261002563660298   T   T   T
  0.8882308438989739  0.7766494627013643  0.6253249212262091   T   T   T
  0.1111099969999998  0.2222199939999996  0.3724099969999983   F   F   F
  0.1111100130000011  0.5555599990000033  0.3724099969999983   F   F   F
  0.1111099800000019  0.8888899780000017  0.3724099969999983   F   F   F
  0.4444400200000018  0.2222199939999996  0.3724099969999983   F   F   F
  0.4444400260000023  0.5555599990000033  0.3724099969999983   F   F   F
  0.4444400029999969  0.8888899780000017  0.3724099969999983   F   F   F
  0.7777800140000011  0.2222199939999996  0.3724099969999983   F   F   F
  0.7777799990000034  0.5555599990000033  0.3724099969999983   F   F   F
  0.7777799970000032  0.8888899780000017  0.3724099969999983   F   F   F
  0.1012957589212178  0.2164156063483986  0.6738760679678535   T   T   T
  0.1140104977811305  0.5590174686309126  0.6755995636231660   T   T   T
  0.1124980336100947  0.8868953938652453  0.6753900526862679   T   T   T
  0.4298743225061088  0.1996080011809553  0.6810537963757923   T   T   T
  0.4367507749378916  0.5630163909031936  0.6827254582704612   T   T   T
  0.4406511034420504  0.8855274093915071  0.6756552668529849   T   T   T
  0.7836804762194731  0.2158819393208802  0.6740420354232555   T   T   T
  0.8001118469467414  0.5695585212978003  0.6809386656355656   T   T   T
  0.7831851959546654  0.8982830908073183  0.6737350277550505   T   T   T
  0.0019581696163158  0.3356396844055993  0.5759343110034365   T   T   T
  0.0003791774434418  0.6662813559872234  0.5756153248677265   T   T   T
  0.0008641456500413  0.9985734556829584  0.5753412918776704   T   T   T
  0.3353485008143053  0.3339321501462109  0.5762919959248549   T   T   T
  0.3331226128349982  0.6665234395699002  0.5758299962659876   T   T   T
  0.3335355713395600  0.9996271231198932  0.5756383386444099   T   T   T
  0.6658437133044401  0.3337487127542573  0.5762727402554475   T   T   T
  0.6658158418099802  0.6645456747900695  0.5761097388608150   T   T   T
  0.6638877017701503  0.9976253504062456  0.5759880276507161   T   T   T
  0.2222200100000009  0.1111099969999998  0.4744800069999968   F   F   F
  0.2222199939999996  0.4444399870000026  0.4744800069999968   F   F   F
  0.2222199870000026  0.7777799690000009  0.4744800069999968   F   F   F
  0.5555599839999985  0.1111099969999998  0.4744800069999968   F   F   F
  0.5555599670000007  0.4444399870000026  0.4744800069999968   F   F   F
  0.5555599610000002  0.7777799690000009  0.4744800069999968   F   F   F
  0.8888899660000007  0.1111099969999998  0.4744800069999968   F   F   F
  0.8888900110000009  0.4444399870000026  0.4744800069999968   F   F   F
  0.8888899840000022  0.7777799690000009  0.4744800069999968   F   F   F
  0.6592914582507632  0.3408437629221339  0.7270123153315708   T   T   T
  0.5537114204503979  0.4481872144637435  0.7769245587523343   T   T   T
  0.3451392026993076  0.3439325470133170  0.7284007504834094   T   T   T
  0.6566438163873869  0.6555187220639809  0.7281189122250993   T   T   T
  0.0000000000000000  0.0000000000000000  0.3468999959999977   F   F   F
  0.0000000000000000  0.3333300019999967  0.3468999959999977   F   F   F
  0.9999999950000031  0.6666700079999970  0.3468999959999977   F   F   F
  0.3333300030000004  0.0000000000000000  0.3468999959999977   F   F   F
  0.3333300030000004  0.3333300019999967  0.3468999959999977   F   F   F
  0.3333299980000035  0.6666700079999970  0.3468999959999977   F   F   F
  0.6666700170000013  0.0000000000000000  0.3468999959999977   F   F   F
  0.6666700270000021  0.3333300019999967  0.3468999959999977   F   F   F
  0.6666700119999973  0.6666700079999970  0.3468999959999977   F   F   F
  0.9996976951519514  0.3318804118979699  0.6500721049354183   T   T   T
  0.0060604231393313  0.6694344721527941  0.6504901553044604   T   T   T
  0.9996928932415443  0.9998164256002298  0.6496711100738466   T   T   T
  0.3231430791478260  0.3266668945505060  0.6534592730765354   T   T   T
  0.3298394395120212  0.6697136306562825  0.6507755179591257   T   T   T
  0.3301455380469136  0.9936812448722989  0.6505370273629794   T   T   T
  0.6716884231285576  0.3280171119085296  0.6543104100296802   T   T   T
  0.6728524851144115  0.6762436759867398  0.6532319727913460   T   T   T
  0.6675598992074327  0.9998148504243574  0.6500789904706465   T   T   T
  0.2233548421122080  0.1118042498676388  0.5501925389260478   T   T   T
  0.2237100332376158  0.4446114601151905  0.5503940472251685   T   T   T
  0.2223221014807280  0.7774246577452431  0.5490966195655886   T   T   T
  0.5555165926541150  0.1118567264447705  0.5505111877546938   T   T   T
  0.5558151973583492  0.4439883270721339  0.5522901705729026   T   T   T
  0.5550853901860719  0.7761002149532388  0.5503422729632774   T   T   T
  0.8888959724165275  0.1106553144045037  0.5497700728862185   T   T   T
  0.8879539572572384  0.4442428902505995  0.5504835645315325   T   T   T
  0.8880620178996850  0.7764267983580808  0.5501227257934715   T   T   T
  0.1111099969999998  0.2222199939999996  0.4489699749999971   F   F   F
  0.1111100130000011  0.5555599990000033  0.4489699749999971   F   F   F
  0.1111099800000019  0.8888899780000017  0.4489699749999971   F   F   F
  0.4444400200000018  0.2222199939999996  0.4489699749999971   F   F   F
  0.4444400260000023  0.5555599990000033  0.4489699749999971   F   F   F
  0.4444400029999969  0.8888899780000017  0.4489699749999971   F   F   F
  0.7777800140000011  0.2222199939999996  0.4489699749999971   F   F   F
  0.7777799990000034  0.5555599990000033  0.4489699749999971   F   F   F
  0.7777799970000032  0.8888899780000017  0.4489699749999971   F   F   F
  0.4781548561699509  0.2927546433316124  0.7336323638227213   T   T   T
  0.7076531495605280  0.5222437221948439  0.7335352877236190   T   T   T
  0.4841479197392005  0.5165390317604519  0.7328936631347389   T   T   T
  0.5447342081394524  0.4598377141794643  0.8076089512399136   T   T   T
 
  0.00000000E+00  0.00000000E+00  0.00000000E+00
  0.00000000E+00  0.00000000E+00  0.00000000E+00
  0.00000000E+00  0.00000000E+00  0.00000000E+00
  0.00000000E+00  0.00000000E+00  0.00000000E+00
  0.00000000E+00  0.00000000E+00  0.00000000E+00
  0.00000000E+00  0.00000000E+00  0.00000000E+00
  0.00000000E+00  0.00000000E+00  0.00000000E+00
  0.00000000E+00  0.00000000E+00  0.00000000E+00
  0.00000000E+00  0.00000000E+00  0.00000000E+00
  0.00000000E+00  0.00000000E+00  0.00000000E+00
  0.00000000E+00  0.00000000E+00  0.00000000E+00
  0.00000000E+00  0.00000000E+00  0.00000000E+00
  0.00000000E+00  0.00000000E+00  0.00000000E+00
  0.00000000E+00  0.00000000E+00  0.00000000E+00
  0.00000000E+00  0.00000000E+00  0.00000000E+00
  0.00000000E+00  0.00000000E+00  0.00000000E+00
  0.00000000E+00  0.00000000E+00  0.00000000E+00
  0.00000000E+00  0.00000000E+00  0.00000000E+00
  0.00000000E+00  0.00000000E+00  0.00000000E+00
  0.00000000E+00  0.00000000E+00  0.00000000E+00
  0.00000000E+00  0.00000000E+00  0.00000000E+00
  0.00000000E+00  0.00000000E+00  0.00000000E+00
  0.00000000E+00  0.00000000E+00  0.00000000E+00
  0.00000000E+00  0.00000000E+00  0.00000000E+00
  0.00000000E+00  0.00000000E+00  0.00000000E+00
  0.00000000E+00  0.00000000E+00  0.00000000E+00
  0.00000000E+00  0.00000000E+00  0.00000000E+00
  0.00000000E+00  0.00000000E+00  0.00000000E+00
  0.00000000E+00  0.00000000E+00  0.00000000E+00
  0.00000000E+00  0.00000000E+00  0.00000000E+00
  0.00000000E+00  0.00000000E+00  0.00000000E+00
  0.00000000E+00  0.00000000E+00  0.00000000E+00
  0.00000000E+00  0.00000000E+00  0.00000000E+00
  0.00000000E+00  0.00000000E+00  0.00000000E+00
  0.00000000E+00  0.00000000E+00  0.00000000E+00
  0.00000000E+00  0.00000000E+00  0.00000000E+00
  0.00000000E+00  0.00000000E+00  0.00000000E+00
  0.00000000E+00  0.00000000E+00  0.00000000E+00
  0.00000000E+00  0.00000000E+00  0.00000000E+00
  0.00000000E+00  0.00000000E+00  0.00000000E+00
  0.00000000E+00  0.00000000E+00  0.00000000E+00
  0.00000000E+00  0.00000000E+00  0.00000000E+00
  0.00000000E+00  0.00000000E+00  0.00000000E+00
  0.00000000E+00  0.00000000E+00  0.00000000E+00
  0.00000000E+00  0.00000000E+00  0.00000000E+00
  0.00000000E+00  0.00000000E+00  0.00000000E+00
  0.00000000E+00  0.00000000E+00  0.00000000E+00
  0.00000000E+00  0.00000000E+00  0.00000000E+00
  0.00000000E+00  0.00000000E+00  0.00000000E+00
  0.00000000E+00  0.00000000E+00  0.00000000E+00
  0.00000000E+00  0.00000000E+00  0.00000000E+00
  0.00000000E+00  0.00000000E+00  0.00000000E+00
  0.00000000E+00  0.00000000E+00  0.00000000E+00
  0.00000000E+00  0.00000000E+00  0.00000000E+00
  0.00000000E+00  0.00000000E+00  0.00000000E+00
  0.00000000E+00  0.00000000E+00  0.00000000E+00
  0.00000000E+00  0.00000000E+00  0.00000000E+00
  0.00000000E+00  0.00000000E+00  0.00000000E+00
  0.00000000E+00  0.00000000E+00  0.00000000E+00
  0.00000000E+00  0.00000000E+00  0.00000000E+00
  0.00000000E+00  0.00000000E+00  0.00000000E+00
  0.00000000E+00  0.00000000E+00  0.00000000E+00
  0.00000000E+00  0.00000000E+00  0.00000000E+00
  0.00000000E+00  0.00000000E+00  0.00000000E+00
  0.00000000E+00  0.00000000E+00  0.00000000E+00
  0.00000000E+00  0.00000000E+00  0.00000000E+00
  0.00000000E+00  0.00000000E+00  0.00000000E+00
  0.00000000E+00  0.00000000E+00  0.00000000E+00
  0.00000000E+00  0.00000000E+00  0.00000000E+00
  0.00000000E+00  0.00000000E+00  0.00000000E+00
  0.00000000E+00  0.00000000E+00  0.00000000E+00
  0.00000000E+00  0.00000000E+00  0.00000000E+00
  0.00000000E+00  0.00000000E+00  0.00000000E+00
  0.00000000E+00  0.00000000E+00  0.00000000E+00
  0.00000000E+00  0.00000000E+00  0.00000000E+00
  0.00000000E+00  0.00000000E+00  0.00000000E+00
  0.00000000E+00  0.00000000E+00  0.00000000E+00
  0.00000000E+00  0.00000000E+00  0.00000000E+00
  0.00000000E+00  0.00000000E+00  0.00000000E+00
  0.00000000E+00  0.00000000E+00  0.00000000E+00
  0.00000000E+00  0.00000000E+00  0.00000000E+00
  0.00000000E+00  0.00000000E+00  0.00000000E+00
  0.00000000E+00  0.00000000E+00  0.00000000E+00
  0.00000000E+00  0.00000000E+00  0.00000000E+00
  0.00000000E+00  0.00000000E+00  0.00000000E+00
  0.00000000E+00  0.00000000E+00  0.00000000E+00
  0.00000000E+00  0.00000000E+00  0.00000000E+00
  0.00000000E+00  0.00000000E+00  0.00000000E+00
  0.00000000E+00  0.00000000E+00  0.00000000E+00
  0.00000000E+00  0.00000000E+00  0.00000000E+00
  0.00000000E+00  0.00000000E+00  0.00000000E+00
  0.00000000E+00  0.00000000E+00  0.00000000E+00
  0.00000000E+00  0.00000000E+00  0.00000000E+00
  0.00000000E+00  0.00000000E+00  0.00000000E+00
  0.00000000E+00  0.00000000E+00  0.00000000E+00
  0.00000000E+00  0.00000000E+00  0.00000000E+00
  0.00000000E+00  0.00000000E+00  0.00000000E+00
  0.00000000E+00  0.00000000E+00  0.00000000E+00
  0.00000000E+00  0.00000000E+00  0.00000000E+00
  0.00000000E+00  0.00000000E+00  0.00000000E+00
  0.00000000E+00  0.00000000E+00  0.00000000E+00
  0.00000000E+00  0.00000000E+00  0.00000000E+00
  0.00000000E+00  0.00000000E+00  0.00000000E+00
  0.00000000E+00  0.00000000E+00  0.00000000E+00
  0.00000000E+00  0.00000000E+00  0.00000000E+00
  0.00000000E+00  0.00000000E+00  0.00000000E+00
  0.00000000E+00  0.00000000E+00  0.00000000E+00
  0.00000000E+00  0.00000000E+00  0.00000000E+00
  0.00000000E+00  0.00000000E+00  0.00000000E+00
  0.00000000E+00  0.00000000E+00  0.00000000E+00
  0.00000000E+00  0.00000000E+00  0.00000000E+00
  0.00000000E+00  0.00000000E+00  0.00000000E+00
  0.00000000E+00  0.00000000E+00  0.00000000E+00
  0.00000000E+00  0.00000000E+00  0.00000000E+00
  0.00000000E+00  0.00000000E+00  0.00000000E+00
  0.00000000E+00  0.00000000E+00  0.00000000E+00
