# Supplementary material for: Tuning oxidant and antioxidant activities of ceria by anchoring copper single-site for antibacterial application
Source: Nat Commun. 2024 Feb 3;15:1010. doi: 10.1038/s41467-024-45255-6 (PMC10837451; doi:10.1038/s41467-024-45255-6)
Supplement: Supplementary file 5 — Supplementary Data 1 [file 41467_2024_45255_MOESM5_ESM.zip › 8-FigS28-Cu2Ce/7-O2-H2O.vasp]

POSCAR\(3)                              
   1.00000000000000     
    11.6690998077000003    0.0000000000000000    0.0000000000000000
    -5.8345499039000002   10.1057368727999997    0.0000000000000000
     0.0000000000000000    0.0000000000000000   31.1158008574999982
   O    Ce   Cu   H 
    78    36     3     3
Selective dynamics
Direct
  0.0000000000000000  0.0000000000000000  0.4234499929999984   F   F   F
  0.0000000000000000  0.3333300050000005  0.4234499929999984   F   F   F
  0.0000000000000000  0.6666700239999983  0.4234499929999984   F   F   F
  0.3333300050000005  0.0000000000000000  0.4234499929999984   F   F   F
  0.3333300050000005  0.3333300050000005  0.4234499929999984   F   F   F
  0.3333300050000005  0.6666700239999983  0.4234499929999984   F   F   F
  0.6666700239999983  0.0000000000000000  0.4234499929999984   F   F   F
  0.6666700239999983  0.3333300050000005  0.4234499929999984   F   F   F
  0.6666700239999983  0.6666700239999983  0.4234499929999984   F   F   F
  0.1110095727531779  0.2222531992595390  0.5249252938232337   T   T   T
  0.1109884710224691  0.5552680262228935  0.5247126801409349   T   T   T
  0.1110943542271656  0.8882553176755823  0.5246490411455670   T   T   T
  0.4447293985400270  0.2220876703426161  0.5251460033510619   T   T   T
  0.4447810273767511  0.5554670201028215  0.5251761131791717   T   T   T
  0.4439167594420416  0.8882681574903951  0.5246500931138122   T   T   T
  0.7774971778662458  0.2219101098103406  0.5253121516789642   T   T   T
  0.7773821480489014  0.5550338382140496  0.5251890646816644   T   T   T
  0.7770736678654276  0.8878452093052204  0.5249980312635854   T   T   T
  0.2222200040000004  0.1111099940000031  0.3213799890000004   F   F   F
  0.2222199890000027  0.4444399770000018  0.3213799890000004   F   F   F
  0.2222199890000027  0.7777799959999996  0.3213799890000004   F   F   F
  0.5555599930000028  0.1111099940000031  0.3213799890000004   F   F   F
  0.5555599930000028  0.4444399770000018  0.3213799890000004   F   F   F
  0.5555599329999978  0.7777799959999996  0.3213799890000004   F   F   F
  0.8888899680000009  0.1111099940000031  0.3213799890000004   F   F   F
  0.8888900279999987  0.4444399770000018  0.3213799890000004   F   F   F
  0.8888899680000009  0.7777799959999996  0.3213799890000004   F   F   F
  0.2227718866433299  0.1111544322998561  0.6253746554402545   T   T   T
  0.2272260204947303  0.4468305945426696  0.6264645394248647   T   T   T
  0.2225692767369035  0.7767309936321892  0.6243795427198352   T   T   T
  0.5552373036533088  0.1108906020459191  0.6260977432406819   T   T   T
  0.5537529267899148  0.4449781273643822  0.6306437576892805   T   T   T
  0.5521561499316552  0.7711945603495277  0.6261624172763041   T   T   T
  0.8865065339592154  0.1093564349473051  0.6225986525529320   T   T   T
  0.8878548449443581  0.4436263501826895  0.6262716534287992   T   T   T
  0.8883979114695342  0.7767625202533228  0.6251039529480492   T   T   T
  0.1111099940000031  0.2222199890000027  0.3724099989999985   F   F   F
  0.1111100170000014  0.5555599930000028  0.3724099989999985   F   F   F
  0.1111099789999983  0.8888899680000009  0.3724099989999985   F   F   F
  0.4444400069999972  0.2222199890000027  0.3724099989999985   F   F   F
  0.4444400369999997  0.5555599930000028  0.3724099989999985   F   F   F
  0.4444400069999972  0.8888899680000009  0.3724099989999985   F   F   F
  0.7777799959999996  0.2222199890000027  0.3724099989999985   F   F   F
  0.7777799959999996  0.5555599930000028  0.3724099989999985   F   F   F
  0.7777799959999996  0.8888899680000009  0.3724099989999985   F   F   F
  0.0978823561326509  0.2148600714330091  0.6729038653104940   T   T   T
  0.1134088191728451  0.5587080326389391  0.6760176041809011   T   T   T
  0.1121338649192950  0.8863569887749438  0.6752583761087707   T   T   T
  0.4346926867533181  0.2031594863681824  0.6800040481001335   T   T   T
  0.4428574554110774  0.5663865514580487  0.6851586366898702   T   T   T
  0.4407376688126521  0.8854456963077337  0.6756517430883557   T   T   T
  0.7825498337616826  0.2156711676093194  0.6745659494296383   T   T   T
  0.7938321566637969  0.5670484111375498  0.6788967459708684   T   T   T
  0.7805847943236721  0.8954651864408675  0.6731530838513847   T   T   T
  0.0020277329947255  0.3354479720833687  0.5760098683290905   T   T   T
  0.0001835760437846  0.6659652274359829  0.5756701078784614   T   T   T
  0.0007861266964364  0.9988788830907220  0.5753275557512241   T   T   T
  0.3340705594128517  0.3332888402432963  0.5754913225328699   T   T   T
  0.3327933908862491  0.6663405608633782  0.5758153762045064   T   T   T
  0.3331578749881446  0.9991792704837712  0.5757106596945603   T   T   T
  0.6655241879615834  0.3335777294591378  0.5764937130673261   T   T   T
  0.6662871896264133  0.6649698105040031  0.5764406568493035   T   T   T
  0.6627555126937166  0.9965245905442682  0.5758863904862593   T   T   T
  0.2222200040000004  0.1111099940000031  0.4744800029999965   F   F   F
  0.2222199890000027  0.4444399770000018  0.4744800029999965   F   F   F
  0.2222199890000027  0.7777799959999996  0.4744800029999965   F   F   F
  0.5555599930000028  0.1111099940000031  0.4744800029999965   F   F   F
  0.5555599930000028  0.4444399770000018  0.4744800029999965   F   F   F
  0.5555599329999978  0.7777799959999996  0.4744800029999965   F   F   F
  0.8888899680000009  0.1111099940000031  0.4744800029999965   F   F   F
  0.8888900279999987  0.4444399770000018  0.4744800029999965   F   F   F
  0.8888899680000009  0.7777799959999996  0.4744800029999965   F   F   F
  0.6547619816519776  0.3392386561529575  0.7281544126752857   T   T   T
  0.4879011261396450  0.4157728097275054  0.7870662757015229   T   T   T
  0.3301606662626971  0.3323521195502117  0.7253315345958390   T   T   T
  0.7347067969242926  0.5054135081108827  0.8010176338497732   T   T   T
  0.7066047721852681  0.6797810127727171  0.7326094864523015   T   T   T
  0.5991307572179914  0.6683409930475898  0.7552400431069312   T   T   T
  0.0000000000000000  0.0000000000000000  0.3468999859999968   F   F   F
  0.0000000000000000  0.3333300050000005  0.3468999859999968   F   F   F
  0.0000000000000000  0.6666700239999983  0.3468999859999968   F   F   F
  0.3333300050000005  0.0000000000000000  0.3468999859999968   F   F   F
  0.3333300050000005  0.3333300050000005  0.3468999859999968   F   F   F
  0.3333300050000005  0.6666700239999983  0.3468999859999968   F   F   F
  0.6666700239999983  0.0000000000000000  0.3468999859999968   F   F   F
  0.6666700239999983  0.3333300050000005  0.3468999859999968   F   F   F
  0.6666700239999983  0.6666700239999983  0.3468999859999968   F   F   F
  0.9985170763416940  0.3311996137703306  0.6500743827785851   T   T   T
  0.0060532684072937  0.6691056925302464  0.6502116158935822   T   T   T
  0.9990407163668152  0.9997951438322978  0.6495570777473415   T   T   T
  0.3240271811468472  0.3274511451232991  0.6524382976216415   T   T   T
  0.3305192276724455  0.6687079146811067  0.6514153014424294   T   T   T
  0.3302644609935813  0.9939389072444698  0.6505473849481699   T   T   T
  0.6697299096753179  0.3272276981326571  0.6551812517128845   T   T   T
  0.6727097441011207  0.6749651721991372  0.6521379937907180   T   T   T
  0.6664534307128618  0.9990371618894948  0.6500864043224255   T   T   T
  0.2229509943608585  0.1114429278762709  0.5500855762893766   T   T   T
  0.2233140597394123  0.4447524205683807  0.5503064040864518   T   T   T
  0.2224202716588915  0.7771743636846350  0.5492487737732443   T   T   T
  0.5552953018321327  0.1117714615955325  0.5505685237835016   T   T   T
  0.5556780386812755  0.4434699898077146  0.5521073502344208   T   T   T
  0.5543561980833676  0.7758567373654165  0.5502705734840095   T   T   T
  0.8884664671786384  0.1104637639667510  0.5497377647839790   T   T   T
  0.8873586840795836  0.4437544798944005  0.5506347560839412   T   T   T
  0.8882958971243184  0.7766141205129427  0.5499775534250715   T   T   T
  0.1111099940000031  0.2222199890000027  0.4489699599999994   F   F   F
  0.1111100170000014  0.5555599930000028  0.4489699599999994   F   F   F
  0.1111099789999983  0.8888899680000009  0.4489699599999994   F   F   F
  0.4444400069999972  0.2222199890000027  0.4489699599999994   F   F   F
  0.4444400369999997  0.5555599930000028  0.4489699599999994   F   F   F
  0.4444400069999972  0.8888899680000009  0.4489699599999994   F   F   F
  0.7777799959999996  0.2222199890000027  0.4489699599999994   F   F   F
  0.7777799959999996  0.5555599930000028  0.4489699599999994   F   F   F
  0.7777799959999996  0.8888899680000009  0.4489699599999994   F   F   F
  0.4753438351350712  0.2983610771636400  0.7331710545307338   T   T   T
  0.7369538773816771  0.5274953248700736  0.7367991763143125   T   T   T
  0.4564637780987532  0.5055019902553159  0.7393518043983908   T   T   T
  0.4031788346278578  0.3627901163099376  0.8016230823526109   T   T   T
  0.6379158982529687  0.4780598089628809  0.8048764947936884   T   T   T
  0.7336562705433878  0.4209853129254177  0.8019547863403969   T   T   T
 
  0.00000000E+00  0.00000000E+00  0.00000000E+00
  0.00000000E+00  0.00000000E+00  0.00000000E+00
  0.00000000E+00  0.00000000E+00  0.00000000E+00
  0.00000000E+00  0.00000000E+00  0.00000000E+00
  0.00000000E+00  0.00000000E+00  0.00000000E+00
  0.00000000E+00  0.00000000E+00  0.00000000E+00
  0.00000000E+00  0.00000000E+00  0.00000000E+00
  0.00000000E+00  0.00000000E+00  0.00000000E+00
  0.00000000E+00  0.00000000E+00  0.00000000E+00
  0.00000000E+00  0.00000000E+00  0.00000000E+00
  0.00000000E+00  0.00000000E+00  0.00000000E+00
  0.00000000E+00  0.00000000E+00  0.00000000E+00
  0.00000000E+00  0.00000000E+00  0.00000000E+00
  0.00000000E+00  0.00000000E+00  0.00000000E+00
  0.00000000E+00  0.00000000E+00  0.00000000E+00
  0.00000000E+00  0.00000000E+00  0.00000000E+00
  0.00000000E+00  0.00000000E+00  0.00000000E+00
  0.00000000E+00  0.00000000E+00  0.00000000E+00
  0.00000000E+00  0.00000000E+00  0.00000000E+00
  0.00000000E+00  0.00000000E+00  0.00000000E+00
  0.00000000E+00  0.00000000E+00  0.00000000E+00
  0.00000000E+00  0.00000000E+00  0.00000000E+00
  0.00000000E+00  0.00000000E+00  0.00000000E+00
  0.00000000E+00  0.00000000E+00  0.00000000E+00
  0.00000000E+00  0.00000000E+00  0.00000000E+00
  0.00000000E+00  0.00000000E+00  0.00000000E+00
  0.00000000E+00  0.00000000E+00  0.00000000E+00
  0.00000000E+00  0.00000000E+00  0.00000000E+00
  0.00000000E+00  0.00000000E+00  0.00000000E+00
  0.00000000E+00  0.00000000E+00  0.00000000E+00
  0.00000000E+00  0.00000000E+00  0.00000000E+00
  0.00000000E+00  0.00000000E+00  0.00000000E+00
  0.00000000E+00  0.00000000E+00  0.00000000E+00
  0.00000000E+00  0.00000000E+00  0.00000000E+00
  0.00000000E+00  0.00000000E+00  0.00000000E+00
  0.00000000E+00  0.00000000E+00  0.00000000E+00
  0.00000000E+00  0.00000000E+00  0.00000000E+00
  0.00000000E+00  0.00000000E+00  0.00000000E+00
  0.00000000E+00  0.00000000E+00  0.00000000E+00
  0.00000000E+00  0.00000000E+00  0.00000000E+00
  0.00000000E+00  0.00000000E+00  0.00000000E+00
  0.00000000E+00  0.00000000E+00  0.00000000E+00
  0.00000000E+00  0.00000000E+00  0.00000000E+00
  0.00000000E+00  0.00000000E+00  0.00000000E+00
  0.00000000E+00  0.00000000E+00  0.00000000E+00
  0.00000000E+00  0.00000000E+00  0.00000000E+00
  0.00000000E+00  0.00000000E+00  0.00000000E+00
  0.00000000E+00  0.00000000E+00  0.00000000E+00
  0.00000000E+00  0.00000000E+00  0.00000000E+00
  0.00000000E+00  0.00000000E+00  0.00000000E+00
  0.00000000E+00  0.00000000E+00  0.00000000E+00
  0.00000000E+00  0.00000000E+00  0.00000000E+00
  0.00000000E+00  0.00000000E+00  0.00000000E+00
  0.00000000E+00  0.00000000E+00  0.00000000E+00
  0.00000000E+00  0.00000000E+00  0.00000000E+00
  0.00000000E+00  0.00000000E+00  0.00000000E+00
  0.00000000E+00  0.00000000E+00  0.00000000E+00
  0.00000000E+00  0.00000000E+00  0.00000000E+00
  0.00000000E+00  0.00000000E+00  0.00000000E+00
  0.00000000E+00  0.00000000E+00  0.00000000E+00
  0.00000000E+00  0.00000000E+00  0.00000000E+00
  0.00000000E+00  0.00000000E+00  0.00000000E+00
  0.00000000E+00  0.00000000E+00  0.00000000E+00
  0.00000000E+00  0.00000000E+00  0.00000000E+00
  0.00000000E+00  0.00000000E+00  0.00000000E+00
  0.00000000E+00  0.00000000E+00  0.00000000E+00
  0.00000000E+00  0.00000000E+00  0.00000000E+00
  0.00000000E+00  0.00000000E+00  0.00000000E+00
  0.00000000E+00  0.00000000E+00  0.00000000E+00
  0.00000000E+00  0.00000000E+00  0.00000000E+00
  0.00000000E+00  0.00000000E+00  0.00000000E+00
  0.00000000E+00  0.00000000E+00  0.00000000E+00
  0.00000000E+00  0.00000000E+00  0.00000000E+00
  0.00000000E+00  0.00000000E+00  0.00000000E+00
  0.00000000E+00  0.00000000E+00  0.00000000E+00
  0.00000000E+00  0.00000000E+00  0.00000000E+00
  0.00000000E+00  0.00000000E+00  0.00000000E+00
  0.00000000E+00  0.00000000E+00  0.00000000E+00
  0.00000000E+00  0.00000000E+00  0.00000000E+00
  0.00000000E+00  0.00000000E+00  0.00000000E+00
  0.00000000E+00  0.00000000E+00  0.00000000E+00
  0.00000000E+00  0.00000000E+00  0.00000000E+00
  0.00000000E+00  0.00000000E+00  0.00000000E+00
  0.00000000E+00  0.00000000E+00  0.00000000E+00
  0.00000000E+00  0.00000000E+00  0.00000000E+00
  0.00000000E+00  0.00000000E+00  0.00000000E+00
  0.00000000E+00  0.00000000E+00  0.00000000E+00
  0.00000000E+00  0.00000000E+00  0.00000000E+00
  0.00000000E+00  0.00000000E+00  0.00000000E+00
  0.00000000E+00  0.00000000E+00  0.00000000E+00
  0.00000000E+00  0.00000000E+00  0.00000000E+00
  0.00000000E+00  0.00000000E+00  0.00000000E+00
  0.00000000E+00  0.00000000E+00  0.00000000E+00
  0.00000000E+00  0.00000000E+00  0.00000000E+00
  0.00000000E+00  0.00000000E+00  0.00000000E+00
  0.00000000E+00  0.00000000E+00  0.00000000E+00
  0.00000000E+00  0.00000000E+00  0.00000000E+00
  0.00000000E+00  0.00000000E+00  0.00000000E+00
  0.00000000E+00  0.00000000E+00  0.00000000E+00
  0.00000000E+00  0.00000000E+00  0.00000000E+00
  0.00000000E+00  0.00000000E+00  0.00000000E+00
  0.00000000E+00  0.00000000E+00  0.00000000E+00
  0.00000000E+00  0.00000000E+00  0.00000000E+00
  0.00000000E+00  0.00000000E+00  0.00000000E+00
  0.00000000E+00  0.00000000E+00  0.00000000E+00
  0.00000000E+00  0.00000000E+00  0.00000000E+00
  0.00000000E+00  0.00000000E+00  0.00000000E+00
  0.00000000E+00  0.00000000E+00  0.00000000E+00
  0.00000000E+00  0.00000000E+00  0.00000000E+00
  0.00000000E+00  0.00000000E+00  0.00000000E+00
  0.00000000E+00  0.00000000E+00  0.00000000E+00
  0.00000000E+00  0.00000000E+00  0.00000000E+00
  0.00000000E+00  0.00000000E+00  0.00000000E+00
  0.00000000E+00  0.00000000E+00  0.00000000E+00
  0.00000000E+00  0.00000000E+00  0.00000000E+00
  0.00000000E+00  0.00000000E+00  0.00000000E+00
  0.00000000E+00  0.00000000E+00  0.00000000E+00
  0.00000000E+00  0.00000000E+00  0.00000000E+00
  0.00000000E+00  0.00000000E+00  0.00000000E+00
  0.00000000E+00  0.00000000E+00  0.00000000E+00
