# Supplementary material for: Tuning oxidant and antioxidant activities of ceria by anchoring copper single-site for antibacterial application
Source: Nat Commun. 2024 Feb 3;15:1010. doi: 10.1038/s41467-024-45255-6 (PMC10837451; doi:10.1038/s41467-024-45255-6)
Supplement: Supplementary file 6 — Source Data [file 41467_2024_45255_MOESM6_ESM.xlsx]

## Sheet: Fig. 2a
Fig. 2a
		Intensity (arb. units)			CeO2 PDF
	2-Theta (degree)	CeO2	Cu-CeO2		2-Theta (degree)	Intensity (a.u.)
	10	225	206		28.554	100
	10.02	225	206		33.081	30
	10.04	232	219		47.478	52
	10.06	229	215		56.334	42
	10.08	239	230		59.085	8
	10.1	254	222		69.4	8
	10.12	242	230		76.698	14
	10.14	223	231		79.067	8
	10.16	234	250		88.41	14
	10.18	247	241
	10.2	251	219
	10.22	225	245
	10.24	228	233
	10.26	230	216
	10.28	224	228
	10.3	230	237
	10.32	234	233
	10.34	239	225
	10.36	238	232
	10.38	245	229
	10.4	231	237
	10.42	243	219
	10.44	232	198
	10.46	223	203
	10.48	239	234
	10.5	267	248
	10.52	260	235
	10.54	253	229
	10.56	243	234
	10.58	256	237
	10.6	243	226
	10.62	240	221
	10.64	232	220
	10.66	224	212
	10.68	232	220
	10.7	230	237
	10.72	247	227
	10.74	255	221
	10.76	240	229
	10.78	235	244
	10.8	247	237
	10.82	251	241
	10.84	244	226
	10.86	245	208
	10.88	241	240
	10.9	243	238
	10.92	229	217
	10.94	235	238
	10.96	251	249
	10.98	255	245
	11	231	239
	11.02	236	219
	11.04	256	232
	11.06	259	229
	11.08	252	225
	11.1	234	230
	11.12	235	229
	11.14	239	251
	11.16	241	239
	11.18	252	235
	11.2	235	229
	11.22	238	220
	11.24	259	238
	11.26	245	245
	11.28	224	238
	11.3	229	236
	11.32	232	239
	11.34	255	232
	11.36	251	251
	11.38	261	248
	11.4	253	247
	11.42	253	255
	11.44	241	257
	11.46	254	254
	11.48	247	240
	11.5	266	239
	11.52	254	242
	11.54	261	244
	11.56	257	242
	11.58	253	230
	11.6	263	236
	11.62	259	249
	11.64	252	248
	11.66	250	252
	11.68	245	252
	11.7	247	222
	11.72	236	219
	11.74	243	246
	11.76	247	265
	11.78	247	256
	11.8	244	240
	11.82	234	254
	11.84	228	262
	11.86	227	243
	11.88	243	232
	11.9	254	248
	11.92	256	261
	11.94	259	272
	11.96	258	260
	11.98	254	249
	12	246	251
	12.02	244	253
	12.04	262	262
	12.06	262	262
	12.08	253	247
	12.1	253	243
	12.12	256	255
	12.14	243	267
	12.16	262	263
	12.18	258	252
	12.2	246	245
	12.22	269	253
	12.24	269	260
	12.26	255	256
	12.28	269	235
	12.3	269	222
	12.32	266	251
	12.34	281	258
	12.36	279	245
	12.38	268	233
	12.4	276	251
	12.42	257	260
	12.44	246	254
	12.46	251	251
	12.48	253	261
	12.5	256	254
	12.52	252	259
	12.54	253	262
	12.56	247	257
	12.58	266	259
	12.6	278	261
	12.62	281	248
	12.64	271	235
	12.66	259	241
	12.68	263	254
	12.7	255	266
	12.72	261	257
	12.74	256	249
	12.76	249	274
	12.78	268	259
	12.8	268	265
	12.82	277	268
	12.84	272	249
	12.86	274	250
	12.88	257	258
	12.9	243	267
	12.92	260	273
	12.94	253	279
	12.96	255	260
	12.98	277	252
	13	292	255
	13.02	268	264
	13.04	239	263
	13.06	252	259
	13.08	252	258
	13.1	258	264
	13.12	270	282
	13.14	285	269
	13.16	288	255
	13.18	269	256
	13.2	261	268
	13.22	271	271
	13.24	277	273
	13.26	279	268
	13.28	282	252
	13.3	268	259
	13.32	267	269
	13.34	262	267
	13.36	269	257
	13.38	268	240
	13.4	261	262
	13.42	267	293
	13.44	270	287
	13.46	277	290
	13.48	266	280
	13.5	265	264
	13.52	259	275
	13.54	269	291
	13.56	280	282
	13.58	268	260
	13.6	263	262
	13.62	276	287
	13.64	263	273
	13.66	268	263
	13.68	269	275
	13.7	273	274
	13.72	276	277
	13.74	287	281
	13.76	302	286
	13.78	294	276
	13.8	289	277
	13.82	293	284
	13.84	284	302
	13.86	269	289
	13.88	258	279
	13.9	266	288
	13.92	271	270
	13.94	266	246
	13.96	280	245
	13.98	275	263
	14	275	275
	14.02	297	263
	14.04	277	262
	14.06	262	283
	14.08	284	282
	14.1	285	285
	14.12	275	277
	14.14	275	281
	14.16	280	285
	14.18	290	287
	14.2	282	293
	14.22	307	288
	14.24	316	276
	14.26	304	284
	14.28	292	276
	14.3	275	267
	14.32	266	272
	14.34	273	280
	14.36	274	286
	14.38	271	285
	14.4	266	283
	14.42	270	293
	14.44	272	292
	14.46	267	295
	14.48	269	300
	14.5	278	271
	14.52	293	262
	14.54	272	283
	14.56	265	286
	14.58	282	288
	14.6	308	293
	14.62	301	293
	14.64	281	284
	14.66	270	278
	14.68	286	276
	14.7	288	280
	14.72	278	274
	14.74	270	287
	14.76	269	293
	14.78	284	298
	14.8	293	298
	14.82	287	291
	14.84	294	293
	14.86	278	300
	14.88	259	296
	14.9	277	292
	14.92	294	288
	14.94	300	297
	14.96	294	307
	14.98	275	297
	15	273	273
	15.02	274	287
	15.04	276	312
	15.06	285	300
	15.08	300	270
	15.1	304	274
	15.12	295	296
	15.14	280	296
	15.16	278	299
	15.18	286	303
	15.2	299	307
	15.22	316	296
	15.24	292	296
	15.26	285	302
	15.28	289	285
	15.3	289	307
	15.32	300	313
	15.34	279	308
	15.36	278	309
	15.38	291	298
	15.4	282	293
	15.42	272	314
	15.44	274	307
	15.46	284	285
	15.48	278	289
	15.5	266	277
	15.52	271	284
	15.54	284	289
	15.56	300	290
	15.58	305	304
	15.6	305	303
	15.62	277	293
	15.64	278	283
	15.66	303	297
	15.68	292	311
	15.7	279	297
	15.72	283	293
	15.74	300	301
	15.76	292	289
	15.78	281	289
	15.8	287	313
	15.82	283	303
	15.84	272	298
	15.86	266	307
	15.88	278	305
	15.9	308	300
	15.92	320	310
	15.94	313	317
	15.96	303	320
	15.98	307	316
	16	306	303
	16.02	293	302
	16.04	278	293
	16.06	271	290
	16.08	285	303
	16.1	275	292
	16.12	283	285
	16.14	295	301
	16.16	297	321
	16.18	302	309
	16.2	303	301
	16.22	310	305
	16.24	312	315
	16.26	306	319
	16.28	302	308
	16.3	297	313
	16.32	289	281
	16.34	284	283
	16.36	286	295
	16.38	290	292
	16.4	291	312
	16.42	296	298
	16.44	292	281
	16.46	280	292
	16.48	289	312
	16.5	317	313
	16.52	310	302
	16.54	285	304
	16.56	284	307
	16.58	281	308
	16.6	268	300
	16.62	269	291
	16.64	276	295
	16.66	286	301
	16.68	312	298
	16.7	317	309
	16.72	311	311
	16.74	297	310
	16.76	289	308
	16.78	292	302
	16.8	294	306
	16.82	309	314
	16.84	310	303
	16.86	291	309
	16.88	281	313
	16.9	295	310
	16.92	300	312
	16.94	291	317
	16.96	298	328
	16.98	284	327
	17	263	323
	17.02	285	321
	17.04	312	313
	17.06	302	317
	17.08	292	307
	17.1	307	297
	17.12	303	299
	17.14	291	284
	17.16	291	293
	17.18	305	294
	17.2	318	281
	17.22	298	288
	17.24	296	297
	17.26	308	313
	17.28	296	313
	17.3	300	316
	17.32	297	324
	17.34	301	319
	17.36	308	302
	17.38	302	301
	17.4	311	337
	17.42	311	340
	17.44	300	317
	17.46	286	298
	17.48	292	295
	17.5	308	309
	17.52	287	300
	17.54	276	303
	17.56	305	317
	17.58	313	314
	17.6	307	311
	17.62	299	306
	17.64	286	320
	17.66	289	317
	17.68	281	304
	17.7	302	313
	17.72	330	315
	17.74	330	322
	17.76	313	322
	17.78	311	326
	17.8	319	322
	17.82	303	319
	17.84	295	323
	17.86	294	303
	17.88	295	297
	17.9	305	298
	17.92	300	304
	17.94	289	306
	17.96	301	324
	17.98	317	334
	18	291	316
	18.02	263	321
	18.04	275	321
	18.06	295	312
	18.08	304	323
	18.1	288	323
	18.12	282	315
	18.14	289	318
	18.16	290	333
	18.18	281	331
	18.2	295	320
	18.22	311	315
	18.24	304	311
	18.26	299	325
	18.28	306	340
	18.3	308	327
	18.32	303	318
	18.34	296	308
	18.36	299	303
	18.38	291	310
	18.4	291	324
	18.42	297	329
	18.44	289	316
	18.46	289	316
	18.48	297	316
	18.5	296	322
	18.52	292	313
	18.54	296	283
	18.56	294	303
	18.58	286	334
	18.6	285	329
	18.62	297	311
	18.64	293	313
	18.66	273	331
	18.68	266	328
	18.7	286	321
	18.72	303	320
	18.74	314	309
	18.76	297	298
	18.78	267	308
	18.8	286	329
	18.82	300	337
	18.84	285	339
	18.86	276	345
	18.88	285	333
	18.9	303	324
	18.92	311	338
	18.94	300	362
	18.96	287	344
	18.98	274	319
	19	290	323
	19.02	299	332
	19.04	285	332
	19.06	285	330
	19.08	290	331
	19.1	296	332
	19.12	282	325
	19.14	284	310
	19.16	296	313
	19.18	296	328
	19.2	290	331
	19.22	285	310
	19.24	297	311
	19.26	300	332
	19.28	291	327
	19.3	288	330
	19.32	288	343
	19.34	295	337
	19.36	305	316
	19.38	309	330
	19.4	309	349
	19.42	294	339
	19.44	281	323
	19.46	295	322
	19.48	302	328
	19.5	284	317
	19.52	272	325
	19.54	267	343
	19.56	274	352
	19.58	276	351
	19.6	265	345
	19.62	281	346
	19.64	292	356
	19.66	271	346
	19.68	295	328
	19.7	319	317
	19.72	305	308
	19.74	294	336
	19.76	294	352
	19.78	296	323
	19.8	296	321
	19.82	288	339
	19.84	279	331
	19.86	284	308
	19.88	292	334
	19.9	298	350
	19.92	314	334
	19.94	301	328
	19.96	288	318
	19.98	298	325
	20	302	323
	20.02	316	320
	20.04	308	323
	20.06	301	324
	20.08	300	337
	20.1	295	339
	20.12	307	331
	20.14	308	329
	20.16	298	335
	20.18	300	326
	20.2	296	322
	20.22	277	337
	20.24	274	321
	20.26	285	306
	20.28	286	315
	20.3	283	334
	20.32	294	335
	20.34	308	331
	20.36	293	353
	20.38	296	350
	20.4	307	343
	20.42	296	340
	20.44	281	337
	20.46	274	333
	20.48	290	342
	20.5	305	354
	20.52	305	335
	20.54	300	323
	20.56	304	338
	20.58	302	349
	20.6	302	339
	20.62	294	335
	20.64	297	320
	20.66	299	329
	20.68	304	335
	20.7	315	314
	20.72	298	317
	20.74	295	325
	20.76	287	329
	20.78	284	347
	20.8	295	357
	20.82	310	349
	20.84	302	328
	20.86	284	327
	20.88	306	336
	20.9	298	339
	20.92	279	339
	20.94	273	343
	20.96	281	341
	20.98	307	337
	21	289	340
	21.02	267	355
	21.04	283	365
	21.06	280	345
	21.08	280	348
	21.1	300	355
	21.12	304	354
	21.14	306	356
	21.16	305	352
	21.18	286	359
	21.2	283	359
	21.22	295	354
	21.24	298	363
	21.26	301	381
	21.28	297	367
	21.3	275	350
	21.32	275	357
	21.34	296	337
	21.36	300	336
	21.38	290	365
	21.4	297	385
	21.42	291	390
	21.44	271	357
	21.46	273	325
	21.48	281	325
	21.5	283	351
	21.52	283	362
	21.54	295	365
	21.56	298	371
	21.58	289	362
	21.6	284	356
	21.62	287	359
	21.64	279	365
	21.66	280	356
	21.68	290	346
	21.7	289	340
	21.72	297	351
	21.74	307	350
	21.76	296	341
	21.78	277	358
	21.8	281	351
	21.82	293	342
	21.84	288	334
	21.86	280	337
	21.88	294	345
	21.9	288	327
	21.92	288	337
	21.94	296	348
	21.96	289	345
	21.98	309	351
	22	314	344
	22.02	296	348
	22.04	300	349
	22.06	299	340
	22.08	292	338
	22.1	292	349
	22.12	298	356
	22.14	288	368
	22.16	270	359
	22.18	276	349
	22.2	280	356
	22.22	288	355
	22.24	311	348
	22.26	321	358
	22.28	309	353
	22.3	296	352
	22.32	294	351
	22.34	289	351
	22.36	283	358
	22.38	283	343
	22.4	284	350
	22.42	297	380
	22.44	306	381
	22.46	296	362
	22.48	290	361
	22.5	287	356
	22.52	281	347
	22.54	284	351
	22.56	289	339
	22.58	309	343
	22.6	310	369
	22.62	303	377
	22.64	297	380
	22.66	284	376
	22.68	276	364
	22.7	284	360
	22.72	302	361
	22.74	302	374
	22.76	293	367
	22.78	293	357
	22.8	294	371
	22.82	289	377
	22.84	286	371
	22.86	284	353
	22.88	293	352
	22.9	291	353
	22.92	282	340
	22.94	278	354
	22.96	272	354
	22.98	275	335
	23	286	345
	23.02	294	347
	23.04	293	351
	23.06	282	357
	23.08	291	356
	23.1	306	363
	23.12	291	371
	23.14	291	371
	23.16	304	377
	23.18	306	379
	23.2	306	368
	23.22	299	360
	23.24	287	361
	23.26	291	372
	23.28	284	385
	23.3	295	375
	23.32	305	372
	23.34	301	410
	23.36	296	404
	23.38	304	387
	23.4	303	378
	23.42	290	382
	23.44	294	373
	23.46	304	368
	23.48	302	375
	23.5	299	375
	23.52	294	372
	23.54	313	371
	23.56	326	373
	23.58	289	368
	23.6	283	381
	23.62	292	371
	23.64	277	364
	23.66	272	404
	23.68	274	403
	23.7	289	363
	23.72	295	370
	23.74	293	391
	23.76	289	367
	23.78	287	369
	23.8	291	389
	23.82	301	390
	23.84	305	384
	23.86	284	374
	23.88	289	373
	23.9	301	369
	23.92	300	368
	23.94	288	363
	23.96	309	366
	23.98	318	381
	24	298	388
	24.02	289	394
	24.04	274	385
	24.06	271	394
	24.08	284	381
	24.1	288	357
	24.12	284	365
	24.14	284	373
	24.16	295	366
	24.18	311	365
	24.2	320	364
	24.22	323	382
	24.24	294	385
	24.26	271	378
	24.28	285	386
	24.3	286	377
	24.32	274	372
	24.34	285	365
	24.36	298	378
	24.38	291	413
	24.4	287	402
	24.42	287	385
	24.44	284	405
	24.46	295	386
	24.48	288	380
	24.5	282	388
	24.52	304	386
	24.54	304	389
	24.56	313	376
	24.58	317	368
	24.6	296	369
	24.62	279	374
	24.64	280	391
	24.66	308	393
	24.68	310	365
	24.7	290	369
	24.72	289	386
	24.74	291	379
	24.76	304	356
	24.78	306	353
	24.8	312	375
	24.82	314	400
	24.84	316	397
	24.86	319	382
	24.88	310	374
	24.9	298	388
	24.92	299	377
	24.94	305	363
	24.96	292	362
	24.98	305	364
	25	318	380
	25.02	307	389
	25.04	312	377
	25.06	314	392
	25.08	304	400
	25.1	319	395
	25.12	315	416
	25.14	289	408
	25.16	304	395
	25.18	304	389
	25.2	295	397
	25.22	301	387
	25.24	291	389
	25.26	299	380
	25.28	315	396
	25.3	335	411
	25.32	327	419
	25.34	327	401
	25.36	313	381
	25.38	312	399
	25.4	332	403
	25.42	332	393
	25.44	315	384
	25.46	314	412
	25.48	312	406
	25.5	306	386
	25.52	326	393
	25.54	341	410
	25.56	350	393
	25.58	337	395
	25.6	318	424
	25.62	316	429
	25.64	317	422
	25.66	321	405
	25.68	322	398
	25.7	330	418
	25.72	333	438
	25.74	333	409
	25.76	327	384
	25.78	330	398
	25.8	358	421
	25.82	357	416
	25.84	347	397
	25.86	336	409
	25.88	336	441
	25.9	346	436
	25.92	329	413
	25.94	331	410
	25.96	347	428
	25.98	346	419
	26	348	413
	26.02	351	404
	26.04	368	391
	26.06	358	410
	26.08	357	419
	26.1	352	418
	26.12	349	415
	26.14	354	438
	26.16	368	445
	26.18	374	441
	26.2	360	448
	26.22	369	430
	26.24	387	447
	26.26	374	469
	26.28	380	451
	26.3	374	443
	26.32	373	447
	26.34	382	440
	26.36	384	455
	26.38	399	462
	26.4	399	450
	26.42	378	472
	26.44	386	460
	26.46	410	474
	26.48	402	460
	26.5	394	441
	26.52	394	470
	26.54	396	474
	26.56	397	478
	26.58	411	500
	26.6	405	476
	26.62	404	482
	26.64	412	497
	26.66	421	497
	26.68	436	507
	26.7	432	520
	26.72	420	494
	26.74	411	485
	26.76	442	515
	26.78	471	535
	26.8	463	528
	26.82	439	529
	26.84	463	560
	26.86	488	542
	26.88	498	520
	26.9	489	530
	26.92	472	537
	26.94	468	533
	26.96	501	557
	26.98	528	571
	27	527	601
	27.02	506	618
	27.04	518	622
	27.06	527	598
	27.08	537	619
	27.1	547	631
	27.12	572	617
	27.14	569	638
	27.16	576	661
	27.18	570	646
	27.2	577	649
	27.22	593	694
	27.24	572	684
	27.26	601	659
	27.28	624	695
	27.3	621	711
	27.32	630	712
	27.34	652	706
	27.36	672	728
	27.38	686	748
	27.4	679	726
	27.42	692	772
	27.44	687	800
	27.46	700	786
	27.48	751	785
	27.5	753	800
	27.52	759	811
	27.54	807	835
	27.56	817	879
	27.58	826	894
	27.6	855	892
	27.62	852	889
	27.64	881	916
	27.66	916	993
	27.68	921	1005
	27.7	971	988
	27.72	986	998
	27.74	962	1055
	27.76	990	1083
	27.78	1051	1102
	27.8	1071	1130
	27.82	1066	1143
	27.84	1089	1231
	27.86	1133	1277
	27.88	1163	1238
	27.9	1170	1244
	27.92	1194	1245
	27.94	1237	1338
	27.96	1305	1398
	27.98	1307	1372
	28	1302	1411
	28.02	1389	1423
	28.04	1417	1434
	28.06	1443	1524
	28.08	1462	1540
	28.1	1538	1549
	28.12	1598	1673
	28.14	1620	1732
	28.16	1622	1720
	28.18	1680	1791
	28.2	1722	1848
	28.22	1782	1834
	28.24	1850	1916
	28.26	1859	1927
	28.28	1853	1967
	28.3	1860	2010
	28.32	1921	2011
	28.34	1962	2053
	28.36	2015	2105
	28.38	2054	2183
	28.4	2061	2252
	28.42	2132	2286
	28.44	2153	2285
	28.46	2158	2286
	28.48	2176	2314
	28.5	2242	2359
	28.52	2274	2396
	28.54	2249	2401
	28.56	2297	2407
	28.58	2315	2456
	28.6	2264	2390
	28.62	2334	2434
	28.64	2329	2491
	28.66	2304	2495
	28.68	2282	2514
	28.7	2390	2539
	28.72	2376	2536
	28.74	2335	2500
	28.76	2311	2423
	28.78	2286	2418
	28.8	2263	2422
	28.82	2291	2417
	28.84	2262	2451
	28.86	2182	2449
	28.88	2172	2438
	28.9	2167	2384
	28.92	2168	2309
	28.94	2149	2305
	28.96	2077	2323
	28.98	2016	2289
	29	2034	2222
	29.02	2030	2171
	29.04	1953	2180
	29.06	1943	2187
	29.08	1924	2113
	29.1	1863	2016
	29.12	1754	2012
	29.14	1700	2011
	29.16	1682	1928
	29.18	1705	1868
	29.2	1681	1791
	29.22	1617	1744
	29.24	1585	1756
	29.26	1556	1725
	29.28	1511	1708
	29.3	1465	1635
	29.32	1426	1521
	29.34	1407	1516
	29.36	1396	1512
	29.38	1324	1472
	29.4	1292	1433
	29.42	1241	1388
	29.44	1205	1397
	29.46	1171	1331
	29.48	1166	1322
	29.5	1179	1318
	29.52	1159	1270
	29.54	1081	1237
	29.56	1079	1204
	29.58	1020	1167
	29.6	968	1158
	29.62	955	1105
	29.64	965	1040
	29.66	918	1026
	29.68	918	1021
	29.7	892	978
	29.72	857	945
	29.74	855	966
	29.76	834	960
	29.78	816	942
	29.8	810	887
	29.82	836	901
	29.84	809	893
	29.86	765	819
	29.88	766	823
	29.9	744	857
	29.92	741	841
	29.94	730	798
	29.96	693	804
	29.98	658	775
	30	637	765
	30.02	653	782
	30.04	651	742
	30.06	630	733
	30.08	620	722
	30.1	634	671
	30.12	610	678
	30.14	600	650
	30.16	589	642
	30.18	567	656
	30.2	565	670
	30.22	574	642
	30.24	554	626
	30.26	550	599
	30.28	553	613
	30.3	546	631
	30.32	520	615
	30.34	508	615
	30.36	517	591
	30.38	536	559
	30.4	504	559
	30.42	489	569
	30.44	518	571
	30.46	524	566
	30.48	510	564
	30.5	479	570
	30.52	476	549
	30.54	448	517
	30.56	465	519
	30.58	481	538
	30.6	463	519
	30.62	458	524
	30.64	449	528
	30.66	440	518
	30.68	463	508
	30.7	446	496
	30.72	447	494
	30.74	429	507
	30.76	425	504
	30.78	447	500
	30.8	427	486
	30.82	402	477
	30.84	426	476
	30.86	439	461
	30.88	411	470
	30.9	383	471
	30.92	399	471
	30.94	390	481
	30.96	415	472
	30.98	423	487
	31	410	453
	31.02	393	453
	31.04	394	440
	31.06	392	460
	31.08	396	440
	31.1	378	428
	31.12	385	428
	31.14	380	464
	31.16	399	469
	31.18	390	452
	31.2	382	474
	31.22	381	432
	31.24	377	430
	31.26	381	439
	31.28	374	437
	31.3	398	466
	31.32	398	464
	31.34	397	446
	31.36	394	452
	31.38	392	435
	31.4	368	416
	31.42	378	429
	31.44	376	445
	31.46	386	417
	31.48	365	418
	31.5	384	426
	31.52	362	411
	31.54	365	427
	31.56	384	420
	31.58	382	437
	31.6	393	446
	31.62	392	475
	31.64	357	447
	31.66	364	430
	31.68	372	410
	31.7	382	435
	31.72	388	452
	31.74	398	447
	31.76	368	432
	31.78	365	460
	31.8	375	461
	31.82	392	464
	31.84	406	468
	31.86	411	469
	31.88	391	427
	31.9	416	436
	31.92	402	439
	31.94	407	460
	31.96	421	455
	31.98	426	453
	32	407	467
	32.02	421	454
	32.04	419	490
	32.06	442	502
	32.08	431	492
	32.1	455	442
	32.12	441	478
	32.14	447	470
	32.16	445	504
	32.18	459	507
	32.2	470	530
	32.22	461	507
	32.24	480	523
	32.26	491	526
	32.28	496	528
	32.3	476	542
	32.32	459	563
	32.34	486	571
	32.36	519	578
	32.38	525	577
	32.4	512	585
	32.42	533	582
	32.44	562	580
	32.46	552	563
	32.48	564	599
	32.5	578	598
	32.52	564	628
	32.54	577	620
	32.56	567	611
	32.58	558	632
	32.6	597	655
	32.62	588	683
	32.64	595	721
	32.66	630	694
	32.68	630	709
	32.7	663	754
	32.72	649	731
	32.74	649	732
	32.76	668	728
	32.78	667	740
	32.8	689	739
	32.82	708	764
	32.84	698	809
	32.86	714	824
	32.88	765	815
	32.9	782	835
	32.92	760	862
	32.94	733	840
	32.96	753	865
	32.98	810	894
	33	813	888
	33.02	816	908
	33.04	785	904
	33.06	836	938
	33.08	825	921
	33.1	851	875
	33.12	877	894
	33.14	867	935
	33.16	850	962
	33.18	819	949
	33.2	805	946
	33.22	837	941
	33.24	871	927
	33.26	823	968
	33.28	804	936
	33.3	833	957
	33.32	802	951
	33.34	790	926
	33.36	787	964
	33.38	787	938
	33.4	754	931
	33.42	761	917
	33.44	747	862
	33.46	774	847
	33.48	779	833
	33.5	767	856
	33.52	724	842
	33.54	760	811
	33.56	724	797
	33.58	714	843
	33.6	687	847
	33.62	647	796
	33.64	658	772
	33.66	664	738
	33.68	624	760
	33.7	651	759
	33.72	631	742
	33.74	603	734
	33.76	627	709
	33.78	615	651
	33.8	581	628
	33.82	588	647
	33.84	554	646
	33.86	549	634
	33.88	546	606
	33.9	515	562
	33.92	506	564
	33.94	492	564
	33.96	486	590
	33.98	474	561
	34	479	564
	34.02	464	540
	34.04	445	538
	34.06	462	563
	34.08	444	569
	34.1	422	517
	34.12	412	502
	34.14	427	522
	34.16	432	500
	34.18	425	469
	34.2	420	508
	34.22	392	481
	34.24	389	431
	34.26	406	453
	34.28	377	455
	34.3	378	431
	34.32	372	469
	34.34	381	431
	34.36	358	428
	34.38	358	416
	34.4	372	449
	34.42	368	436
	34.44	372	452
	34.46	361	431
	34.48	377	428
	34.5	338	426
	34.52	328	411
	34.54	332	415
	34.56	318	376
	34.58	323	385
	34.6	327	400
	34.62	313	368
	34.64	323	367
	34.66	322	363
	34.68	319	351
	34.7	310	358
	34.72	315	361
	34.74	310	359
	34.76	298	356
	34.78	309	357
	34.8	285	360
	34.82	282	365
	34.84	286	393
	34.86	294	374
	34.88	266	352
	34.9	304	350
	34.92	296	339
	34.94	305	349
	34.96	288	310
	34.98	287	322
	35	274	322
	35.02	285	319
	35.04	290	342
	35.06	274	336
	35.08	269	307
	35.1	264	309
	35.12	251	310
	35.14	243	302
	35.16	270	339
	35.18	250	343
	35.2	270	337
	35.22	261	333
	35.24	267	295
	35.26	262	328
	35.28	250	301
	35.3	247	314
	35.32	259	322
	35.34	276	295
	35.36	251	279
	35.38	233	290
	35.4	250	314
	35.42	286	313
	35.44	268	312
	35.46	235	311
	35.48	227	302
	35.5	250	282
	35.52	263	266
	35.54	258	269
	35.56	249	306
	35.58	240	302
	35.6	250	305
	35.62	241	299
	35.64	228	269
	35.66	231	304
	35.68	224	313
	35.7	244	312
	35.72	253	288
	35.74	239	301
	35.76	233	286
	35.78	235	263
	35.8	217	272
	35.82	240	288
	35.84	234	278
	35.86	246	294
	35.88	212	286
	35.9	230	283
	35.92	232	264
	35.94	238	285
	35.96	234	279
	35.98	236	296
	36	238	312
	36.02	230	263
	36.04	228	255
	36.06	234	275
	36.08	224	281
	36.1	203	301
	36.12	203	271
	36.14	205	260
	36.16	217	280
	36.18	230	261
	36.2	204	268
	36.22	223	251
	36.24	218	250
	36.26	218	267
	36.28	212	268
	36.3	214	272
	36.32	211	263
	36.34	193	251
	36.36	202	267
	36.38	201	269
	36.4	222	288
	36.42	196	298
	36.44	208	302
	36.46	210	289
	36.48	210	274
	36.5	196	258
	36.52	199	274
	36.54	190	285
	36.56	202	255
	36.58	198	270
	36.6	203	263
	36.62	215	260
	36.64	202	239
	36.66	210	256
	36.68	202	259
	36.7	186	262
	36.72	192	265
	36.74	203	276
	36.76	214	273
	36.78	206	241
	36.8	201	265
	36.82	201	256
	36.84	203	244
	36.86	188	243
	36.88	194	247
	36.9	177	255
	36.92	208	259
	36.94	210	254
	36.96	219	265
	36.98	209	246
	37	206	239
	37.02	176	265
	37.04	192	241
	37.06	188	234
	37.08	209	260
	37.1	210	261
	37.12	186	265
	37.14	191	267
	37.16	191	241
	37.18	205	258
	37.2	205	262
	37.22	196	247
	37.24	190	255
	37.26	197	260
	37.28	211	264
	37.3	198	227
	37.32	204	248
	37.34	185	259
	37.36	192	266
	37.38	205	264
	37.4	192	246
	37.42	183	263
	37.44	200	246
	37.46	200	264
	37.48	185	271
	37.5	187	251
	37.52	184	253
	37.54	188	244
	37.56	177	260
	37.58	175	278
	37.6	196	259
	37.62	199	246
	37.64	198	239
	37.66	208	257
	37.68	189	247
	37.7	187	248
	37.72	184	226
	37.74	198	244
	37.76	202	216
	37.78	195	235
	37.8	199	237
	37.82	194	256
	37.84	210	244
	37.86	188	242
	37.88	175	254
	37.9	171	247
	37.92	169	237
	37.94	173	250
	37.96	206	244
	37.98	210	232
	38	189	236
	38.02	187	260
	38.04	192	255
	38.06	177	266
	38.08	179	247
	38.1	178	254
	38.12	166	241
	38.14	185	254
	38.16	198	256
	38.18	199	240
	38.2	180	244
	38.22	174	234
	38.24	182	241
	38.26	186	263
	38.28	190	240
	38.3	190	252
	38.32	188	264
	38.34	184	227
	38.36	191	232
	38.38	191	231
	38.4	185	234
	38.42	183	240
	38.44	181	262
	38.46	180	264
	38.48	179	242
	38.5	178	235
	38.52	187	256
	38.54	179	226
	38.56	185	239
	38.58	178	216
	38.6	204	219
	38.62	194	221
	38.64	180	241
	38.66	170	231
	38.68	176	244
	38.7	192	254
	38.72	187	246
	38.74	182	242
	38.76	180	245
	38.78	195	224
	38.8	190	237
	38.82	186	243
	38.84	191	258
	38.86	171	230
	38.88	178	253
	38.9	175	233
	38.92	202	242
	38.94	187	245
	38.96	183	238
	38.98	168	234
	39	174	254
	39.02	168	245
	39.04	178	252
	39.06	173	231
	39.08	163	238
	39.1	184	231
	39.12	192	243
	39.14	180	250
	39.16	170	241
	39.18	173	213
	39.2	183	238
	39.22	183	257
	39.24	170	254
	39.26	196	243
	39.28	182	247
	39.3	165	244
	39.32	164	226
	39.34	171	231
	39.36	176	241
	39.38	185	232
	39.4	200	244
	39.42	170	233
	39.44	176	231
	39.46	179	244
	39.48	168	215
	39.5	177	228
	39.52	160	245
	39.54	181	243
	39.56	165	222
	39.58	168	216
	39.6	193	211
	39.62	173	239
	39.64	179	231
	39.66	170	226
	39.68	170	237
	39.7	173	224
	39.72	156	236
	39.74	168	219
	39.76	172	223
	39.78	192	213
	39.8	183	225
	39.82	188	233
	39.84	189	248
	39.86	166	224
	39.88	172	225
	39.9	178	216
	39.92	172	225
	39.94	164	231
	39.96	176	218
	39.98	172	215
	40	179	235
	40.02	199	231
	40.04	190	219
	40.06	182	209
	40.08	182	218
	40.1	177	222
	40.12	195	235
	40.14	183	235
	40.16	192	234
	40.18	184	226
	40.2	181	240
	40.22	194	256
	40.24	176	223
	40.26	148	214
	40.28	167	228
	40.3	176	217
	40.32	176	243
	40.34	157	232
	40.36	156	227
	40.38	174	246
	40.4	179	234
	40.42	176	228
	40.44	189	216
	40.46	162	211
	40.48	159	221
	40.5	168	220
	40.52	182	237
	40.54	171	247
	40.56	173	224
	40.58	161	237
	40.6	160	228
	40.62	185	222
	40.64	192	217
	40.66	168	217
	40.68	155	202
	40.7	150	205
	40.72	172	227
	40.74	200	224
	40.76	198	211
	40.78	189	236
	40.8	189	240
	40.82	183	233
	40.84	194	233
	40.86	174	247
	40.88	171	250
	40.9	175	241
	40.92	172	227
	40.94	179	216
	40.96	174	243
	40.98	174	213
	41	186	232
	41.02	190	227
	41.04	168	237
	41.06	168	220
	41.08	171	215
	41.1	159	226
	41.12	178	221
	41.14	189	227
	41.16	171	223
	41.18	168	231
	41.2	171	226
	41.22	174	226
	41.24	172	228
	41.26	162	212
	41.28	185	216
	41.3	169	234
	41.32	170	213
	41.34	173	217
	41.36	162	227
	41.38	165	238
	41.4	164	230
	41.42	164	231
	41.44	157	243
	41.46	158	233
	41.48	185	235
	41.5	171	244
	41.52	166	236
	41.54	183	237
	41.56	178	248
	41.58	179	229
	41.6	178	219
	41.62	187	212
	41.64	174	212
	41.66	171	208
	41.68	182	218
	41.7	174	210
	41.72	177	223
	41.74	180	220
	41.76	167	216
	41.78	171	202
	41.8	178	198
	41.82	183	202
	41.84	176	205
	41.86	163	218
	41.88	193	239
	41.9	180	241
	41.92	163	231
	41.94	170	246
	41.96	170	249
	41.98	180	235
	42	189	227
	42.02	175	214
	42.04	169	204
	42.06	160	219
	42.08	160	227
	42.1	159	219
	42.12	173	212
	42.14	181	215
	42.16	160	218
	42.18	166	232
	42.2	184	235
	42.22	179	220
	42.24	166	217
	42.26	179	225
	42.28	173	221
	42.3	176	213
	42.32	173	219
	42.34	174	219
	42.36	160	211
	42.38	180	213
	42.4	173	234
	42.42	170	236
	42.44	155	239
	42.46	177	227
	42.48	186	217
	42.5	177	220
	42.52	163	238
	42.54	155	244
	42.56	169	236
	42.58	160	247
	42.6	174	229
	42.62	180	200
	42.64	182	211
	42.66	171	224
	42.68	177	227
	42.7	191	243
	42.72	174	233
	42.74	173	218
	42.76	166	209
	42.78	159	214
	42.8	178	224
	42.82	188	205
	42.84	175	229
	42.86	162	234
	42.88	177	223
	42.9	190	223
	42.92	166	222
	42.94	170	239
	42.96	169	225
	42.98	182	231
	43	173	243
	43.02	165	239
	43.04	177	242
	43.06	163	263
	43.08	169	244
	43.1	168	235
	43.12	185	232
	43.14	167	240
	43.16	158	228
	43.18	162	232
	43.2	155	234
	43.22	167	237
	43.24	160	241
	43.26	167	227
	43.28	172	210
	43.3	174	206
	43.32	163	226
	43.34	169	214
	43.36	163	197
	43.38	170	212
	43.4	159	236
	43.42	182	229
	43.44	174	223
	43.46	168	207
	43.48	165	232
	43.5	177	229
	43.52	176	237
	43.54	176	222
	43.56	180	242
	43.58	186	245
	43.6	194	264
	43.62	194	248
	43.64	200	227
	43.66	180	222
	43.68	179	229
	43.7	183	208
	43.72	196	235
	43.74	180	237
	43.76	188	243
	43.78	184	253
	43.8	171	236
	43.82	183	233
	43.84	175	235
	43.86	174	239
	43.88	174	229
	43.9	171	223
	43.92	198	251
	43.94	178	250
	43.96	172	249
	43.98	187	264
	44	189	254
	44.02	198	237
	44.04	183	229
	44.06	191	229
	44.08	200	232
	44.1	187	240
	44.12	174	242
	44.14	188	249
	44.16	190	236
	44.18	176	243
	44.2	192	233
	44.22	195	230
	44.24	207	256
	44.26	188	242
	44.28	186	232
	44.3	186	217
	44.32	204	221
	44.34	193	257
	44.36	172	258
	44.38	186	243
	44.4	185	253
	44.42	187	251
	44.44	175	242
	44.46	190	239
	44.48	208	267
	44.5	204	242
	44.52	202	236
	44.54	209	255
	44.56	212	257
	44.58	193	243
	44.6	199	255
	44.62	207	253
	44.64	210	242
	44.66	220	252
	44.68	202	261
	44.7	191	247
	44.72	195	266
	44.74	192	268
	44.76	195	251
	44.78	215	242
	44.8	228	252
	44.82	236	251
	44.84	230	273
	44.86	218	250
	44.88	226	246
	44.9	208	278
	44.92	206	282
	44.94	206	266
	44.96	204	270
	44.98	234	268
	45	247	270
	45.02	232	277
	45.04	230	291
	45.06	223	301
	45.08	239	291
	45.1	249	271
	45.12	244	272
	45.14	257	267
	45.16	258	299
	45.18	259	305
	45.2	250	296
	45.22	237	295
	45.24	232	301
	45.26	255	301
	45.28	260	299
	45.3	260	289
	45.32	261	281
	45.34	270	295
	45.36	271	327
	45.38	268	316
	45.4	277	297
	45.42	275	295
	45.44	279	309
	45.46	269	314
	45.48	247	323
	45.5	267	321
	45.52	286	333
	45.54	293	331
	45.56	298	314
	45.58	298	315
	45.6	290	323
	45.62	281	336
	45.64	277	350
	45.66	270	347
	45.68	306	354
	45.7	328	365
	45.72	336	354
	45.74	314	362
	45.76	324	384
	45.78	351	379
	45.8	346	395
	45.82	341	382
	45.84	344	387
	45.86	356	375
	45.88	359	380
	45.9	351	405
	45.92	346	427
	45.94	349	406
	45.96	382	421
	45.98	385	436
	46	387	452
	46.02	403	444
	46.04	414	441
	46.06	430	445
	46.08	451	437
	46.1	442	453
	46.12	424	470
	46.14	438	471
	46.16	440	482
	46.18	447	490
	46.2	464	492
	46.22	486	515
	46.24	500	527
	46.26	510	530
	46.28	508	540
	46.3	511	535
	46.32	517	538
	46.34	534	560
	46.36	555	584
	46.38	557	590
	46.4	577	595
	46.42	571	609
	46.44	561	599
	46.46	571	603
	46.48	578	616
	46.5	592	597
	46.52	606	618
	46.54	664	672
	46.56	647	690
	46.58	633	716
	46.6	695	703
	46.62	702	719
	46.64	693	732
	46.66	705	732
	46.68	710	754
	46.7	725	792
	46.72	727	803
	46.74	767	806
	46.76	785	828
	46.78	778	848
	46.8	816	857
	46.82	846	869
	46.84	859	878
	46.86	873	903
	46.88	863	909
	46.9	890	895
	46.92	908	923
	46.94	942	965
	46.96	958	1001
	46.98	939	1018
	47	963	1003
	47.02	1025	1000
	47.04	1038	1025
	47.06	1040	1030
	47.08	1051	1039
	47.1	1043	1061
	47.12	1074	1072
	47.14	1092	1096
	47.16	1098	1102
	47.18	1143	1113
	47.2	1156	1155
	47.22	1137	1164
	47.24	1147	1148
	47.26	1159	1150
	47.28	1178	1202
	47.3	1191	1287
	47.32	1196	1291
	47.34	1200	1253
	47.36	1207	1244
	47.38	1220	1284
	47.4	1240	1310
	47.42	1243	1295
	47.44	1268	1295
	47.46	1323	1318
	47.48	1304	1323
	47.5	1262	1308
	47.52	1245	1326
	47.54	1246	1338
	47.56	1259	1334
	47.58	1293	1338
	47.6	1321	1360
	47.62	1296	1415
	47.64	1273	1416
	47.66	1292	1399
	47.68	1306	1401
	47.7	1293	1373
	47.72	1265	1347
	47.74	1258	1364
	47.76	1260	1388
	47.78	1245	1356
	47.8	1227	1334
	47.82	1225	1323
	47.84	1194	1297
	47.86	1176	1281
	47.88	1211	1238
	47.9	1219	1219
	47.92	1238	1254
	47.94	1228	1262
	47.96	1188	1215
	47.98	1167	1177
	48	1150	1177
	48.02	1140	1190
	48.04	1107	1169
	48.06	1082	1157
	48.08	1081	1180
	48.1	1066	1194
	48.12	1041	1176
	48.14	1030	1135
	48.16	1019	1106
	48.18	989	1091
	48.2	959	1057
	48.22	941	1003
	48.24	962	1011
	48.26	964	999
	48.28	922	964
	48.3	896	948
	48.32	900	960
	48.34	898	983
	48.36	883	930
	48.38	836	894
	48.4	815	918
	48.42	838	911
	48.44	800	874
	48.46	728	852
	48.48	711	847
	48.5	728	858
	48.52	707	847
	48.54	670	821
	48.56	654	803
	48.58	654	754
	48.6	655	728
	48.62	636	720
	48.64	614	713
	48.66	600	720
	48.68	603	708
	48.7	589	670
	48.72	572	654
	48.74	590	649
	48.76	572	639
	48.78	531	630
	48.8	562	598
	48.82	562	605
	48.84	514	605
	48.86	497	561
	48.88	494	564
	48.9	511	574
	48.92	512	547
	48.94	479	537
	48.96	474	543
	48.98	472	537
	49	456	533
	49.02	452	524
	49.04	440	512
	49.06	439	487
	49.08	426	474
	49.1	407	483
	49.12	396	471
	49.14	393	466
	49.16	383	470
	49.18	375	445
	49.2	369	453
	49.22	369	447
	49.24	354	411
	49.26	355	401
	49.28	389	411
	49.3	373	419
	49.32	359	419
	49.34	363	415
	49.36	337	400
	49.38	321	389
	49.4	322	388
	49.42	336	388
	49.44	336	375
	49.46	325	359
	49.48	319	376
	49.5	310	377
	49.52	311	368
	49.54	317	356
	49.56	313	361
	49.58	305	377
	49.6	308	367
	49.62	291	365
	49.64	284	370
	49.66	281	374
	49.68	280	355
	49.7	294	336
	49.72	294	331
	49.74	263	318
	49.76	270	307
	49.78	284	320
	49.8	267	322
	49.82	256	325
	49.84	260	330
	49.86	259	313
	49.88	273	318
	49.9	250	321
	49.92	244	298
[truncated: 2,004 more rows]

## Sheet: Fig. 2b
Fig. 2b
		Intensity (arb. units)
	Raman Shift (cm-1)	CeO2	Cu-CeO2
	101.493	5787	661
	103.33	5801	695
	105.167	5787	651
	107.004	5795	665
	108.84	5751	653
	110.676	5807	661
	112.512	5831	669
	114.347	5705	659
	116.182	5659	647
	118.016	5757	671
	119.85	5757	661
	121.684	5699	667
	123.517	5577	649
	125.35	5539	669
	127.183	5431	627
	129.015	5275	609
	130.847	5139	645
	132.679	5057	619
	134.51	5061	627
	136.341	4951	593
	138.171	4765	595
	140.002	4693	581
	141.831	4745	539
	143.661	4605	543
	145.49	4583	557
	147.319	4647	543
	149.147	4531	585
	150.975	4499	545
	152.8	4487	549
	154.628	4469	545
	156.455	4453	557
	158.281	4517	563
	160.107	4539	525
	161.933	4491	551
	163.759	4495	547
	165.584	4555	543
	167.409	4519	547
	169.231	4511	551
	171.055	4503	553
	172.879	4541	537
	174.702	4455	523
	176.525	4435	535
	178.348	4451	553
	180.168	4457	535
	181.99	4347	509
	183.811	4377	529
	185.632	4421	517
	187.453	4319	513
	189.272	4225	541
	191.092	4201	503
	192.911	4289	517
	194.731	4229	469
	196.548	4165	517
	198.367	4075	543
	200.185	4097	505
	202.003	4047	521
	203.818	4059	507
	205.636	4075	537
	207.453	3909	507
	209.267	3925	525
	211.083	3853	515
	212.899	3833	489
	214.715	3815	517
	216.528	3805	489
	218.342	3785	517
	220.157	3819	501
	221.969	3839	511
	223.783	3791	493
	225.596	3877	491
	227.407	3941	487
	229.22	3915	517
	231.03	3945	513
	232.842	3959	515
	234.653	4017	543
	236.463	4041	493
	238.273	3951	517
	240.084	3997	493
	241.892	3987	501
	243.702	4041	497
	245.509	3941	489
	247.318	3967	515
	249.125	3983	499
	250.934	3963	509
	252.742	3891	497
	254.547	3951	507
	256.355	3983	483
	258.16	3985	481
	259.966	3933	511
	261.77	3989	525
	263.576	3883	517
	265.38	4033	509
	267.185	3991	483
	268.988	4115	501
	270.793	4123	497
	272.595	4057	517
	274.399	4031	511
	276.2	4015	525
	278.003	4113	493
	279.804	4069	519
	281.606	4137	539
	283.406	4027	521
	285.206	4069	531
	287.007	3991	493
	288.806	3995	523
	290.607	3965	519
	292.405	3995	503
	294.203	3947	505
	296.003	3895	531
	297.8	4033	497
	299.599	3849	521
	301.396	3871	503
	303.192	3811	489
	304.99	3809	481
	306.785	3849	497
	308.58	3807	499
	310.377	3675	485
	312.171	3671	483
	313.966	3703	503
	315.761	3667	485
	317.555	3651	489
	319.348	3667	489
	321.142	3599	497
	322.935	3683	487
	324.727	3611	495
	326.521	3611	483
	328.312	3611	459
	330.103	3631	481
	331.893	3553	491
	333.686	3665	481
	335.476	3639	485
	337.265	3613	461
	339.054	3637	483
	340.845	3743	487
	342.634	3695	489
	344.422	3767	481
	346.21	3713	485
	347.997	3777	539
	349.786	3713	489
	351.573	3811	481
	353.36	3807	519
	355.146	3861	517
	356.931	3977	523
	358.719	4109	513
	360.504	3949	531
	362.289	4069	525
	364.073	4061	541
	365.857	4123	525
	367.641	4185	501
	369.424	4199	535
	371.207	4217	541
	372.992	4247	517
	374.774	4301	549
	376.556	4315	521
	378.337	4413	535
	380.119	4463	523
	381.9	4527	537
	383.68	4529	537
	385.46	4563	541
	387.24	4627	539
	389.02	4691	561
	390.799	4891	541
	392.578	4811	573
	394.356	5015	541
	396.134	4949	537
	397.912	5117	543
	399.69	5297	585
	401.467	5263	611
	403.243	5431	579
	405.02	5599	579
	406.796	5631	583
	408.572	5809	589
	410.347	6003	603
	412.122	6099	635
	413.897	6253	615
	415.671	6431	667
	417.445	6651	589
	419.219	6741	657
	420.992	6967	683
	422.765	7259	673
	424.538	7463	707
	426.31	7743	697
	428.082	8135	741
	429.854	8411	747
	431.623	8661	779
	433.394	9035	763
	435.165	9559	789
	436.935	10133	877
	438.705	10741	869
	440.475	11375	929
	442.244	12237	929
	444.011	13133	969
	445.779	14161	1087
	447.547	15735	1139
	449.315	17169	1131
	451.083	18715	1281
	452.848	21097	1421
	454.615	23509	1511
	456.381	26191	1617
	458.148	29515	1729
	459.913	32613	1865
	461.677	35671	2023
	463.442	38615	2145
	465.207	40183	2249
	466.971	39901	2275
	468.733	38329	2149
	470.497	35733	1969
	472.261	32037	1799
	474.024	28247	1661
	475.784	24953	1507
	477.547	22043	1323
	479.309	19615	1209
	481.069	17765	1113
	482.83	16187	1043
	484.591	14683	971
	486.35	13321	885
	488.11	12113	865
	489.87	11105	805
	491.628	10031	757
	493.388	9287	709
	495.147	8425	709
	496.903	7601	673
	498.662	6961	639
	500.42	6289	615
	502.175	5671	603
	503.933	5261	631
	505.688	4735	619
	507.444	4315	567
	509.201	4003	603
	510.955	3739	565
	512.71	3609	593
	514.464	3321	581
	516.219	3183	565
	517.971	3049	565
	519.726	3015	575
	521.478	2801	575
	523.231	2793	579
	524.983	2679	533
	526.736	2651	577
	528.488	2599	583
	530.238	2505	583
	531.99	2411	571
	533.74	2425	587
	535.489	2441	587
	537.24	2397	601
	538.989	2311	547
	540.739	2343	557
	542.487	2283	603
	544.237	2223	581
	545.984	2249	615
	547.733	2271	583
	549.48	2203	605
	551.226	2163	577
	552.974	2173	603
	554.719	2125	587
	556.467	2157	569
	558.212	2187	621
	559.956	2111	593
	561.702	2103	587
	563.446	2059	573
	565.192	2137	607
	566.935	2107	565
	568.678	2119	549
	570.423	2107	589
	572.165	2097	599
	573.907	2073	589
	575.65	2151	591
	577.392	2101	617
	579.133	2087	611
	580.873	2095	593
	582.615	2141	599
	584.355	2163	617
	586.095	2097	589
	587.836	2147	607
	589.575	2131	597
	591.314	2153	627
	593.052	2187	625
	594.792	2155	625
	596.53	2121	601
	598.267	2159	617
	600.004	2167	629
	601.74	2131	611
	603.479	2103	623
	605.215	2131	603
	606.95	2129	623
	608.685	2089	637
	610.42	2051	607
	612.157	2063	601
	613.891	2049	607
	615.625	1925	611
	617.359	1953	619
	619.092	1879	581
	620.825	1909	597
	622.558	1823	587
	624.292	1799	571
	626.024	1751	579
	627.756	1719	553
	629.487	1649	521
	631.218	1589	543
	632.949	1583	535
	634.679	1529	517
	636.409	1547	513
	638.138	1499	513
	639.868	1423	515
	641.597	1369	477
	643.325	1397	489
	645.054	1355	465
	646.782	1349	479
	648.509	1335	449
	650.237	1307	437
	651.964	1289	453
	653.69	1267	445
	655.417	1279	407
	657.143	1205	445
	658.869	1275	441
	660.594	1219	421
	662.319	1161	427
	664.044	1175	397
	665.768	1143	397
	667.492	1201	383
	669.216	1145	399
	670.939	1185	369
	672.662	1125	407
	674.385	1065	381
	676.108	1149	383
	677.83	1095	359
	679.551	1103	377
	681.271	1091	373
	682.992	1087	361
	684.713	1067	363
	686.433	1079	369
	688.153	1083	367
	689.873	1015	359
	691.593	1093	357
	693.31	1035	377
	695.029	1021	357
	696.747	1001	345
	698.465	1019	353
	700.183	1015	359
	701.899	945	351
	703.616	1021	327
	705.333	961	377
	707.049	979	349
	708.766	949	351
	710.479	957	361
	712.195	989	359
	713.91	967	339
	715.625	1021	335
	717.338	965	323
	719.052	959	339
	720.766	969	319
	722.478	959	335
	724.191	949	357
	725.904	949	335
	727.617	941	359
	729.327	933	335
	731.039	931	347
	732.75	919	325
	734.46	917	339
	736.171	905	341
	737.882	897	337
	739.59	915	345
	741.3	905	313
	743.008	891	321
	744.717	881	309
	746.426	837	317
	748.133	875	321
	749.841	849	329
	751.547	837	357
	753.255	845	331
	754.963	825	319
	756.668	829	339
	758.375	815	323
	760.079	817	333
	761.785	777	329
	763.489	815	323
	765.195	787	305
	766.898	801	309
	768.603	757	331
	770.305	791	297
	772.01	789	323
	773.712	813	333
	775.415	753	325
	777.116	803	315
	778.819	785	319
	780.52	821	307
	782.222	763	323
	783.922	757	321
	785.624	759	293
	787.323	785	321
	789.022	711	343
	790.723	749	309
	792.422	759	319
	794.122	755	313
	795.819	751	313
	797.517	723	317
	799.216	753	295
	800.913	769	343
	802.611	735	325
	804.307	749	309
	806.003	727	317
	807.701	745	339
	809.396	759	333
	811.091	747	335
	812.787	771	311
	814.481	755	293
	816.175	721	329
	817.869	723	315
	819.564	777	309
	821.257	733	317
	822.95	759	313
	824.644	723	297
	826.336	715	331
	828.028	709	327
	829.719	727	319
	831.412	735	279
	833.103	687	321
	834.793	727	295
	836.483	711	309
	838.173	723	301
	839.865	715	313
	841.554	745	329
	843.242	735	321
	844.931	727	313
	846.619	705	289
	848.309	741	299
	849.997	713	305
	851.684	715	307
	853.371	689	305
	855.057	715	335
	856.744	693	285
	858.429	691	307
	860.115	713	319
	861.802	701	305
	863.487	687	301
	865.172	701	313
	866.856	679	303
	868.541	697	311
	870.224	699	277
	871.908	659	315
	873.591	665	297
	875.274	671	313
	876.956	677	295
	878.638	687	311
	880.32	655	319
	882.002	663	307
	883.683	643	301
	885.364	689	317
	887.044	661	313
	888.725	667	293
	890.405	655	317
	892.084	667	315
	893.763	635	327
	895.443	671	309
	897.121	667	293
	898.8	685	315
	900.478	675	309
	902.155	701	309
	903.833	687	335
	905.51	669	317
	907.185	699	313
	908.861	663	329
	910.537	673	319
	912.213	677	319
	913.889	653	319
	915.564	675	351
	917.239	637	307
	918.914	629	305
	920.586	621	343
	922.26	681	323
	923.934	645	329
	925.607	635	301
	927.28	639	317
	928.951	649	323
	930.623	657	315
	932.295	653	339
	933.967	633	321
	935.639	617	335
	937.308	637	313
	938.979	639	319
	940.649	653	323
	942.319	651	335
	943.987	613	327
	945.657	663	331
	947.326	639	319
	948.995	637	307
	950.662	637	321
	952.33	641	341
	953.998	653	317
	955.664	645	315
	957.331	629	323
	958.999	595	317
	960.663	617	323
	962.33	643	281
	963.996	623	319
	965.66	621	313
	967.326	601	339
	968.989	625	321
	970.654	675	317
	972.318	635	327
	973.981	615	323
	975.645	621	315
	977.306	605	327
	978.97	653	299
	980.633	587	303
	982.294	595	303
	983.956	647	335
	985.616	651	311
	987.278	609	321
	988.938	615	331
	990.599	641	325
	992.258	635	315
	993.918	611	317
	995.577	597	305
	997.237	645	311
	998.894	623	329

## Sheet: Fig. 2c
Fig. 2c
	CeO2															Cu-CeO2
	Binding Energy (eV)	Raw Intensity	Peak Sum	Background	peak v0	peak v	peak v'	peak v''	peak v'''	peak u0	peak u	peak u'	peak u''	peak u'''		Binding Energy (eV)	Raw Intensity	Peak Sum	Background	peak v0	peak v	peak v'	peak v''	peak v'''	peak u0	peak u	peak u'	peak u''	peak u'''
	925	35906.2	35062.4	34817.4	34817.4	34817.6	34820.7	34835.4	34848.7	34821.3	34817.4	34817.4	34817.4	35005.7		925	32612.5	32814.6	32612.5	32612.5	32612.8	32617	32624	32638	32614	32612.5	32612.5	32612.5	32771.3
	924.95	36192.1	35047.2	34799.8	34799.8	34800	34803.1	34817.9	34831.2	34803.7	34799.8	34799.8	34799.8	34990.3		924.95	33099.9	32800.4	32596.3	32596.3	32596.7	32600.8	32607.8	32621.9	32597.8	32596.3	32596.3	32596.3	32756.9
	924.9	35845.2	35032	34782.2	34782.2	34782.4	34785.5	34800.3	34813.8	34786.1	34782.2	34782.2	34782.2	34974.8		924.9	33243.5	32786.2	32580.1	32580.1	32580.5	32584.7	32591.7	32605.8	32581.6	32580.1	32580.1	32580.1	32742.6
	924.85	35104.1	35016.8	34764.6	34764.6	34764.8	34767.9	34782.8	34796.3	34768.5	34764.6	34764.6	34764.6	34959.5		924.85	32812.6	32772.1	32563.9	32563.9	32564.2	32568.5	32575.5	32589.7	32565.5	32563.9	32563.9	32563.9	32728.3
	924.8	35417.7	35001.7	34747	34747	34747.2	34750.3	34765.2	34778.8	34751	34747	34747	34747	34944.1		924.8	32429.4	32757.9	32547.7	32547.7	32548.1	32552.3	32559.3	32573.6	32549.3	32547.7	32547.7	32547.7	32714
	924.75	35565.5	34986.6	34729.4	34729.4	34729.6	34732.8	34747.7	34761.3	34733.4	34729.4	34729.4	34729.4	34928.8		924.75	32580.7	32743.8	32531.5	32531.5	32531.9	32536.1	32543.2	32557.5	32533.1	32531.5	32531.5	32531.5	32699.7
	924.7	35881	34971.5	34711.8	34711.8	34712	34715.2	34730.1	34743.9	34715.8	34711.8	34711.8	34711.8	34913.6		924.7	32601.8	32729.8	32515.3	32515.3	32515.7	32519.9	32527	32541.4	32516.9	32515.3	32515.3	32515.3	32685.5
	924.65	35543.4	34956.5	34694.2	34694.2	34694.4	34697.6	34712.6	34726.4	34698.2	34694.2	34694.2	34694.2	34898.4		924.65	32919.4	32715.8	32499.1	32499.1	32499.5	32503.7	32510.8	32525.3	32500.7	32499.1	32499.1	32499.1	32671.4
	924.6	34787.4	34941.5	34676.6	34676.6	34676.8	34680	34695	34708.9	34680.7	34676.6	34676.6	34676.6	34883.2		924.6	32755.5	32701.8	32482.9	32482.9	32483.3	32487.5	32494.7	32509.2	32484.5	32482.9	32482.9	32482.9	32657.2
	924.55	35271.1	34926.6	34659	34659	34659.2	34662.4	34677.5	34691.4	34663.1	34659	34659	34659	34868.1		924.55	32055.3	32687.8	32466.7	32466.7	32467.1	32471.4	32478.5	32493.1	32468.3	32466.7	32466.7	32466.7	32643.1
	924.5	35576.5	34911.7	34641.4	34641.4	34641.6	34644.8	34659.9	34674	34645.5	34641.4	34641.4	34641.4	34853		924.5	32706.5	32673.9	32450.5	32450.5	32450.9	32455.2	32462.3	32477	32452.1	32450.5	32450.5	32450.5	32629.1
	924.45	35255.6	34896.8	34623.8	34623.8	34624.1	34627.2	34642.4	34656.5	34627.9	34623.8	34623.8	34623.8	34838		924.45	33116.3	32660	32434.3	32434.3	32434.7	32439	32446.2	32460.9	32435.9	32434.3	32434.3	32434.3	32615
	924.4	35477.3	34882	34606.2	34606.2	34606.4	34609.6	34624.9	34639	34610.3	34606.2	34606.2	34606.2	34823		924.4	33117.5	32646.2	32418.1	32418.1	32418.5	32422.8	32430	32444.8	32419.7	32418.1	32418.1	32418.1	32601.1
	924.35	35655.2	34867.3	34588.7	34588.7	34588.9	34592.1	34607.3	34621.6	34592.8	34588.7	34588.7	34588.7	34808		924.35	32545.8	32632.4	32401.9	32401.9	32402.3	32406.6	32413.8	32428.7	32403.5	32401.9	32401.9	32401.9	32587.1
	924.3	35387.5	34852.6	34571.1	34571.1	34571.3	34574.5	34589.8	34604.1	34575.2	34571.1	34571.1	34571.1	34793.1		924.3	32581.5	32618.7	32385.7	32385.7	32386.1	32390.4	32397.7	32412.6	32387.3	32385.7	32385.7	32385.7	32573.2
	924.25	35103.8	34838	34553.5	34553.5	34553.7	34556.9	34572.2	34586.6	34557.6	34553.5	34553.5	34553.5	34778.3		924.25	32924.3	32605	32369.5	32369.5	32369.9	32374.2	32381.5	32396.5	32371.2	32369.5	32369.5	32369.5	32559.4
	924.2	35464.6	34823.4	34535.9	34535.9	34536.1	34539.3	34554.7	34569.1	34540	34535.9	34535.9	34535.9	34763.5		924.2	32480.1	32591.3	32353.3	32353.3	32353.7	32358.1	32365.3	32380.4	32355	32353.3	32353.3	32353.3	32545.5
	924.15	35258.3	34808.8	34518.3	34518.3	34518.5	34521.7	34537.1	34551.7	34522.4	34518.3	34518.3	34518.3	34748.8		924.15	32634.4	32577.7	32337.2	32337.2	32337.5	32341.9	32349.2	32364.3	32338.8	32337.2	32337.2	32337.2	32531.8
	924.1	35591.8	34794.4	34500.7	34500.7	34500.9	34504.1	34519.6	34534.2	34504.9	34500.7	34500.7	34500.7	34734.1		924.1	32652	32564.1	32321	32321	32321.3	32325.7	32333	32348.2	32322.6	32321	32321	32321	32518.1
	924.05	35223.3	34779.9	34483.1	34483.1	34483.3	34486.5	34502.1	34516.7	34487.3	34483.1	34483.1	34483.1	34719.4		924.05	32727.9	32550.6	32304.8	32304.8	32305.1	32309.5	32316.9	32332.1	32306.4	32304.8	32304.8	32304.8	32504.4
	924	35188.5	34765.6	34465.5	34465.5	34465.7	34468.9	34484.5	34499.3	34469.7	34465.5	34465.5	34465.5	34704.9		924	32816.7	32537.2	32288.5	32288.5	32288.9	32293.3	32300.7	32316	32290.2	32288.5	32288.5	32288.5	32490.8
	923.95	35369.8	34751.3	34447.9	34447.9	34448.1	34451.4	34467	34481.8	34452.1	34447.9	34447.9	34447.9	34690.3		923.95	32853.6	32523.7	32272.4	32272.4	32272.7	32277.1	32284.5	32300	32274	32272.4	32272.4	32272.4	32477.2
	923.9	35426.3	34737	34430.3	34430.3	34430.5	34433.8	34449.4	34464.3	34434.5	34430.3	34430.3	34430.3	34675.9		923.9	32511.4	32510.4	32256.2	32256.2	32256.5	32261	32268.4	32283.9	32257.8	32256.2	32256.2	32256.2	32463.7
	923.85	35272.5	34722.8	34412.7	34412.7	34412.9	34416.2	34431.9	34446.9	34417	34412.7	34412.7	34412.7	34661.5		923.85	32844.3	32497.1	32240	32240	32240.3	32244.8	32252.2	32267.8	32241.6	32240	32240	32240	32450.2
	923.8	35446.2	34708.7	34395.1	34395.1	34395.3	34398.6	34414.3	34429.4	34399.4	34395.1	34395.1	34395.1	34647.2		923.8	32478.3	32483.8	32223.8	32223.8	32224.1	32228.6	32236	32251.7	32225.4	32223.8	32223.8	32223.8	32436.8
	923.75	35227.9	34694.7	34377.5	34377.5	34377.7	34381	34396.8	34412	34381.8	34377.5	34377.5	34377.5	34632.9		923.75	32591.1	32470.6	32207.6	32207.6	32207.9	32212.4	32219.9	32235.6	32209.2	32207.6	32207.6	32207.6	32423.4
	923.7	35925.4	34680.7	34359.9	34359.9	34360.1	34363.4	34379.3	34394.5	34364.2	34359.9	34359.9	34359.9	34618.7		923.7	32947.8	32457.5	32191.4	32191.4	32191.7	32196.2	32203.7	32219.5	32193.1	32191.4	32191.4	32191.4	32410.1
	923.65	35295.7	34666.7	34342.3	34342.3	34342.5	34345.8	34361.7	34377	34346.7	34342.3	34342.3	34342.3	34604.5		923.65	32510.8	32444.4	32175.2	32175.2	32175.5	32180	32187.5	32203.4	32176.9	32175.2	32175.2	32175.2	32396.8
	923.6	35572.1	34652.9	34324.7	34324.7	34324.9	34328.2	34344.2	34359.6	34329.1	34324.7	34324.7	34324.7	34590.5		923.6	32339.8	32431.4	32159	32159	32159.3	32163.8	32171.4	32187.3	32160.7	32159	32159	32159	32383.7
	923.55	36199.2	34639.1	34307.1	34307.1	34307.3	34310.7	34326.6	34342.1	34311.5	34307.1	34307.1	34307.1	34576.5		923.55	32688.2	32418.4	32142.8	32142.8	32143.2	32147.7	32155.2	32171.2	32144.5	32142.8	32142.8	32142.8	32370.5
	923.5	35770	34625.4	34289.5	34289.5	34289.7	34293.1	34309.1	34324.7	34293.9	34289.5	34289.5	34289.5	34562.5		923.5	33268.9	32405.5	32126.6	32126.6	32127	32131.5	32139.1	32155.2	32128.3	32126.6	32126.6	32126.6	32357.5
	923.45	35543.8	34611.8	34271.9	34271.9	34272.2	34275.5	34291.6	34307.2	34276.3	34271.9	34271.9	34271.9	34548.7		923.45	32981.5	32392.7	32110.4	32110.4	32110.8	32115.3	32122.9	32139.1	32112.1	32110.4	32110.4	32110.4	32344.5
	923.4	35709.2	34598.2	34254.3	34254.3	34254.6	34257.9	34274	34289.8	34258.8	34254.3	34254.3	34254.3	34534.9		923.4	32640.5	32379.9	32094.2	32094.2	32094.6	32099.1	32106.7	32123	32095.9	32094.2	32094.2	32094.2	32331.5
	923.35	34816.3	34584.8	34236.7	34236.7	34237	34240.3	34256.5	34272.3	34241.2	34236.7	34236.7	34236.7	34521.2		923.35	32350.9	32367.2	32078	32078	32078.4	32082.9	32090.6	32106.9	32079.7	32078	32078	32078	32318.7
	923.3	34947.7	34571.4	34219.2	34219.2	34219.4	34222.7	34238.9	34254.8	34223.6	34219.2	34219.2	34219.2	34507.6		923.3	32681	32354.6	32061.8	32061.8	32062.2	32066.7	32074.4	32090.8	32063.5	32061.8	32061.8	32061.8	32305.9
	923.25	35322.9	34558.1	34201.6	34201.6	34201.8	34205.1	34221.4	34237.4	34206	34201.6	34201.6	34201.6	34494.1		923.25	32236.1	32342	32045.6	32045.6	32046	32050.5	32058.3	32074.7	32047.3	32045.6	32045.6	32045.6	32293.1
	923.2	35109.4	34544.9	34184	34184	34184.2	34187.6	34203.9	34219.9	34188.5	34184	34184	34184	34480.6		923.2	32718.2	32329.5	32029.4	32029.4	32029.8	32034.4	32042.1	32058.7	32031.2	32029.4	32029.4	32029.4	32280.5
	923.15	35544.3	34531.7	34166.4	34166.4	34166.6	34170	34186.3	34202.5	34170.9	34166.4	34166.4	34166.4	34467.3		923.15	32765.1	32317.1	32013.2	32013.2	32013.6	32018.2	32025.9	32042.6	32015	32013.2	32013.2	32013.2	32267.9
	923.1	35211.9	34518.7	34148.8	34148.8	34149	34152.4	34168.8	34185	34153.3	34148.8	34148.8	34148.8	34454		923.1	32838.1	32304.8	31997	31997	31997.4	32002	32009.8	32026.5	31998.8	31997	31997	31997	32255.4
	923.05	34914.5	34505.8	34131.2	34131.2	34131.4	34134.8	34151.2	34167.6	34135.7	34131.2	34131.2	34131.2	34440.9		923.05	32850.2	32292.6	31980.8	31980.8	31981.2	31985.8	31993.6	32010.4	31982.6	31980.8	31980.8	31980.8	32243
	923	35450.9	34492.9	34113.6	34113.6	34113.8	34117.2	34133.7	34150.1	34118.2	34113.6	34113.6	34113.6	34427.8		923	32751.4	32280.4	31964.6	31964.6	31965	31969.6	31977.5	31994.3	31966.4	31964.6	31964.6	31964.6	32230.7
	922.95	35221.6	34480.2	34096	34096	34096.2	34099.6	34116.2	34132.7	34100.6	34096	34096	34096	34414.8		922.95	32604.1	32268.4	31948.4	31948.4	31948.8	31953.4	31961.3	31978.3	31950.2	31948.4	31948.4	31948.4	32218.4
	922.9	35875.7	34467.6	34078.4	34078.4	34078.6	34082.1	34098.6	34115.2	34083	34078.4	34078.4	34078.4	34401.9		922.9	32443.9	32256.4	31932.2	31932.2	31932.6	31937.2	31945.1	31962.2	31934	31932.2	31932.2	31932.2	32206.3
	922.85	35104.3	34455	34060.8	34060.8	34061	34064.5	34081.1	34097.8	34065.4	34060.8	34060.8	34060.8	34389.2		922.85	32377.6	32244.5	31916	31916	31916.4	31921.1	31929	31946.1	31917.8	31916	31916	31916	32194.2
	922.8	34843.6	34442.6	34043.2	34043.2	34043.4	34046.9	34063.6	34080.3	34047.9	34043.2	34043.2	34043.2	34376.5		922.8	32399.3	32232.7	31899.8	31899.8	31900.2	31904.9	31912.8	31930	31901.6	31899.8	31899.8	31899.8	32182.2
	922.75	35042.9	34430.3	34025.6	34025.6	34025.8	34029.3	34046	34062.9	34030.3	34025.6	34025.6	34025.6	34364		922.75	32702.9	32221	31883.6	31883.6	31884	31888.7	31896.7	31914	31885.5	31883.6	31883.6	31883.6	32170.3
	922.7	35591.8	34418.1	34008	34008	34008.2	34011.7	34028.5	34045.4	34012.7	34008	34008	34008	34351.5		922.7	32018.5	32209.4	31867.4	31867.4	31867.8	31872.5	31880.5	31897.9	31869.3	31867.4	31867.4	31867.4	32158.6
	922.65	35154.8	34406	33990.4	33990.4	33990.6	33994.1	34011	34028	33995.1	33990.4	33990.4	33990.4	34339.2		922.65	32681.7	32197.9	31851.2	31851.2	31851.6	31856.3	31864.3	31881.8	31853.1	31851.2	31851.2	31851.2	32146.9
	922.6	35242.6	34394.1	33972.8	33972.8	33973	33976.5	33993.4	34010.6	33977.6	33972.8	33972.8	33972.8	34327		922.6	32790	32186.5	31835	31835	31835.4	31840.1	31848.2	31865.7	31836.9	31835	31835	31835	32135.3
	922.55	35579	34382.3	33955.2	33955.2	33955.4	33958.9	33975.9	33993.1	33960	33955.2	33955.2	33955.2	34315		922.55	32423.2	32175.3	31818.8	31818.8	31819.2	31824	31832	31849.7	31820.7	31818.8	31818.8	31818.8	32123.9
	922.5	35201	34370.6	33937.6	33937.6	33937.8	33941.4	33958.3	33975.7	33942.4	33937.6	33937.6	33937.6	34303		922.5	32245.6	32164.1	31802.6	31802.6	31803	31807.8	31815.9	31833.6	31804.5	31802.6	31802.6	31802.6	32112.5
	922.45	35812	34359	33920	33920	33920.2	33923.8	33940.8	33958.2	33924.8	33920	33920	33920	34291.2		922.45	32569.7	32153	31786.4	31786.4	31786.8	31791.6	31799.7	31817.5	31788.3	31786.4	31786.4	31786.4	32101.3
	922.4	35252.8	34347.6	33902.4	33902.4	33902.7	33906.2	33923.3	33940.8	33907.3	33902.4	33902.4	33902.4	34279.6		922.4	33046.6	32142.1	31770.2	31770.2	31770.6	31775.4	31783.5	31801.5	31772.1	31770.2	31770.2	31770.2	32090.2
	922.35	34613.4	34336.3	33884.8	33884.8	33885.1	33888.6	33905.8	33923.4	33889.7	33884.8	33884.8	33884.8	34268		922.35	32614.8	32131.3	31754	31754	31754.4	31759.2	31767.4	31785.4	31755.9	31754	31754	31754	32079.2
	922.3	34772.4	34325.2	33867.2	33867.2	33867.5	33871	33888.2	33905.9	33872.1	33867.2	33867.2	33867.2	34256.7		922.3	31977.3	32120.7	31737.8	31737.8	31738.2	31743	31751.2	31769.3	31739.8	31737.8	31737.8	31737.8	32068.3
	922.25	34766.4	34314.2	33849.6	33849.6	33849.9	33853.4	33870.7	33888.5	33854.5	33849.6	33849.6	33849.6	34245.4		922.25	32118.7	32110.1	31721.7	31721.7	31722	31726.9	31735.1	31753.3	31723.6	31721.7	31721.7	31721.7	32057.5
	922.2	34837.3	34303.4	33832.1	33832.1	33832.3	33835.8	33853.1	33871.1	33837	33832.1	33832.1	33832.1	34234.4		922.2	32597.3	32099.7	31705.5	31705.5	31705.8	31710.7	31718.9	31737.2	31707.4	31705.5	31705.5	31705.5	32047
	922.15	35842	34292.8	33814.5	33814.5	33814.7	33818.3	33835.6	33853.6	33819.4	33814.5	33814.5	33814.5	34223.4		922.15	32645.2	32089.4	31689.2	31689.2	31689.7	31694.5	31702.8	31721.1	31691.2	31689.2	31689.2	31689.2	32036.5
	922.1	35705.9	34282.3	33796.9	33796.9	33797.1	33800.7	33818.1	33836.2	33801.8	33796.9	33796.9	33796.9	34212.7		922.1	32085.9	32079.3	31673.1	31673.1	31673.5	31678.3	31686.6	31705.1	31675	31673.1	31673.1	31673.1	32026.2
	922.05	35187.9	34271.9	33779.3	33779.3	33779.5	33783.1	33800.5	33818.8	33784.2	33779.3	33779.3	33779.3	34202.1		922.05	32815.2	32069.3	31656.9	31656.9	31657.3	31662.1	31670.4	31689	31658.8	31656.9	31656.9	31656.9	32016
	922	34799.5	34261.8	33761.7	33761.7	33761.9	33765.5	33783	33801.3	33766.7	33761.7	33761.7	33761.7	34191.8		922	32698	32059.5	31640.7	31640.7	31641.1	31645.9	31654.3	31672.9	31642.6	31640.7	31640.7	31640.7	32006
	921.95	35102.6	34251.9	33744.1	33744.1	33744.3	33747.9	33765.5	33783.9	33749.1	33744.1	33744.1	33744.1	34181.5		921.95	33088	32049.9	31624.5	31624.5	31624.9	31629.8	31638.1	31656.9	31626.4	31624.5	31624.5	31624.5	31996.1
	921.9	35068.5	34242.1	33726.5	33726.5	33726.7	33730.3	33747.9	33766.5	33731.5	33726.5	33726.5	33726.5	34171.5		921.9	33439.9	32040.4	31608.3	31608.3	31608.7	31613.6	31622	31640.8	31610.2	31608.3	31608.3	31608.3	31986.5
	921.85	35210.1	34232.6	33708.9	33708.9	33709.1	33712.8	33730.4	33749.1	33713.9	33708.9	33708.9	33708.9	34161.7		921.85	33196.8	32031.1	31592.1	31592.1	31592.5	31597.4	31605.8	31624.8	31594	31592.1	31592.1	31592.1	31976.9
	921.8	35204.1	34223.2	33691.3	33691.3	33691.5	33695.2	33712.9	33731.6	33696.4	33691.3	33691.3	33691.3	34152.1		921.8	32892.1	32021.9	31575.9	31575.9	31576.3	31581.2	31589.7	31608.7	31577.9	31575.9	31575.9	31575.9	31967.6
	921.75	35081.7	34214.1	33673.7	33673.7	33673.9	33677.6	33695.4	33714.2	33678.8	33673.7	33673.7	33673.7	34142.7		921.75	32233.7	32013	31559.7	31559.7	31560.1	31565	31573.5	31592.6	31561.7	31559.7	31559.7	31559.7	31958.4
	921.7	35393	34205.1	33656.1	33656.1	33656.3	33660	33677.8	33696.8	33661.2	33656.1	33656.1	33656.1	34133.5		921.7	32596.1	32004.2	31543.5	31543.5	31543.9	31548.8	31557.3	31576.6	31545.5	31543.5	31543.5	31543.5	31949.5
	921.65	35097	34196.4	33638.5	33638.5	33638.7	33642.4	33660.3	33679.4	33643.7	33638.5	33638.5	33638.5	34124.5		921.65	32541.7	31995.6	31527.3	31527.3	31527.7	31532.7	31541.2	31560.5	31529.3	31527.3	31527.3	31527.3	31940.7
	921.6	34924.7	34188	33620.9	33620.9	33621.1	33624.8	33642.8	33661.9	33626.1	33620.9	33620.9	33620.9	34115.8		921.6	32948.2	31987.3	31511.1	31511.1	31511.5	31516.5	31525	31544.5	31513.1	31511.1	31511.1	31511.1	31932.1
	921.55	34697.6	34179.8	33603.3	33603.3	33603.6	33607.2	33625.2	33644.5	33608.5	33603.3	33603.3	33603.3	34107.3		921.55	32753.1	31979.1	31494.9	31494.9	31495.3	31500.3	31508.9	31528.4	31496.9	31494.9	31494.9	31494.9	31923.8
	921.5	35564	34171.8	33585.7	33585.7	33586	33589.7	33607.7	33627.1	33590.9	33585.7	33585.7	33585.7	34099		921.5	33206.7	31971.2	31478.7	31478.7	31479.1	31484.1	31492.7	31512.4	31480.7	31478.7	31478.7	31478.7	31915.6
	921.45	35355.3	34164.1	33568.1	33568.1	33568.4	33572.1	33590.2	33609.7	33573.4	33568.1	33568.1	33568.1	34091.1		921.45	32799.7	31963.5	31462.5	31462.5	31462.9	31467.9	31476.6	31496.3	31464.5	31462.5	31462.5	31462.5	31907.7
	921.4	35077	34156.7	33550.5	33550.5	33550.8	33554.5	33572.6	33592.3	33555.8	33550.5	33550.5	33550.5	34083.3		921.4	32589.3	31956	31446.3	31446.3	31446.7	31451.7	31460.4	31480.2	31448.4	31446.3	31446.3	31446.3	31900
	921.35	35115.3	34149.5	33532.9	33532.9	33533.2	33536.9	33555.1	33574.8	33538.2	33532.9	33532.9	33532.9	34075.9		921.35	33087.2	31948.8	31430.1	31430.1	31430.5	31435.6	31444.3	31464.2	31432.2	31430.1	31430.1	31430.1	31892.6
	921.3	35189.5	34142.6	33515.3	33515.3	33515.6	33519.3	33537.6	33557.4	33520.7	33515.3	33515.3	33515.3	34068.8		921.3	33123.3	31941.8	31413.9	31413.9	31414.3	31419.4	31428.1	31448.2	31416	31413.9	31413.9	31413.9	31885.4
	921.25	35397.8	34136.1	33497.7	33497.7	33498	33501.7	33520.1	33540	33503.1	33497.7	33497.7	33497.7	34061.9		921.25	32372.5	31935.1	31397.7	31397.7	31398.1	31403.2	31412	31432.1	31399.8	31397.7	31397.7	31397.7	31878.5
	921.2	35381.7	34129.8	33480.1	33480.1	33480.4	33484.1	33502.5	33522.6	33485.5	33480.1	33480.1	33480.1	34055.4		921.2	32522.4	31928.7	31381.5	31381.5	31381.9	31387	31395.8	31416.1	31383.6	31381.5	31381.5	31381.5	31871.8
	921.15	34913.2	34123.9	33462.6	33462.6	33462.8	33466.6	33485	33505.2	33467.9	33462.6	33462.6	33462.6	34049.2		921.15	32770.2	31922.6	31365.3	31365.3	31365.7	31370.8	31379.6	31400	31367.4	31365.3	31365.3	31365.3	31865.5
	921.1	35275.3	34118.3	33444.9	33444.9	33445.2	33449	33467.5	33487.8	33450.4	33444.9	33444.9	33444.9	34043.3		921.1	32752.6	31916.7	31349.1	31349.1	31349.5	31354.7	31363.5	31384	31351.2	31349.1	31349.1	31349.1	31859.4
	921.05	35361.1	34113.1	33427.4	33427.4	33427.6	33431.4	33449.9	33470.4	33432.8	33427.4	33427.4	33427.4	34037.8		921.05	32438.4	31911.2	31332.9	31332.9	31333.3	31338.5	31347.3	31367.9	31335	31332.9	31332.9	31332.9	31853.7
	921	35500.3	34108.2	33409.8	33409.8	33410	33413.8	33432.4	33453	33415.2	33409.8	33409.8	33409.8	34032.6		921	32259.8	31906	31316.7	31316.7	31317.1	31322.3	31331.2	31351.9	31318.9	31316.7	31316.7	31316.7	31848.2
	920.95	35578.6	34103.8	33392.2	33392.2	33392.4	33396.2	33414.9	33435.6	33397.7	33392.2	33392.2	33392.2	34027.9		920.95	32853.3	31901.1	31300.5	31300.5	31300.9	31306.1	31315	31335.8	31302.7	31300.5	31300.5	31300.5	31843.1
	920.9	34798.2	34099.7	33374.6	33374.6	33374.8	33378.6	33397.4	33418.2	33380.1	33374.6	33374.6	33374.6	34023.5		920.9	32177.1	31896.5	31284.3	31284.3	31284.7	31289.9	31298.9	31319.8	31286.5	31284.3	31284.3	31284.3	31838.3
	920.85	35745.9	34096	33357	33357	33357.2	33361.1	33379.8	33400.7	33362.5	33357	33357	33357	34019.5		920.85	32101.6	31892.3	31268.1	31268.1	31268.5	31273.7	31282.7	31303.8	31270.3	31268.1	31268.1	31268.1	31833.9
	920.8	35337.4	34092.8	33339.4	33339.4	33339.6	33343.5	33362.3	33383.3	33344.9	33339.4	33339.4	33339.4	34016		920.8	32459.5	31888.5	31251.9	31251.9	31252.3	31257.6	31266.6	31287.7	31254.1	31251.9	31251.9	31251.9	31829.9
	920.75	35326.1	34090	33321.8	33321.8	33322	33325.9	33344.8	33365.9	33327.4	33321.8	33321.8	33321.8	34012.9		920.75	32455.1	31885.1	31235.7	31235.7	31236.2	31241.4	31250.4	31271.7	31237.9	31235.7	31235.7	31235.7	31826.2
	920.7	35360.9	34087.6	33304.2	33304.2	33304.4	33308.3	33327.3	33348.5	33309.8	33304.2	33304.2	33304.2	34010.2		920.7	32544.2	31882.1	31219.5	31219.5	31220	31225.2	31234.3	31255.6	31221.7	31219.5	31219.5	31219.5	31823
	920.65	35705.5	34085.8	33286.6	33286.6	33286.8	33290.7	33309.7	33331.1	33292.2	33286.6	33286.6	33286.6	34008.1		920.65	32608.2	31879.5	31203.3	31203.3	31203.8	31209	31218.1	31239.6	31205.5	31203.3	31203.3	31203.3	31820.2
	920.6	35185.5	34084.4	33269	33269	33269.2	33273.1	33292.2	33313.7	33274.7	33269	33269	33269	34006.4		920.6	32864.8	31877.4	31187.1	31187.1	31187.6	31192.8	31202	31223.5	31189.4	31187.1	31187.1	31187.1	31817.8
	920.55	35766.4	34083.6	33251.4	33251.4	33251.7	33255.6	33274.7	33296.3	33257.1	33251.4	33251.4	33251.4	34005.3		920.55	32661.9	31875.7	31170.9	31170.9	31171.4	31176.7	31185.8	31207.5	31173.2	31170.9	31170.9	31170.9	31815.9
	920.5	35710.8	34083.3	33233.8	33233.8	33234.1	33238	33257.2	33278.9	33239.5	33233.8	33233.8	33233.8	34004.7		920.5	32756	31874.5	31154.7	31154.7	31155.2	31160.5	31169.7	31191.5	31157	31154.7	31154.7	31154.7	31814.5
	920.45	35293.7	34083.6	33216.2	33216.2	33216.5	33220.4	33239.6	33261.6	33222	33216.2	33216.2	33216.2	34004.7		920.45	32908.1	31873.8	31138.5	31138.5	31139	31144.3	31153.5	31175.5	31140.8	31138.5	31138.5	31138.5	31813.5
	920.4	35163.8	34084.5	33198.6	33198.6	33198.9	33202.8	33222.1	33244.2	33204.4	33198.6	33198.6	33198.6	34005.3		920.4	32991.2	31873.7	31122.3	31122.3	31122.8	31128.1	31137.4	31159.4	31124.6	31122.3	31122.3	31122.3	31813.2
	920.35	35018.5	34086.1	33181	33181	33181.3	33185.2	33204.6	33226.8	33186.8	33181	33181	33181	34006.5		920.35	32382.5	31874.1	31106.2	31106.2	31106.6	31111.9	31121.2	31143.4	31108.4	31106.2	31106.2	31106.2	31813.3
	920.3	35199.6	34088.2	33163.4	33163.4	33163.7	33167.6	33187.1	33209.4	33169.3	33163.4	33163.4	33163.4	34008.4		920.3	32180.7	31875.1	31090	31090	31090.4	31095.7	31105.1	31127.4	31092.2	31090	31090	31090	31814
	920.25	35008.9	34091.1	33145.8	33145.8	33146.1	33150.1	33169.6	33192	33151.7	33145.8	33145.8	33145.8	34010.9		920.25	32385.6	31876.7	31073.8	31073.8	31074.2	31079.6	31088.9	31111.3	31076.1	31073.8	31073.8	31073.8	31815.4
	920.2	35351.2	34094.7	33128.2	33128.2	33128.5	33132.5	33152	33174.6	33134.1	33128.2	33128.2	33128.2	34014.2		920.2	31835.2	31878.9	31057.6	31057.6	31058	31063.4	31072.8	31095.3	31059.9	31057.6	31057.6	31057.6	31817.3
	920.15	35385.6	34099	33110.6	33110.6	33110.9	33114.9	33134.5	33157.2	33116.6	33110.6	33110.6	33110.6	34018.2		920.15	32546.8	31881.7	31041.4	31041.4	31041.8	31047.2	31056.6	31079.3	31043.7	31041.4	31041.4	31041.4	31820
	920.1	35483.1	34104.2	33093.1	33093.1	33093.3	33097.3	33117	33139.8	33099	33093.1	33093.1	33093.1	34023		920.1	32827.7	31885.3	31025.2	31025.2	31025.6	31031	31040.5	31063.3	31027.5	31025.2	31025.2	31025.2	31823.3
	920.05	35238	34110.1	33075.4	33075.4	33075.7	33079.7	33099.5	33122.5	33081.4	33075.4	33075.4	33075.4	34028.6		920.05	33237.7	31889.6	31009	31009	31009.4	31014.8	31024.3	31047.2	31011.3	31009	31009	31009	31827.4
	920	35377	34116.9	33057.9	33057.9	33058.1	33062.1	33081.9	33105.1	33063.9	33057.9	33057.9	33057.9	34035.1		920	32852.6	31894.7	30992.8	30992.8	30993.2	30998.7	31008.2	31031.2	30995.1	30992.8	30992.8	30992.8	31832.2
	919.95	35620.6	34124.6	33040.3	33040.3	33040.5	33044.6	33064.4	33087.7	33046.3	33040.3	33040.3	33040.3	34042.4		919.95	32462.4	31900.6	30976.6	30976.6	30977	30982.5	30992	31015.2	30978.9	30976.6	30976.6	30976.6	31837.8
	919.9	35769.5	34133.3	33022.7	33022.7	33022.9	33027	33046.9	33070.3	33028.7	33022.7	33022.7	33022.7	34050.8		919.9	32603.9	31907.3	30960.4	30960.4	30960.8	30966.3	30975.9	30999.2	30962.8	30960.4	30960.4	30960.4	31844.3
	919.85	35554.8	34143	33005.1	33005.1	33005.3	33009.4	33029.4	33052.9	33011.2	33005.1	33005.1	33005.1	34060.1		919.85	32750.6	31915	30944.2	30944.2	30944.6	30950.1	30959.7	30983.2	30946.6	30944.2	30944.2	30944.2	31851.7
	919.8	35601.8	34153.7	32987.5	32987.5	32987.7	32991.8	33011.9	33035.6	32993.6	32987.5	32987.5	32987.5	34070.5		919.8	32835.2	31923.5	30928	30928	30928.4	30933.9	30943.6	30967.1	30930.4	30928	30928	30928	31860
	919.75	35497.7	34165.5	32969.9	32969.9	32970.1	32974.2	32994.4	33018.2	32976	32969.9	32969.9	32969.9	34082		919.75	33168.7	31933.1	30911.8	30911.8	30912.2	30917.8	30927.4	30951.1	30914.2	30911.8	30911.8	30911.8	31869.3
	919.7	35217.6	34178.5	32952.3	32952.3	32952.6	32956.6	32976.8	33000.8	32958.5	32952.3	32952.3	32952.3	34094.6		919.7	32607.8	31943.7	30895.6	30895.6	30896	30901.6	30911.3	30935.1	30898	30895.6	30895.6	30895.6	31879.7
	919.65	34620.5	34192.7	32934.7	32934.7	32934.9	32939.1	32959.3	32983.4	32940.9	32934.7	32934.7	32934.7	34108.4		919.65	32929	31955.5	30879.4	30879.4	30879.8	30885.4	30895.1	30919.1	30881.8	30879.4	30879.4	30879.4	31891.1
	919.6	35450.1	34208.2	32917.1	32917.1	32917.4	32921.5	32941.8	32966.1	32923.3	32917.1	32917.1	32917.1	34123.7		919.6	32972.3	31968.4	30863.2	30863.2	30863.6	30869.2	30879	30903.1	30865.6	30863.2	30863.2	30863.2	31903.8
	919.55	34840.8	34225.1	32899.5	32899.5	32899.8	32903.9	32924.3	32948.7	32905.8	32899.5	32899.5	32899.5	34140.2		919.55	32832.4	31982.6	30847	30847	30847.5	30853	30862.8	30887.1	30849.5	30847	30847	30847	31917.7
	919.5	34821.8	34243.4	32881.9	32881.9	32882.2	32886.3	32906.8	32931.3	32888.2	32881.9	32881.9	32881.9	34158.1		919.5	33626.7	31998	30830.8	30830.8	30831.2	30836.8	30846.7	30871	30833.3	30830.8	30830.8	30830.8	31932.9
	919.45	35207.2	34263.2	32864.3	32864.3	32864.6	32868.7	32889.2	32914	32870.6	32864.3	32864.3	32864.3	34177.6		919.45	32932	32014.9	30814.6	30814.6	30815	30820.7	30830.5	30855	30817.1	30814.6	30814.6	30814.6	31949.5
	919.4	35537.5	34284.7	32846.7	32846.7	32847	32851.1	32871.7	32896.6	32853.1	32846.7	32846.7	32846.7	34198.7		919.4	32882.9	32033.3	30798.4	30798.4	30798.9	30804.5	30814.4	30839	30800.9	30798.4	30798.4	30798.4	31967.6
	919.35	35312.7	34307.9	32829.1	32829.1	32829.4	32833.6	32854.2	32879.3	32835.5	32829.1	32829.1	32829.1	34221.5		919.35	32722.2	32053.3	30782.2	30782.2	30782.7	30788.3	30798.2	30823	30784.7	30782.2	30782.2	30782.2	31987.4
	919.3	35442.2	34332.8	32811.5	32811.5	32811.8	32816	32836.7	32861.9	32818	32811.5	32811.5	32811.5	34246.1		919.3	32663.6	32075	30766	30766	30766.5	30772.1	30782.1	30807	30768.5	30766	30766	30766	32008.8
	919.25	35088.9	34359.7	32793.9	32793.9	32794.2	32798.4	32819.2	32844.5	32800.4	32793.9	32793.9	32793.9	34272.6		919.25	32675.1	32098.5	30749.8	30749.8	30750.3	30755.9	30766	30791	30752.3	30749.8	30749.8	30749.8	32032
	919.2	35294.9	34388.6	32776.3	32776.3	32776.6	32780.8	32801.7	32827.2	32782.8	32776.3	32776.3	32776.3	34301.2		919.2	32890.2	32123.9	30733.6	30733.6	30734.1	30739.8	30749.8	30775	30736.2	30733.6	30733.6	30733.6	32057.1
	919.15	36064.9	34419.7	32758.7	32758.7	32759	32763.2	32784.2	32809.8	32765.3	32758.7	32758.7	32758.7	34331.9		919.15	32682.8	32151.4	30717.4	30717.4	30717.9	30723.6	30733.7	30759	30720	30717.4	30717.4	30717.4	32084.4
	919.1	35727.3	34453.2	32741.1	32741.1	32741.4	32745.6	32766.7	32792.5	32747.7	32741.1	32741.1	32741.1	34365		919.1	32604.7	32181.2	30701.2	30701.2	30701.7	30707.4	30717.5	30743	30703.8	30701.2	30701.2	30701.2	32113.9
	919.05	35613.2	34489.1	32723.5	32723.5	32723.8	32728	32749.1	32775.1	32730.1	32723.5	32723.5	32723.5	34400.5		919.05	32824.9	32213.4	30685	30685	30685.5	30691.2	30701.4	30727	30687.6	30685	30685	30685	32145.8
	919	35427.6	34527.5	32706	32706	32706.2	32710.5	32731.6	32757.8	32712.6	32706	32706	32706	34438.6		919	33263.5	32248.1	30668.8	30668.8	30669.3	30675	30685.2	30711	30671.4	30668.8	30668.8	30668.8	32180.2
	918.95	35563.5	34568.8	32688.4	32688.4	32688.6	32692.9	32714.1	32740.4	32695	32688.4	32688.4	32688.4	34479.5		918.95	33734	32285.7	30652.6	30652.6	30653.1	30658.9	30669.1	30695	30655.2	30652.6	30652.6	30652.6	32217.5
	918.9	35797.2	34613.1	32670.8	32670.8	32671	32675.3	32696.6	32723.1	32677.5	32670.8	32670.8	32670.8	34523.4		918.9	34136.9	32326.2	30636.4	30636.4	30636.9	30642.7	30653	30679	30639.1	30636.4	30636.4	30636.4	32257.7
	918.85	35530.9	34660.7	32653.2	32653.2	32653.4	32657.7	32679.1	32705.7	32659.9	32653.2	32653.2	32653.2	34570.6		918.85	33321.3	32370	30620.2	30620.2	30620.7	30626.5	30636.8	30663	30622.9	30620.2	30620.2	30620.2	32301.2
	918.8	36027.6	34711.5	32635.6	32635.6	32635.8	32640.1	32661.6	32688.4	32642.3	32635.6	32635.6	32635.6	34621.1		918.8	33449.9	32417.2	30604	30604	30604.5	30610.3	30620.7	30647.1	30606.7	30604	30604	30604	32348.2
	918.75	35972	34766.1	32618	32618	32618.2	32622.6	32644.1	32671.1	32624.8	32618	32618	32618	34675.2		918.75	33705.6	32468.2	30587.8	30587.8	30588.3	30594.2	30604.5	30631.1	30590.5	30587.8	30587.8	30587.8	32398.8
	918.7	36581.3	34824.6	32600.4	32600.4	32600.7	32605	32626.6	32653.7	32607.2	32600.4	32600.4	32600.4	34733.3		918.7	33709.9	32523.3	30571.6	30571.6	30572.1	30578	30588.4	30615.1	30574.3	30571.6	30571.6	30571.6	32453.6
	918.65	36212.2	34887.2	32582.8	32582.8	32583.1	32587.4	32609	32636.4	32589.7	32582.8	32582.8	32582.8	34795.6		918.65	33432.1	32582.8	30555.4	30555.4	30555.9	30561.8	30572.2	30599.1	30558.2	30555.4	30555.4	30555.5	32512.8
	918.6	36481.1	34954.5	32565.2	32565.2	32565.5	32569.8	32591.5	32619	32572.1	32565.2	32565.2	32565.2	34862.5		918.6	33831.7	32647.1	30539.2	30539.2	30539.7	30545.6	30556.1	30583.1	30542	30539.2	30539.2	30539.2	32576.8
	918.55	36181.8	35026.5	32547.6	32547.6	32547.9	32552.2	32574	32601.7	32554.5	32547.6	32547.6	32547.6	34934.1		918.55	33502.4	32716.5	30523	30523	30523.5	30529.4	30540	30567.1	30525.8	30523	30523	30523	32645.9
	918.5	35999.9	35103.7	32530	32530	32530.3	32534.7	32556.5	32584.4	32537	32530	32530	32530	35010.9		918.5	34469.8	32791.3	30506.8	30506.8	30507.3	30513.2	30523.8	30551.2	30509.6	30506.8	30506.8	30506.8	32720.5
	918.45	35979	35186.4	32512.4	32512.4	32512.7	32517.1	32539	32567.1	32519.4	32512.4	32512.4	32512.4	35093.2		918.45	33671.5	32872.2	30490.7	30490.7	30491.1	30497.1	30507.7	30535.2	30493.4	30490.7	30490.7	30490.7	32801.1
	918.4	36638.4	35275.1	32494.8	32494.8	32495.1	32499.5	32521.5	32549.7	32501.9	32494.8	32494.8	32494.8	35181.5		918.4	33749.4	32959.6	30474.5	30474.5	30474.9	30480.9	30491.5	30519.2	30477.2	30474.5	30474.5	30474.5	32888.1
	918.35	36767.9	35370.4	32477.2	32477.2	32477.5	32481.9	32504	32532.4	32484.3	32477.2	32477.2	32477.2	35276.3		918.35	34096.1	33054	30458.3	30458.3	30458.7	30464.7	30475.4	30503.2	30461	30458.3	30458.3	30458.3	32982.2
	918.3	37101.9	35472.3	32459.6	32459.6	32459.9	32464.3	32486.5	32515.1	32466.7	32459.6	32459.6	32459.6	35377.9		918.3	34167.9	33155.8	30442.1	30442.1	30442.5	30448.5	30459.2	30487.2	30444.9	30442.1	30442.1	30442.1	33083.7
	918.25	37289.7	35581.6	32442	32442	32442.3	32446.7	32469	32497.8	32449.2	32442	32442	32442	35486.7		918.25	35000.6	33265.7	30425.9	30425.9	30426.3	30432.4	30443.1	30471.3	30428.7	30425.9	30425.9	30425.9	33193.2
	918.2	37117.3	35698.8	32424.4	32424.4	32424.7	32429.2	32451.5	32480.5	32431.6	32424.4	32424.4	32424.4	35603.5		918.2	35045.7	33384.2	30409.7	30409.7	30410.2	30416.2	30427	30455.3	30412.5	30409.7	30409.7	30409.7	33311.4
	918.15	37754.8	35824.3	32406.8	32406.8	32407.1	32411.6	32434	32463.1	32414.1	32406.8	32406.8	32406.8	35728.6		918.15	35462.7	33511.9	30393.5	30393.5	30394	30400	30410.8	30439.3	30396.3	30393.5	30393.5	30393.5	33438.8
	918.1	38016.6	35959.1	32389.2	32389.2	32389.5	32394	32416.5	32445.8	32396.5	32389.2	32389.2	32389.2	35863		918.1	35787.5	33649.7	30377.3	30377.3	30377.8	30383.8	30394.7	30423.4	30380.1	30377.3	30377.3	30377.3	33576.3
	918.05	37799.3	36103.4	32371.6	32371.6	32371.9	32376.4	32399	32428.5	32379	32371.6	32371.6	32371.7	36006.8		918.05	35890.3	33798	30361.1	30361.1	30361.6	30367.7	30378.5	30407.4	30364	30361.1	30361.1	30361.1	33724.2
	918	37870.5	36257.9	32354	32354	32354.3	32358.8	32381.5	32411.2	32361.4	32354	32354	32354.1	36160.9		918	36282.6	33957.5	30344.9	30344.9	30345.4	30351.5	30362.4	30391.4	30347.8	30344.9	30344.9	30344.9	33883.4
	917.95	38698.8	36423.4	32336.5	32336.5	32336.7	32341.3	32364	32393.9	32343.8	32336.5	32336.5	32336.5	36325.9		917.95	35536.6	34129	30328.7	30328.7	30329.2	30335.3	30346.3	30375.5	30331.6	30328.7	30328.7	30328.7	34054.6
	917.9	38503.8	36600.5	32318.9	32318.9	32319.2	32323.7	32346.5	32376.6	32326.3	32318.9	32318.9	32318.9	36502.7		917.9	36360.2	34313.2	30312.5	30312.5	30313	30319.1	30330.1	30359.5	30315.4	30312.5	30312.5	30312.5	34238.4
	917.85	38692	36790.4	32301.3	32301.3	32301.5	32306.1	32329	32359.3	32308.7	32301.3	32301.3	32301.3	36692.1		917.85	35679.4	34511.1	30296.3	30296.3	30296.8	30302.9	30314	30343.5	30299.2	30296.3	30296.3	30296.3	34436
	917.8	39008.2	36993.2	32283.7	32283.7	32284	32288.5	32311.5	32342	32291.2	32283.7	32283.7	32283.7	36894.4		917.8	36519.5	34723	30280.1	30280.1	30280.6	30286.8	30297.9	30327.6	30283	30280.1	30280.1	30280.1	34647.6
	917.75	39078.6	37210	32266.1	32266.1	32266.4	32270.9	32293.9	32324.7	32273.6	32266.1	32266.1	32266.1	37110.8		917.75	37082	34949.8	30263.9	30263.9	30264.4	30270.6	30281.7	30311.6	30266.9	30263.9	30263.9	30263.9	34874
	917.7	39884	37441.5	32248.5	32248.5	32248.8	32253.3	32276.4	32307.4	32256.1	32248.5	32248.5	32248.5	37341.9		917.7	36930.3	35192.2	30247.7	30247.7	30248.2	30254.4	30265.6	30295.7	30250.7	30247.7	30247.7	30247.7	35116.1
	917.65	40016.4	37688.7	32230.9	32230.9	32231.2	32235.8	32258.9	32290.1	32238.5	32230.9	32230.9	32230.9	37588.6		917.65	37545.9	35450.9	30231.5	30231.5	30232	30238.2	30249.5	30279.7	30234.5	30231.5	30231.5	30231.5	35374.5
	917.6	40199.5	37952.6	32213.3	32213.3	32213.6	32218.2	32241.4	32272.8	32221	32213.3	32213.3	32213.3	37852		917.6	37817.3	35727.1	30215.3	30215.3	30215.8	30222	30233.3	30263.8	30218.3	30215.3	30215.3	30215.3	35650.3
	917.55	39912.2	38233.4	32195.7	32195.7	32196	32200.6	32223.9	32255.5	32203.4	32195.7	32195.7	32195.7	38132.4		917.55	37651.3	36020.5	30199.1	30199.1	30199.6	30205.9	30217.2	30247.8	30202.2	30199.1	30199.1	30199.1	35943.3
	917.5	40012.7	38532.1	32178.1	32178.1	32178.4	32183	32206.4	32238.2	32185.9	32178.1	32178.1	32178.1	38430.6		917.5	38339.8	36332	30182.9	30182.9	30183.4	30189.7	30201	30231.9	30186	30182.9	30182.9	30182.9	36254.5
	917.45	41172.4	38849.6	32160.5	32160.5	32160.8	32165.5	32188.9	32220.9	32168.3	32160.5	32160.5	32160.5	38747.6		917.45	38738.3	36662	30166.7	30166.7	30167.2	30173.5	30184.9	30215.9	30169.8	30166.7	30166.7	30166.7	36584.1
	917.4	41869.6	39186.3	32142.9	32142.9	32143.2	32147.9	32171.4	32203.6	32150.8	32142.9	32142.9	32143	39083.8		917.4	39184.8	37010.9	30150.5	30150.5	30151	30157.3	30168.8	30200	30153.6	30150.5	30150.5	30150.5	36932.7
	917.35	42534.3	39543.3	32125.3	32125.3	32125.6	32130.3	32154	32186.4	32133.2	32125.3	32125.3	32125.4	39440.4		917.35	39666.5	37379.2	30134.3	30134.3	30134.8	30141.2	30152.6	30184.1	30137.4	30134.3	30134.3	30134.3	37300.6
	917.3	42589.3	39920	32107.7	32107.7	32108	32112.7	32136.5	32169.1	32115.7	32107.7	32107.7	32107.8	39816.6		917.3	39776.6	37765.9	30118.1	30118.1	30118.6	30125	30136.5	30168.1	30121.2	30118.1	30118.1	30118.2	37687
	917.25	42636.9	40317.1	32090.1	32090.1	32090.4	32095.1	32119	32151.8	32098.1	32090.1	32090.1	32090.2	40213.2		917.25	40485.5	38171.2	30101.9	30101.9	30102.4	30108.8	30120.4	30152.2	30105.1	30101.9	30101.9	30102	38091.9
	917.2	43239.4	40734.4	32072.5	32072.5	32072.8	32077.5	32101.5	32134.5	32080.5	32072.5	32072.5	32072.6	40630		917.2	41454.3	38594.2	30085.7	30085.7	30086.2	30092.6	30104.2	30136.2	30088.9	30085.7	30085.7	30085.8	38514.6
	917.15	43348.1	41171.4	32054.9	32054.9	32055.2	32060	32084	32117.3	32063	32054.9	32054.9	32055	41066.6		917.15	41281.5	39034.1	30069.5	30069.5	30070	30076.5	30088.1	30120.3	30072.7	30069.5	30069.5	30069.6	38954
	917.1	43652.4	41628.1	32037.3	32037.3	32037.6	32042.4	32066.5	32100	32045.5	32037.3	32037.3	32037.4	41522.7		917.1	41780.3	39489.6	30053.3	30053.3	30053.8	30060.3	30072	30104.4	30056.5	30053.3	30053.3	30053.4	39409.2
	917.05	44557.3	42101.6	32019.7	32019.7	32020	32024.8	32049	32082.7	32027.9	32019.7	32019.7	32019.8	41995.8		917.05	42657.7	39957.6	30037.1	30037.1	30037.7	30044.1	30055.8	30088.5	30040.3	30037.1	30037.1	30037.2	39876.8
	917	45512.4	42590.8	32002.1	32002.1	32002.5	32007.2	32031.5	32065.5	32010.3	32002.1	32002.1	32002.2	42484.4		917	42562.3	40435.9	30020.9	30020.9	30021.5	30027.9	30039.7	30072.5	30024.2	30020.9	30020.9	30021	40354.7
	916.95	46699.5	43092.9	31984.5	31984.5	31984.8	31989.7	32014	32048.2	31992.8	31984.5	31984.5	31984.7	42986		916.95	43351.7	40920.8	30004.7	30004.7	30005.3	30011.8	30023.6	30056.6	30008	30004.7	30004.7	30004.8	40839.2
	916.9	46650.2	43604.4	31967	31967	31967.3	31972.1	31996.5	32031	31975.2	31967	31967	31967.1	43497		916.9	43684.9	41408.1	29988.5	29988.5	29989.1	29995.6	30007.5	30040.7	29991.8	29988.5	29988.5	29988.6	41326.1
	916.85	46965.8	44121.5	31949.4	31949.4	31949.7	31954.5	31979	32013.7	31957.7	31949.4	31949.4	31949.5	44013.6		916.85	43600.6	41893.1	29972.3	29972.3	29972.9	29979.4	29991.3	30024.8	29975.6	29972.3	29972.3	29972.5	41810.7
	916.8	47521.8	44637.6	31931.8	31931.8	31932.1	31936.9	31961.5	31996.4	31940.2	31931.8	31931.8	31931.9	44529.1		916.8	44624.6	42368.5	29956.1	29956.1	29956.7	29963.2	29975.2	30008.8	29959.5	29956.1	29956.1	29956.3	42285.7
	916.75	47708.1	45146.8	31914.2	31914.2	31914.5	31919.3	31944	31979.2	31922.6	31914.2	31914.2	31914.3	45037.8		916.75	44599.1	42827.8	29940	29940	29940.5	29947	29959	29992.9	29943.3	29940	29940	29940.1	42744.6
	916.7	48241.1	45641.8	31896.6	31896.6	31896.9	31901.8	31926.5	31962	31905.1	31896.6	31896.6	31896.8	45532.3		916.7	44645.3	43263.3	29923.8	29923.8	29924.3	29930.9	29942.9	29977	29927.1	29923.8	29923.8	29923.9	43179.7
	916.65	48748.3	46114.5	31879	31879	31879.3	31884.2	31909	31944.7	31887.5	31879	31879	31879.2	46004.4		916.65	45449.9	43666.8	29907.5	29907.5	29908.1	29914.7	29926.8	29961.1	29910.9	29907.5	29907.5	29907.7	43582.8
	916.6	48455	46556.2	31861.4	31861.4	31861.7	31866.6	31891.5	31927.5	31870	31861.4	31861.4	31861.6	46445.6		916.6	46233.6	44030	29891.4	29891.4	29891.9	29898.5	29910.7	29945.2	29894.8	29891.4	29891.4	29891.5	43945.6
	916.55	49086.5	46956.6	31843.8	31843.8	31844.1	31849	31874	31910.2	31852.4	31843.8	31843.8	31844.1	46845.4		916.55	46419.6	44343.6	29875.2	29875.2	29875.7	29882.3	29894.5	29929.3	29878.6	29875.2	29875.2	29875.4	44258.7
	916.5	48960.9	47306.8	31826.2	31826.2	31826.5	31831.4	31856.6	31893	31834.9	31826.2	31826.2	31826.5	47195.1		916.5	45696.4	44599.8	29859	29859	29859.5	29866.2	29878.4	29913.4	29862.4	29859	29859	29859.2	44514.5
	916.45	48789.3	47597.7	31808.6	31808.6	31808.9	31813.8	31839.1	31875.8	31817.3	31808.6	31808.6	31808.9	47485.4		916.45	45376.5	44791.7	29842.8	29842.8	29843.3	29850	29862.3	29897.5	29846.2	29842.8	29842.8	29843	44705.9
	916.4	49352.6	47821.4	31791	31791	31791.3	31796.3	31821.6	31858.5	31799.8	31791	31791	31791.4	47708.6		916.4	45294	44913.4	29826.6	29826.6	29827.1	29833.8	29846.2	29881.6	29830	29826.6	29826.6	29826.8	44827.2
	916.35	49184.3	47971.3	31773.4	31773.4	31773.7	31778.7	31804.1	31841.3	31782.2	31773.4	31773.4	31773.8	47857.8		916.35	46066.4	44961.2	29810.4	29810.4	29810.9	29817.7	29830	29865.7	29813.9	29810.4	29810.4	29810.7	44874.5
	916.3	48652.7	48042.1	31755.8	31755.8	31756.1	31761.1	31786.6	31824.1	31764.7	31755.8	31755.8	31756.3	47928.1		916.3	45585.7	44932.9	29794.2	29794.2	29794.7	29801.5	29813.9	29849.8	29797.7	29794.2	29794.2	29794.5	44845.8
	916.25	48697.6	48031.6	31738.2	31738.2	31738.5	31743.5	31769.1	31806.9	31747.2	31738.2	31738.2	31738.7	47916.9		916.25	45656.6	44829.2	29778	29778	29778.5	29785.3	29797.8	29833.9	29781.5	29778	29778	29778.3	44741.6
	916.2	48069.9	47939.4	31720.6	31720.6	31720.9	31726	31751.6	31789.6	31729.6	31720.6	31720.6	31721.2	47824.2		916.2	44828.6	44652.5	29761.8	29761.8	29762.3	29769.1	29781.6	29818	29765.3	29761.8	29761.8	29762.2	44564.5
	916.15	48674.2	47768	31703	31703	31703.3	31708.4	31734.2	31772.4	31712.1	31703	31703	31703.6	47652.1		916.15	45182.6	44407.3	29745.6	29745.6	29746.1	29753	29765.5	29802.2	29749.2	29745.6	29745.6	29746	44318.9
	916.1	48303	47521.3	31685.4	31685.4	31685.8	31690.8	31716.7	31755.2	31694.5	31685.4	31685.4	31686.1	47404.8		916.1	44017.1	44099.7	29729.4	29729.4	29729.9	29736.8	29749.4	29786.3	29733	29729.4	29729.4	29729.9	44010.7
	916.05	47653.5	47206.5	31667.8	31667.8	31668.2	31673.2	31699.2	31738	31677	31667.8	31667.8	31668.6	47089.3		916.05	43582.3	43737.6	29713.2	29713.2	29713.7	29720.6	29733.3	29770.4	29716.8	29713.2	29713.2	29713.8	43648.1
	916	46599.3	46831.1	31650.2	31650.2	31650.6	31655.6	31681.7	31720.8	31659.5	31650.2	31650.2	31651	46713.3		916	42962.3	43329	29697	29697	29697.5	29704.4	29717.1	29754.5	29700.6	29697	29697	29697.6	43239.1
	915.95	46634.3	46404	31632.6	31632.6	31633	31638.1	31664.2	31703.6	31641.9	31632.6	31632.6	31633.5	46285.6		915.95	43326.2	42882.6	29680.8	29680.8	29681.3	29688.2	29701	29738.6	29684.5	29680.8	29680.8	29681.5	42792.2
	915.9	45922.2	45934.7	31615	31615	31615.4	31620.5	31646.7	31686.4	31624.4	31615	31615	31616	45815.6		915.9	42097.5	42406.9	29664.6	29664.6	29665.2	29672.1	29684.9	29722.8	29668.3	29664.6	29664.6	29665.3	42316
	915.85	45820.6	45431.9	31597.5	31597.5	31597.8	31602.9	31629.2	31669.2	31606.8	31597.5	31597.5	31598.5	45312.1		915.85	41325.5	41909.5	29648.4	29648.4	29649	29655.9	29668.8	29706.9	29652.1	29648.4	29648.4	29649.2	41818
	915.8	44915.7	44905.8	31579.8	31579.8	31580.2	31585.3	31611.8	31652	31589.3	31579.8	31579.8	31581	44785.3		915.8	41102.4	41399	29632.2	29632.2	29632.8	29639.7	29652.7	29691	29635.9	29632.2	29632.2	29633.1	41307
	915.75	44669.1	44364.3	31562.3	31562.3	31562.6	31567.8	31594.3	31634.8	31571.8	31562.3	31562.3	31563.5	44243.1		915.75	40287.5	40881.6	29616	29616	29616.6	29623.6	29636.5	29675.2	29619.8	29616	29616	29617	40789
	915.7	44381.5	43815	31544.7	31544.7	31545	31550.2	31576.8	31617.7	31554.2	31544.7	31544.7	31546.1	43693		915.7	40229.2	40363.1	29599.8	29599.8	29600.4	29607.4	29620.4	29659.3	29603.6	29599.8	29599.8	29600.9	40270
	915.65	44061.4	43264.3	31527.1	31527.1	31527.4	31532.6	31559.3	31600.5	31536.7	31527.1	31527.1	31528.6	43141.6		915.65	39803.1	39848.5	29583.6	29583.6	29584.2	29591.2	29604.3	29643.4	29587.4	29583.6	29583.6	29584.8	39754.8
	915.6	43212.2	42717.1	31509.5	31509.5	31509.8	31515	31541.8	31583.3	31519.2	31509.5	31509.5	31511.2	42593.7		915.6	39291.2	39341.2	29567.4	29567.4	29568	29575	29588.2	29627.6	29571.2	29567.4	29567.4	29568.8	39246.9
	915.55	42488.6	42179.4	31491.9	31491.9	31492.2	31497.4	31524.4	31566.1	31501.6	31491.9	31491.9	31493.7	42055.2		915.55	39153.9	38845.8	29551.2	29551.2	29551.8	29558.9	29572	29611.7	29555.1	29551.2	29551.2	29552.7	38750.9
	915.5	41533.4	41654.1	31474.3	31474.3	31474.6	31479.9	31506.9	31548.9	31484.1	31474.3	31474.3	31476.3	41529.1		915.5	38497.1	38364.2	29535	29535	29535.6	29542.7	29555.9	29595.9	29538.9	29535	29535	29536.6	38268.6
	915.45	40866.6	41144.1	31456.7	31456.7	31457	31462.3	31489.4	31531.8	31466.5	31456.7	31456.7	31458.9	41018.2		915.45	38105.8	37898.3	29518.8	29518.8	29519.4	29526.5	29539.8	29580	29522.7	29518.8	29518.8	29520.6	37802.1
	915.4	40722.7	40651.3	31439.1	31439.1	31439.4	31444.7	31472	31514.6	31449	31439.1	31439.1	31441.5	40524.6		915.4	37857.9	37449.6	29502.6	29502.6	29503.2	29510.3	29523.7	29564.2	29506.5	29502.6	29502.6	29504.6	37352.8
	915.35	40238.8	40176.8	31421.5	31421.5	31421.8	31427.1	31454.5	31497.5	31431.5	31421.5	31421.5	31424.2	40049.2		915.35	37300.8	37018.5	29486.4	29486.4	29487	29494.2	29507.6	29548.3	29490.4	29486.4	29486.4	29488.6	36921
	915.3	40277.4	39722.5	31403.9	31403.9	31404.2	31409.5	31437	31480.3	31413.9	31403.9	31403.9	31406.8	39594.1		915.3	37275.8	36606.6	29470.2	29470.2	29470.8	29478	29491.4	29532.5	29474.2	29470.2	29470.2	29472.6	36508.4
	915.25	40030.3	39288.4	31386.3	31386.3	31386.6	31392	31419.5	31463.2	31396.4	31386.3	31386.3	31389.5	39159.1		915.25	36246.9	36213.7	29454	29454	29454.6	29461.8	29475.3	29516.7	29458	29454	29454	29456.6	36114.8
	915.2	39430.4	38874.8	31368.7	31368.7	31369	31374.4	31402	31446	31378.9	31368.7	31368.7	31372.2	38744.4		915.2	36444.7	35839.7	29437.8	29437.8	29438.4	29445.7	29459.2	29500.8	29441.9	29437.8	29437.8	29440.7	35740
	915.15	39217.8	38481.3	31351.1	31351.1	31351.5	31356.8	31384.6	31428.9	31361.3	31351.1	31351.1	31354.9	38350		915.15	35787	35484.5	29421.6	29421.6	29422.2	29429.5	29443.1	29485	29425.7	29421.6	29421.6	29424.7	35384.1
	915.1	38645.3	38107.3	31333.5	31333.5	31333.9	31339.2	31367.1	31411.7	31343.8	31333.5	31333.5	31337.7	37975.1		915.1	35359.3	35147.3	29405.4	29405.4	29406	29413.3	29427	29469.2	29409.5	29405.4	29405.4	29408.8	35046.1
	915.05	37995.3	37753.2	31315.9	31315.9	31316.3	31321.7	31349.6	31394.6	31326.3	31315.9	31315.9	31320.4	37619.9		915.05	34942.9	34828.6	29389.2	29389.2	29389.8	29397.1	29410.8	29453.4	29393.3	29389.2	29389.2	29392.9	34726.5
	915	37764.6	37417.9	31298.3	31298.3	31298.7	31304.1	31332.2	31377.5	31308.8	31298.3	31298.3	31303.2	37283.5		915	35105.2	34527.2	29373	29373	29373.6	29381	29394.7	29437.6	29377.2	29373	29373	29377.1	34424.3
	914.95	37547.4	37100.8	31280.7	31280.7	31281.1	31286.5	31314.7	31360.3	31291.2	31280.7	31280.7	31286.1	36965.2		914.95	34674.8	34242.8	29356.8	29356.8	29357.4	29364.8	29378.6	29421.8	29361	29356.8	29356.8	29361.3	34139
	914.9	37202.4	36800.9	31263.1	31263.1	31263.5	31268.9	31297.2	31343.2	31273.7	31263.1	31263.1	31269	36664.3		914.9	34342.3	33974.4	29340.7	29340.7	29341.2	29348.6	29362.5	29405.9	29344.8	29340.7	29340.7	29345.5	33869.7
	914.85	37143.8	36517.4	31245.5	31245.5	31245.9	31251.4	31279.8	31326.1	31256.2	31245.5	31245.5	31251.9	36379.5		914.85	33581.2	33721.2	29324.5	29324.5	29325	29332.5	29346.4	29390.1	29328.7	29324.5	29324.5	29329.7	33615.5
	914.8	37458.8	36249.9	31228	31228	31228.3	31233.8	31262.3	31309	31238.6	31228	31228	31234.8	36110.8		914.8	33726.9	33483	29308.2	29308.2	29308.8	29316.3	29330.3	29374.3	29312.5	29308.2	29308.2	29314	33376.3
	914.75	36838.1	35997.4	31210.3	31210.3	31210.7	31216.2	31244.8	31291.8	31221.1	31210.3	31210.3	31217.8	35857		914.75	33582.4	33258.8	29292	29292	29292.7	29300.1	29314.2	29358.5	29296.3	29292	29292	29298.3	33151.1
	914.7	36056.4	35759.1	31192.8	31192.8	31193.1	31198.6	31227.4	31274.8	31203.6	31192.8	31192.8	31200.9	35617.3		914.7	33602.8	33047.9	29275.9	29275.9	29276.5	29283.9	29298	29342.7	29280.2	29275.9	29275.9	29282.7	32939.1
	914.65	36930.2	35534.1	31175.2	31175.2	31175.5	31181.1	31209.9	31257.7	31186.1	31175.2	31175.2	31184	35390.9		914.65	33889	32849.5	29259.7	29259.7	29260.3	29267.8	29281.9	29326.9	29264	29259.7	29259.7	29267.1	32739.5
	914.6	36049.8	35321.5	31157.6	31157.6	31157.9	31163.5	31192.4	31240.5	31168.5	31157.6	31157.6	31167.1	35176.9		914.6	32835	32662.7	29243.5	29243.5	29244.1	29251.6	29265.8	29311.1	29247.8	29243.5	29243.5	29251.5	32551.5
	914.55	35262.4	35121	31140	31140	31140.3	31145.9	31175	31223.5	31151	31140	31140	31150.3	34974.8		914.55	33038.5	32487.2	29227.3	29227.3	29227.9	29235.4	29249.7	29295.4	29231.7	29227.3	29227.3	29236	32374.8
	914.5	36081.6	34931.7	31122.4	31122.4	31122.7	31128.3	31157.5	31206.4	31133.5	31122.4	31122.4	31133.6	34783.9		914.5	32920.6	32322.1	29211.1	29211.1	29211.7	29219.3	29233.6	29279.6	29215.5	29211.1	29211.1	29220.6	32208.3
	914.45	35781	34752.8	31104.8	31104.8	31105.1	31110.8	31140	31189.3	31116	31104.8	31104.8	31117	34603.3		914.45	32831.2	32166.8	29194.9	29194.9	29195.5	29203.1	29217.5	29263.8	29199.3	29194.9	29194.9	29205.2	32051.6
	914.4	35654.9	34583.7	31087.2	31087.2	31087.5	31093.2	31122.6	31172.2	31098.5	31087.2	31087.2	31100.4	34432.5		914.4	33438.7	32020.6	29178.7	29178.7	29179.3	29186.9	29201.4	29248	29183.2	29178.7	29178.7	29189.9	31904
	914.35	35508.6	34423.6	31069.6	31069.6	31070	31075.6	31105.1	31155.1	31080.9	31069.6	31069.6	31083.9	34270.6		914.35	32331.2	31882.7	29162.5	29162.5	29163.1	29170.8	29185.3	29232.2	29167	29162.5	29162.5	29174.7	31764.6
	914.3	34656.4	34272.3	31052	31052	31052.3	31058	31087.7	31138.1	31063.4	31052	31052	31067.4	34117.3		914.3	31621.3	31753	29146.3	29146.3	29146.9	29154.6	29169.2	29216.5	29150.8	29146.3	29146.3	29159.5	31633.2
	914.25	35082.7	34129.1	31034.4	31034.4	31034.8	31040.5	31070.2	31121	31045.9	31034.4	31034.4	31051.1	33972.1		914.25	32499.9	31630.6	29130.1	29130.1	29130.7	29138.4	29153	29200.7	29134.7	29130.1	29130.1	29144.4	31509.2
	914.2	34726.1	33993.3	31016.8	31016.8	31017.2	31022.9	31052.7	31103.9	31028.4	31016.8	31016.8	31034.8	33834.2		914.2	32539.1	31515.1	29113.9	29113.9	29114.5	29122.2	29136.9	29185	29118.5	29113.9	29113.9	29129.4	31391.9
	914.15	34606.6	33864.6	30999.2	30999.2	30999.6	31005.3	31035.3	31086.9	31010.9	30999.2	30999.2	31018.7	33703.3		914.15	32041.5	31406	29097.7	29097.7	29098.3	29106.1	29120.8	29169.2	29102.3	29097.7	29097.7	29114.5	31281
	914.1	35075.9	33742.4	30981.6	30981.6	30982	30987.7	31017.8	31069.8	30993.3	30981.6	30981.6	31002.7	33578.7		914.1	32666.1	31302.8	29081.5	29081.5	29082.1	29089.9	29104.7	29153.5	29086.2	29081.5	29081.5	29099.7	31175.7
	914.05	35106.5	33626.4	30964	30964	30964.4	30970.2	31000.4	31052.8	30975.8	30964	30964	30986.7	33460.3		914.05	32161	31205.1	29065.3	29065.3	29065.9	29073.7	29088.6	29137.7	29070	29065.3	29065.3	29084.9	31076
	914	34732.7	33516.1	30946.4	30946.4	30946.8	30952.6	30982.9	31035.8	30958.3	30946.4	30946.4	30970.9	33347.4		914	32003	31112.6	29049.1	29049.1	29049.7	29057.6	29072.5	29122	29053.8	29049.1	29049.1	29070.3	30981.3
	913.95	33969.1	33411.3	30928.8	30928.8	30929.2	30935	30965.5	31018.7	30940.8	30928.8	30928.8	30955.2	33239.8		913.95	31641.4	31024.9	29032.9	29032.9	29033.5	29041.4	29056.4	29106.2	29037.7	29032.9	29032.9	29055.8	30891.2
	913.9	33676.1	33311.4	30911.2	30911.2	30911.6	30917.4	30948	31001.7	30923.3	30911.2	30911.2	30939.7	33137.1		913.9	31864.6	30941.5	29016.7	29016.7	29017.3	29025.2	29040.3	29090.5	29021.5	29016.7	29016.7	29041.5	30805.4
	913.85	34282	33216.2	30893.6	30893.6	30894	30899.8	30930.5	30984.7	30905.8	30893.6	30893.6	30924.3	33038.9		913.85	31827.1	30862.2	29000.5	29000.5	29001.1	29009	29024.2	29074.8	29005.3	29000.5	29000.5	29027.2	30723.5
	913.8	34479.7	33125.4	30876	30876	30876.4	30882.3	30913.1	30967.7	30888.3	30876	30876	30909	32945		913.8	31286.3	30786.8	28984.3	28984.3	28984.9	28992.9	29008.1	29059	28989.2	28984.3	28984.3	29013.2	30645.3
	913.75	34460.3	33038.8	30858.5	30858.5	30858.8	30864.7	30895.6	30950.6	30870.8	30858.5	30858.5	30893.9	32855		913.75	31505.7	30714.9	28968.1	28968.1	28968.7	28976.7	28992	29043.3	28973	28968.1	28968.1	28999.2	30570.5
	913.7	34860.4	32956.1	30840.8	30840.8	30841.2	30847.1	30878.2	30933.6	30853.2	30840.8	30840.8	30879	32768.8		913.7	31698.8	30646.3	28951.9	28951.9	28952.5	28960.5	28975.9	29027.6	28956.8	28951.9	28951.9	28985.4	30498.9
	913.65	34400.9	32877	30823.3	30823.3	30823.6	30829.6	30860.7	30916.6	30835.7	30823.3	30823.3	30864.3	32686		913.65	31144.2	30580.9	28935.7	28935.7	28936.3	28944.4	28959.8	29011.9	28940.7	28935.7	28935.7	28971.8	30430.2
	913.6	33619.1	32801.2	30805.7	30805.7	30806	30812	30843.3	30899.6	30818.2	30805.7	30805.7	30849.7	32606.3		913.6	31362.2	30518.2	28919.5	28919.5	28920.2	28928.2	28943.7	28996.2	28924.5	28919.5	28919.5	28958.4	30364.2
	913.55	33648.9	32728.8	30788.1	30788.1	30788.4	30794.4	30825.8	30882.6	30800.7	30788.1	30788.1	30835.4	32529.8		913.55	31262.5	30458.4	28903.3	28903.3	28904	28912	28927.6	28980.5	28908.4	28903.3	28903.3	28945.1	30300.8
	913.5	33768.1	32659.4	30770.5	30770.5	30770.8	30776.8	30808.4	30865.7	30783.2	30770.5	30770.5	30821.2	32456		913.5	31093.5	30401.1	28887.1	28887.1	28887.8	28895.9	28911.5	28964.8	28892.2	28887.1	28887.1	28932.1	30239.6
	913.45	34394.6	32592.9	30752.9	30752.9	30753.2	30759.3	30791	30848.7	30765.7	30752.9	30752.9	30807.3	32384.9		913.45	31434.3	30346.2	28870.9	28870.9	28871.6	28879.7	28895.4	28949.1	28876	28870.9	28870.9	28919.2	30180.7
	913.4	33955.4	32529.1	30735.3	30735.3	30735.7	30741.7	30773.5	30831.7	30748.2	30735.3	30735.3	30793.7	32316.3		913.4	31047.9	30293.5	28854.7	28854.7	28855.4	28863.5	28879.3	28933.4	28859.9	28854.7	28854.7	28906.6	30123.8
	913.35	33581.8	32467.8	30717.7	30717.7	30718.1	30724.1	30756.1	30814.7	30730.7	30717.7	30717.7	30780.3	32250		913.35	31584	30243	28838.5	28838.5	28839.2	28847.4	28863.2	28917.7	28843.7	28838.5	28838.5	28894.2	30068.8
	913.3	34094.9	32409.1	30700.1	30700.1	30700.5	30706.5	30738.6	30797.8	30713.2	30700.1	30700.1	30767.1	32185.9		913.3	31629.9	30194.5	28822.3	28822.3	28823	28831.2	28847.1	28902.1	28827.6	28822.3	28822.3	28882.1	30015.5
	913.25	33975.7	32352.7	30682.5	30682.5	30682.9	30689	30721.2	30780.8	30695.7	30682.5	30682.5	30754.2	32123.9		913.25	31406.1	30148	28806.1	28806.1	28806.8	28815	28831	28886.4	28811.4	28806.1	28806.1	28870.2	29964
	913.2	33858	32298.6	30664.9	30664.9	30665.3	30671.4	30703.7	30763.9	30678.2	30664.9	30664.9	30741.7	32063.8		913.2	31634.8	30103.3	28789.9	28789.9	28790.6	28798.9	28814.9	28870.7	28795.2	28789.9	28789.9	28858.6	29914
	913.15	33660.2	32246.6	30647.3	30647.3	30647.7	30653.8	30686.3	30746.9	30660.7	30647.3	30647.3	30729.4	32005.5		913.15	30739.1	30060.3	28773.7	28773.7	28774.4	28782.7	28798.8	28855.1	28779.1	28773.7	28773.7	28847.3	29865.4
	913.1	33654.2	32196.6	30629.7	30629.7	30630.1	30636.2	30668.8	30730	30643.2	30629.7	30629.7	30717.5	31949		913.1	31010.9	30019.1	28757.5	28757.5	28758.2	28766.5	28782.7	28839.4	28762.9	28757.5	28757.5	28836.3	29818.2
	913.05	34022	32148.7	30612.1	30612.1	30612.5	30618.7	30651.4	30713.1	30625.7	30612.1	30612.1	30705.9	31894.1		913.05	31181.1	29979.5	28741.3	28741.3	28742	28750.4	28766.6	28823.8	28746.8	28741.3	28741.3	28825.7	29772.4
	913	33399.1	32102.6	30594.5	30594.5	30594.9	30601.1	30634	30696.2	30608.2	30594.5	30594.5	30694.7	31840.7		913	31172.6	29941.4	28725.2	28725.2	28725.8	28734.2	28750.5	28808.1	28730.6	28725.2	28725.2	28815.3	29727.7
	912.95	33809.8	32058.4	30576.9	30576.9	30577.3	30583.5	30616.5	30679.2	30590.7	30576.9	30576.9	30683.8	31788.8		912.95	30803.1	29904.9	28709	28709	28709.6	28718	28734.4	28792.5	28714.5	28709	28709	28805.4	29684.2
	912.9	33087.9	32015.9	30559.3	30559.3	30559.7	30566	30599.1	30662.3	30573.2	30559.3	30559.3	30673.4	31738.2		912.9	30711.3	29869.8	28692.8	28692.8	28693.4	28701.9	28718.3	28776.8	28698.3	28692.8	28692.8	28795.8	29641.8
	912.85	33525.1	31975.2	30541.7	30541.7	30542.1	30548.4	30581.7	30645.4	30555.7	30541.7	30541.7	30663.4	31688.9		912.85	31062.8	29836.2	28676.6	28676.6	28677.2	28685.7	28702.2	28761.2	28682.2	28676.6	28676.6	28786.6	29600.4
	912.8	33923.4	31936.2	30524.1	30524.1	30524.5	30530.8	30564.2	30628.5	30538.2	30524.1	30524.1	30653.8	31640.9		912.8	31098.6	29803.9	28660.4	28660.4	28661	28669.5	28686.1	28745.6	28666	28660.4	28660.4	28777.8	29560
	912.75	33309.1	31898.8	30506.5	30506.5	30506.9	30513.2	30546.8	30611.7	30520.7	30506.5	30506.5	30644.6	31594		912.75	30999	29773.1	28644.2	28644.2	28644.8	28653.4	28670	28730	28649.8	28644.2	28644.2	28769.4	29520.6
	912.7	33422.9	31863	30489	30489	30489.3	30495.7	30529.4	30594.8	30503.2	30489	30489	30636	31548.3		912.7	30688.2	29743.5	28628	28628	28628.6	28637.2	28653.9	28714.4	28633.7	28628	28628	28761.5	29482
	912.65	33244.7	31828.8	30471.3	30471.3	30471.8	30478.1	30511.9	30577.9	30485.8	30471.3	30471.3	30627.8	31503.7		912.65	31059.4	29715.3	28611.8	28611.8	28612.5	28621	28637.8	28698.8	28617.5	28611.8	28611.8	28754.1	29444.2
	912.6	33864	31796.1	30453.8	30453.8	30454.2	30460.5	30494.5	30561	30468.3	30453.8	30453.8	30620.2	31460		912.6	31313.4	29688.4	28595.6	28595.6	28596.2	28604.9	28621.8	28683.2	28601.4	28595.6	28595.6	28747.1	29407.2
	912.55	33773.4	31764.9	30436.2	30436.2	30436.6	30443	30477.1	30544.2	30450.8	30436.2	30436.2	30613.1	31417.2		912.55	30770.4	29662.7	28579.4	28579.4	28580.1	28588.7	28605.7	28667.6	28585.2	28579.4	28579.4	28740.7	29371
	912.5	33345.8	31735.3	30418.6	30418.6	30419	30425.4	30459.6	30527.3	30433.3	30418.6	30418.6	30606.6	31375.4		912.5	31524.3	29638.4	28563.2	28563.2	28563.9	28572.6	28589.6	28652	28569.1	28563.2	28563.2	28734.8	29335.5
	912.45	33138.8	31707.1	30401	30401	30401.4	30407.8	30442.2	30510.5	30415.8	30401	30401	30600.7	31334.5		912.45	31078.6	29615.2	28547	28547	28547.7	28556.4	28573.5	28636.4	28552.9	28547	28547	28729.5	29300.8
	912.4	33329.3	31680.3	30383.4	30383.4	30383.8	30390.2	30424.8	30493.7	30398.3	30383.4	30383.4	30595.4	31294.4		912.4	31003.8	29593.4	28530.8	28530.8	28531.5	28540.2	28557.4	28620.8	28536.8	28530.8	28530.8	28724.8	29266.6
	912.35	33353.6	31655	30365.8	30365.8	30366.2	30372.7	30407.4	30476.8	30380.8	30365.8	30365.8	30590.7	31255		912.35	31092.1	29572.7	28514.6	28514.6	28515.3	28524.1	28541.3	28605.3	28520.6	28514.6	28514.6	28720.6	29233
	912.3	33249.5	31631.1	30348.2	30348.2	30348.6	30355.1	30389.9	30460	30363.4	30348.2	30348.2	30586.7	31216.5		912.3	31761.9	29553.3	28498.4	28498.4	28499.1	28507.9	28525.2	28589.7	28504.5	28498.4	28498.4	28717.1	29200.1
	912.25	32938	31608.7	30330.6	30330.6	30331	30337.5	30372.5	30443.2	30345.9	30330.6	30330.6	30583.4	31178.6		912.25	31421.4	29535.2	28482.2	28482.2	28482.9	28491.7	28509.1	28574.2	28488.3	28482.2	28482.2	28714.3	29167.8
	912.2	33752.5	31587.7	30313	30313	30313.4	30320	30355.1	30426.4	30328.4	30313	30313	30580.9	31141.5		912.2	31172.1	29518.2	28466	28466	28466.7	28475.6	28493	28558.6	28472.2	28466	28466	28712.1	29135.9
	912.15	33258.9	31568.1	30295.4	30295.4	30295.8	30302.4	30337.7	30409.6	30310.9	30295.4	30295.4	30579.1	31105		912.15	30900.2	29502.5	28449.8	28449.8	28450.5	28459.4	28477	28543.1	28456	28449.8	28449.8	28710.7	29104.6
	912.1	33912.2	31549.9	30277.8	30277.8	30278.2	30284.8	30320.2	30392.8	30293.5	30277.8	30277.8	30578	31069.1		912.1	31317.1	29488.1	28433.6	28433.6	28434.3	28443.2	28460.9	28527.5	28439.9	28433.6	28433.6	28710	29073.8
	912.05	33520.7	31533.2	30260.2	30260.2	30260.6	30267.2	30302.8	30376.1	30276	30260.2	30260.2	30577.8	31033.8		912.05	31495.7	29474.9	28417.4	28417.4	28418.1	28427.1	28444.8	28512	28423.7	28417.4	28417.4	28710.1	29043.5
	912	33903.3	31517.8	30242.6	30242.6	30243	30249.7	30285.4	30359.3	30258.5	30242.6	30242.6	30578.5	30999.1		912	31204.6	29463	28401.2	28401.2	28401.9	28410.9	28428.7	28496.5	28407.6	28401.2	28401.2	28710.9	29013.6
	911.95	33602.2	31504	30225	30225	30225.4	30232.1	30268	30342.5	30241	30225	30225	30579.9	30965		911.95	31316.2	29452.3	28385	28385	28385.7	28394.8	28412.6	28481	28391.4	28385	28385	28712.6	28984.2
	911.9	33683.7	31491.5	30207.4	30207.4	30207.8	30214.5	30250.6	30325.8	30223.6	30207.4	30207.4	30582.3	30931.4		911.9	31097.4	29442.9	28368.8	28368.8	28369.5	28378.6	28396.5	28465.5	28375.3	28368.8	28368.8	28715.1	28955.2
	911.85	33403.1	31480.5	30189.8	30189.8	30190.2	30197	30233.2	30309	30206.1	30189.8	30189.8	30585.7	30898.2		911.85	31254	29434.8	28352.6	28352.6	28353.3	28362.4	28380.5	28450	28359.2	28352.6	28352.6	28718.6	28926.5
	911.8	33320.4	31470.9	30172.2	30172.2	30172.7	30179.4	30215.8	30292.3	30188.7	30172.2	30172.2	30589.9	30865.6		911.8	30839.7	29428	28336.4	28336.4	28337.1	28346.3	28364.4	28434.5	28343	28336.4	28336.4	28722.9	28898.3
	911.75	33760.9	31462.8	30154.6	30154.6	30155.1	30161.8	30198.3	30275.6	30171.2	30154.6	30154.6	30595.2	30833.5		911.75	30924.3	29422.5	28320.2	28320.2	28320.9	28330.1	28348.3	28419	28326.9	28320.2	28320.2	28728.1	28870.4
	911.7	33636.6	31456.2	30137	30137	30137.5	30144.3	30180.9	30258.9	30153.7	30137	30137	30601.5	30801.8		911.7	31058.4	29418.3	28304	28304	28304.7	28314	28332.2	28403.6	28310.7	28304	28304	28734.3	28842.9
	911.65	33308	31451.1	30119.5	30119.5	30119.9	30126.7	30163.5	30242.2	30136.3	30119.5	30119.5	30608.8	30770.5		911.65	30922.8	29415.5	28287.8	28287.8	28288.5	28297.8	28316.2	28388.1	28294.6	28287.8	28287.8	28741.5	28815.8
	911.6	33483.4	31447.5	30101.8	30101.8	30102.3	30109.1	30146.1	30225.5	30118.8	30101.8	30101.8	30617.2	30739.6		911.6	31125.4	29414	28271.6	28271.6	28272.4	28281.6	28300.1	28372.7	28278.4	28271.6	28271.6	28749.7	28788.9
	911.55	33237.3	31445.5	30084.2	30084.2	30084.7	30091.5	30128.7	30208.8	30101.3	30084.2	30084.2	30626.7	30709.1		911.55	31309.8	29413.9	28255.4	28255.4	28256.2	28265.5	28284	28357.2	28262.3	28255.4	28255.4	28758.9	28762.4
	911.5	33571.5	31444.9	30066.7	30066.7	30067.1	30074	30111.3	30192.2	30083.9	30066.7	30066.7	30637.4	30679		911.5	30660	29415.1	28239.2	28239.2	28240	28249.3	28267.9	28341.8	28246.2	28239.2	28239.2	28769.2	28736.1
	911.45	33675.5	31445.9	30049.1	30049.1	30049.5	30056.4	30093.9	30175.5	30066.4	30049.1	30049.1	30649.2	30649.3		911.45	31190.5	29417.8	28223	28223	28223.8	28233.1	28251.9	28326.3	28230	28223	28223	28780.7	28710.2
	911.4	33279.8	31448.5	30031.5	30031.5	30031.9	30038.8	30076.5	30158.8	30049	30031.5	30031.5	30662.3	30619.9		911.4	30919.9	29421.9	28206.8	28206.8	28207.6	28217	28235.8	28310.9	28213.9	28206.8	28206.8	28793.2	28684.6
	911.35	33045.8	31452.7	30013.9	30013.9	30014.3	30021.3	30059.1	30142.2	30031.5	30013.9	30013.9	30676.6	30590.9		911.35	31516.3	29427.4	28190.6	28190.6	28191.4	28200.8	28219.7	28295.5	28197.8	28190.6	28190.6	28806.9	28659.2
	911.3	33676.8	31458.4	29996.3	29996.3	29996.7	30003.7	30041.7	30125.6	30014.1	29996.3	29996.3	30692.2	30562.2		911.3	31608.3	29434.4	28174.4	28174.4	28175.2	28184.7	28203.7	28280.1	28181.6	28174.4	28174.4	28821.8	28634
	911.25	33813.8	31465.8	29978.7	29978.7	29979.1	29986.1	30024.3	30109	29996.6	29978.7	29978.7	30709	30533.8		911.25	31132.8	29442.8	28158.2	28158.2	28159	28168.5	28187.6	28264.7	28165.5	28158.2	28158.2	28837.9	28609.2
	911.2	34049	31474.8	29961.1	29961.1	29961.5	29968.6	30006.9	30092.3	29979.2	29961.1	29961.1	30727.2	30505.7		911.2	31070.9	29452.8	28142	28142	28142.8	28152.3	28171.5	28249.3	28149.3	28142	28142	28855.2	28584.5
	911.15	33524.1	31485.5	29943.5	29943.5	29943.9	29951	29989.5	30075.8	29961.8	29943.5	29943.5	30746.7	30477.9		911.15	31203.2	29464.2	28125.8	28125.8	28126.6	28136.2	28155.4	28233.9	28133.2	28125.8	28125.8	28873.8	28560.1
	911.1	33215.6	31497.9	29925.9	29925.9	29926.3	29933.4	29972.1	30059.2	29944.3	29925.9	29925.9	30767.6	30450.4		911.1	30742.6	29477.1	28109.7	28109.7	28110.4	28120	28139.4	28218.6	28117.1	28109.7	28109.7	28893.7	28535.9
	911.05	33571.6	31512	29908.3	29908.3	29908.8	29915.9	29954.7	30042.6	29926.9	29908.3	29908.3	30789.9	30423.1		911.05	31222.7	29491.6	28093.5	28093.5	28094.2	28103.9	28123.3	28203.2	28100.9	28093.5	28093.5	28914.8	28512
	911	33324.4	31527.8	29890.7	29890.7	29891.2	29898.3	29937.3	30026	29909.4	29890.7	29890.7	30813.6	30396.1		911	31342.7	29507.6	28077.3	28077.3	28078	28087.7	28107.2	28187.9	28084.8	28077.3	28077.3	28937.3	28488.2
	910.95	33300.7	31545.2	29873.1	29873.1	29873.6	29880.7	29919.9	30009.5	29892	29873.1	29873.1	30838.8	30369.4		910.95	31553.3	29525.2	28061.1	28061.1	28061.8	28071.5	28091.2	28172.5	28068.7	28061.1	28061.1	28961.1	28464.7
	910.9	33581.1	31564.5	29855.5	29855.5	29856	29863.2	29902.5	29993	29874.6	29855.5	29855.5	30865.5	30342.9		910.9	31352	29544.3	28044.9	28044.9	28045.6	28055.4	28075.1	28157.2	28052.5	28044.9	28044.9	28986.3	28441.3
	910.85	34040.7	31585.5	29837.9	29837.9	29838.4	29845.6	29885.1	29976.4	29857.1	29837.9	29837.9	30893.7	30316.6		910.85	31068.8	29565	28028.7	28028.7	28029.4	28039.2	28059	28141.9	28036.4	28028.7	28028.7	29012.9	28418.1
	910.8	33668.2	31608.2	29820.3	29820.3	29820.8	29828	29867.7	29959.9	29839.7	29820.3	29820.3	30923.4	30290.6		910.8	31637.9	29587.3	28012.5	28012.5	28013.2	28023.1	28043	28126.6	28020.3	28012.5	28012.5	29040.8	28395.1
	910.75	33358.6	31632.8	29802.7	29802.7	29803.2	29810.5	29850.3	29943.4	29822.3	29802.7	29802.7	30954.7	30264.8		910.75	31282.9	29611.2	27996.3	27996.3	27997	28006.9	28026.9	28111.3	28004.2	27996.3	27996.3	29070.2	28372.3
	910.7	34371	31659.1	29785.1	29785.1	29785.6	29792.9	29833	29926.9	29804.9	29785.1	29785.1	30987.5	30239.2		910.7	31728.6	29636.7	27980.1	27980.1	27980.8	27990.8	28010.9	28096	27988	27980.1	27980.1	29101	28349.7
	910.65	33933.2	31687.2	29767.5	29767.5	29768	29775.3	29815.6	29910.5	29787.4	29767.5	29767.5	31021.9	30213.8		910.65	31335.9	29663.8	27963.9	27963.9	27964.7	27974.6	27994.8	28080.7	27971.9	27963.9	27963.9	29133.2	28327.2
	910.6	34231.8	31717.2	29749.9	29749.9	29750.4	29757.8	29798.2	29894	29770	29749.9	29749.9	31058	30188.6		910.6	31560.7	29692.6	27947.7	27947.7	27948.5	27958.4	27978.7	28065.5	27955.8	27947.7	27947.7	29166.9	28304.8
	910.55	34117.6	31749	29732.3	29732.3	29732.8	29740.2	29780.8	29877.5	29752.6	29732.3	29732.3	31095.6	30163.6		910.55	31814.6	29722.9	27931.5	27931.5	27932.3	27942.3	27962.7	28050.2	27939.7	27931.5	27931.5	29202	28282.7
	910.5	33785.2	31782.6	29714.8	29714.8	29715.2	29722.6	29763.4	29861.1	29735.2	29714.8	29714.8	31134.8	30138.8		910.5	31299	29754.9	27915.3	27915.3	27916.1	27926.1	27946.6	28035	27923.5	27915.3	27915.3	29238.6	28260.6
	910.45	33601.3	31818	29697.2	29697.2	29697.6	29705.1	29746	29844.7	29717.8	29697.2	29697.2	31175.7	30114.1		910.45	31456.1	29788.4	27899.1	27899.1	27899.9	27910	27930.6	28019.7	27907.4	27899.1	27899.1	29276.7	28238.7
	910.4	33329.4	31855.3	29679.6	29679.6	29680	29687.5	29728.7	29828.3	29700.4	29679.6	29679.6	31218.2	30089.6		910.4	31220.9	29823.6	27882.9	27882.9	27883.7	27893.8	27914.5	28004.5	27891.3	27882.9	27882.9	29316.1	28217
	910.35	33244.9	31894.4	29662	29662	29662.4	29670	29711.3	29811.9	29683	29662	29662	31262.4	30065.3		910.35	31797.6	29860.5	27866.7	27866.7	27867.5	27877.7	27898.5	27989.3	27875.2	27866.7	27866.7	29357.2	28195.4
	910.3	33645.1	31935.4	29644.4	29644.4	29644.8	29652.4	29693.9	29795.5	29665.5	29644.4	29644.4	31308.2	30041.2		910.3	31825.2	29898.9	27850.5	27850.5	27851.3	27861.5	27882.4	27974.1	27859.1	27850.5	27850.5	29399.6	28173.9
	910.25	33646.2	31978.1	29626.8	29626.8	29627.2	29634.8	29676.5	29779.2	29648.1	29626.8	29626.8	31355.7	30017.2		910.25	31184.2	29938.9	27834.3	27834.3	27835.1	27845.3	27866.3	27958.9	27843	27834.3	27834.3	29443.4	28152.5
	910.2	34395.6	32022.7	29609.2	29609.2	29609.7	29617.2	29659.2	29762.8	29630.7	29609.2	29609.2	31404.8	29993.3		910.2	31546.2	29980.4	27818.1	27818.1	27818.9	27829.2	27850.3	27943.8	27826.8	27818.1	27818.1	29488.8	28131.3
	910.15	34369.1	32069.1	29591.6	29591.6	29592.1	29599.7	29641.8	29746.5	29613.3	29591.6	29591.6	31455.5	29969.7		910.15	32390.9	30023.6	27801.9	27801.9	27802.7	27813	27834.2	27928.6	27810.7	27801.9	27801.9	29535.5	28110.2
	910.1	33878.9	32117.3	29574	29574	29574.5	29582.1	29624.4	29730.2	29596	29574	29574	31508	29946.1		910.1	31412.5	30068.3	27785.7	27785.7	27786.5	27796.9	27818.2	27913.5	27794.6	27785.7	27785.7	29583.7	28089.2
	910.05	33834.1	32167.3	29556.4	29556.4	29556.9	29564.6	29607.1	29713.9	29578.6	29556.4	29556.4	31562	29922.7		910.05	31878.8	30114.5	27769.5	27769.5	27770.3	27780.7	27802.2	27898.3	27778.5	27769.5	27769.5	29633.3	28068.3
	910	34434.1	32219.1	29538.8	29538.8	29539.3	29547	29589.7	29697.6	29561.2	29538.8	29538.8	31617.7	29899.4		910	31813.7	30162.2	27753.3	27753.3	27754.1	27764.6	27786.1	27883.2	27762.4	27753.3	27753.3	29684.2	28047.5
	909.95	34527	32272.6	29521.2	29521.2	29521.7	29529.4	29572.3	29681.3	29543.8	29521.2	29521.2	31674.9	29876.3		909.95	31583.7	30211.4	27737.1	27737.1	27737.9	27748.4	27770.1	27868.1	27746.3	27737.1	27737.1	29736.5	28026.8
	909.9	34314.3	32327.8	29503.6	29503.6	29504.1	29511.9	29555	29665.1	29526.4	29503.6	29503.6	31733.8	29853.3		909.9	31353.5	30262	27720.9	27720.9	27721.7	27732.3	27754	27853	27730.2	27720.9	27720.9	29790.1	28006.2
	909.85	34160	32384.9	29486	29486	29486.5	29494.3	29537.6	29648.9	29509	29486	29486	31794.3	29830.4		909.85	31484.3	30314.1	27704.7	27704.7	27705.5	27716.1	27738	27838	27714.1	27704.7	27704.7	29845.1	27985.7
	909.8	33643.8	32443.5	29468.4	29468.4	29468.9	29476.7	29520.2	29632.7	29491.7	29468.4	29468.4	31856.2	29807.6		909.8	31793.6	30367.5	27688.5	27688.5	27689.3	27700	27721.9	27822.9	27698	27688.5	27688.5	29901.3	27965.3
	909.75	34275	32503.8	29450.8	29450.8	29451.3	29459.2	29502.9	29616.5	29474.3	29450.8	29450.8	31919.7	29784.9		909.75	31367.5	30422.3	27672.3	27672.3	27673.2	27683.8	27705.9	27807.8	27681.8	27672.3	27672.3	29958.7	27945
	909.7	33987.1	32565.7	29433.2	29433.2	29433.7	29441.6	29485.5	29600.3	29456.9	29433.2	29433.2	31984.6	29762.4		909.7	31122.5	30478.4	27656.1	27656.1	27657	27667.7	27689.8	27792.8	27665.8	27656.1	27656.1	30017.3	27924.8
	909.65	33764	32629.2	29415.6	29415.6	29416.1	29424	29468.2	29584.1	29439.5	29415.6	29415.6	32051	29740		909.65	31553.5	30535.7	27639.9	27639.9	27640.8	27651.5	27673.8	27777.8	27649.7	27639.9	27639.9	30077.1	27904.7
	909.6	34469	32694.3	29398	29398	29398.5	29406.5	29450.8	29568	29422.2	29398	29398	32119	29717.6		909.6	31424.6	30594.3	27623.7	27623.7	27624.6	27635.3	27657.8	27762.8	27633.5	27623.7	27623.7	30138	27884.7
	909.55	34487.8	32760.8	29380.4	29380.4	29380.9	29388.9	29433.5	29551.8	29404.8	29380.4	29380.4	32188.1	29695.4		909.55	31954.2	30654	27607.5	27607.5	27608.4	27619.2	27641.7	27747.8	27617.5	27607.5	27607.5	30200	27864.7
	909.5	34231.2	32828.8	29362.8	29362.8	29363.3	29371.4	29416.1	29535.8	29387.5	29362.8	29362.8	32258.6	29673.2		909.5	31822.6	30714.8	27591.3	27591.3	27592.2	27603	27625.7	27732.8	27601.4	27591.3	27591.3	30262.9	27844.9
	909.45	34787.1	32898.2	29345.2	29345.2	29345.8	29353.8	29398.8	29519.7	29370.1	29345.2	29345.2	32330.4	29651.2		909.45	32064.2	30776.7	27575.1	27575.1	27576	27586.9	27609.7	27717.9	27585.3	27575.1	27575.1	30326.8	27825.1
	909.4	34181.9	32968.9	29327.7	29327.7	29328.2	29336.2	29381.4	29503.6	29352.8	29327.7	29327.7	32403.4	29629.3		909.4	31923	30839.6	27559	27559	27559.8	27570.8	27593.6	27703	27569.2	27559	27559	30391.6	27805.3
	909.35	34475.6	33041.1	29310.1	29310.1	29310.6	29318.7	29364.1	29487.6	29335.4	29310.1	29310.1	32477.8	29607.4		909.35	31784.9	30903.4	27542.8	27542.8	27543.6	27554.6	27577.6	27688	27553.1	27542.8	27542.8	30457.3	27785.7
	909.3	34359.6	33114.3	29292.5	29292.5	29293	29301.1	29346.8	29471.5	29318.1	29292.5	29292.5	32553.1	29585.7		909.3	32343.9	30968.1	27526.5	27526.5	27527.4	27538.5	27561.5	27673.1	27537	27526.5	27526.5	30523.8	27766.1
	909.25	34657.1	33188.8	29274.9	29274.9	29275.4	29283.6	29329.4	29455.5	29300.7	29274.9	29274.9	32629.4	29564		909.25	31713.8	31033.5	27510.3	27510.3	27511.2	27522.3	27545.5	27658.2	27520.9	27510.3	27510.3	30590.9	27746.6
	909.2	34692.3	33264.3	29257.3	29257.3	29257.8	29266	29312.1	29439.5	29283.4	29257.3	29257.3	32706.8	29542.4		909.2	31965.1	31099.7	27494.2	27494.2	27495	27506.2	27529.5	27643.4	27504.8	27494.2	27494.2	30658.6	27727.2
	909.15	34351.2	33340.9	29239.7	29239.7	29240.2	29248.4	29294.7	29423.6	29266	29239.7	29239.7	32785.1	29520.9		909.15	31992.7	31166.5	27478	27478	27478.8	27490	27513.5	27628.5	27488.7	27478	27478	30726.9	27707.8
	909.1	33909.9	33418.5	29222.1	29222.1	29222.6	29230.9	29277.4	29407.7	29248.7	29222.1	29222.1	32864.3	29499.4		909.1	32326.6	31234	27461.8	27461.8	27462.6	27473.8	27497.4	27613.7	27472.6	27461.8	27461.8	30795.8	27688.5
	909.05	34208.8	33497	29204.5	29204.5	29205	29213.3	29260.1	29391.7	29231.4	29204.5	29204.5	32944.3	29478.1		909.05	32595	31301.9	27445.6	27445.6	27446.4	27457.7	27481.4	27598.9	27456.5	27445.6	27445.6	30865	27669.2
	909	34273.9	33576.2	29186.9	29186.9	29187.4	29195.8	29242.7	29375.8	29214.1	29186.9	29186.9	33024.9	29456.8		909	32028.3	31370.1	27429.4	27429.4	27430.2	27441.5	27465.4	27584.1	27440.5	27429.4	27429.4	30934.5	27650.1
	908.95	34308.6	33656.1	29169.3	29169.3	29169.8	29178.2	29225.4	29360	29196.8	29169.3	29169.3	33106.2	29435.6		908.95	31813.2	31438.8	27413.2	27413.2	27414	27425.4	27449.4	27569.3	27424.4	27413.2	27413.2	31004.3	27630.9
	908.9	34939.3	33736.7	29151.7	29151.7	29152.2	29160.6	29208.1	29344.1	29179.5	29151.7	29151.7	33187.9	29414.5		908.9	31918.4	31507.6	27397	27397	27397.9	27409.2	27433.3	27554.5	27408.3	27397	27397	31074.2	27611.9
	908.85	34979.8	33818	29134.1	29134.1	29134.6	29143.1	29190.7	29328.3	29162.2	29134.1	29134.1	33270.3	29393.4		908.85	31988.5	31576.7	27380.8	27380.8	27381.7	27393.1	27417.3	27539.8	27392.2	27380.8	27380.8	31144.3	27592.9
	908.8	34631.2	33899.6	29116.5	29116.5	29117	29125.5	29173.4	29312.5	29144.8	29116.5	29116.5	33352.9	29372.4		908.8	32819.8	31645.7	27364.6	27364.6	27365.5	27377	27401.3	27525.1	27376.2	27364.6	27364.6	31214.3	27573.9
	908.75	34863.4	33981.6	29098.9	29098.9	29099.4	29108	29156.1	29296.8	29127.5	29098.9	29098.9	33435.8	29351.5		908.75	33089	31714.7	27348.4	27348.4	27349.3	27360.8	27385.3	27510.4	27360.1	27348.4	27348.4	31284.1	27555
	908.7	35125.8	34063.9	29081.3	29081.3	29081.8	29090.4	29138.8	29281	29110.3	29081.3	29081.3	33518.9	29330.6		908.7	32480.3	31783.6	27332.2	27332.2	27333.1	27344.7	27369.3	27495.7	27344	27332.2	27332.2	31353.8	27536.2
	908.65	35317.3	34146.3	29063.7	29063.7	29064.3	29072.8	29121.5	29265.3	29093	29063.7	29063.8	33602	29309.8		908.65	32728.8	31852.2	27316	27316	27316.9	27328.5	27353.2	27481.1	27328	27316	27316	31423.1	27517.3
	908.6	34971.7	34228.9	29046.1	29046.1	29046.7	29055.3	29104.1	29249.6	29075.7	29046.1	29046.2	33685.2	29289.1		908.6	33123.6	31920.7	27299.8	27299.8	27300.7	27312.4	27337.2	27466.5	27311.9	27299.8	27299.8	31492.1	27498.6
	908.55	35570.7	34311.4	29028.5	29028.5	29029.1	29037.7	29086.8	29233.9	29058.4	29028.5	29028.6	33768.2	29268.4		908.55	33027.3	31988.5	27283.6	27283.6	27284.5	27296.2	27321.2	27451.8	27295.8	27283.6	27283.6	31560.5	27479.9
	908.5	35668.9	34393.8	29010.9	29010.9	29011.5	29020.2	29069.5	29218.3	29041.1	29010.9	29011	33851	29247.8		908.5	32766.3	32055.8	27267.4	27267.4	27268.3	27280.1	27305.2	27437.3	27279.8	27267.4	27267.4	31628.3	27461.2
	908.45	36477.9	34475.9	28993.3	28993.3	28993.9	29002.6	29052.2	29202.7	29023.9	28993.3	28993.4	33933.4	29227.2		908.45	32810.5	32122.5	27251.2	27251.2	27252.1	27263.9	27289.2	27422.7	27263.7	27251.2	27251.2	31695.4	27442.6
	908.4	36207.9	34557.6	28975.8	28975.8	28976.3	28985	29034.9	29187.1	29006.6	28975.8	28975.8	34015.4	29206.7		908.4	33267.4	32188.5	27235	27235	27235.9	27247.8	27273.2	27408.2	27247.7	27235	27235	31761.7	27424
	908.35	35680.4	34639.1	28958.2	28958.2	28958.7	28967.5	29017.6	29171.5	28989.3	28958.2	28958.2	34097	29186.2		908.35	32830.8	32253.7	27218.8	27218.8	27219.7	27231.6	27257.2	27393.7	27231.6	27218.8	27218.8	31827.2	27405.5
	908.3	35375.9	34719.8	28940.6	28940.6	28941.1	28949.9	29000.3	29156	28972.1	28940.6	28940.7	34177.8	29165.8		908.3	33460.1	32317.9	27202.6	27202.6	27203.5	27215.5	27241.2	27379.2	27215.6	27202.6	27202.6	31891.5	27387
	908.25	35783.6	34799.9	28923	28923	28923.5	28932.4	28983	29140.5	28954.8	28923	28923.1	34257.8	29145.5		908.25	33118.6	32381	27186.4	27186.4	27187.3	27199.3	27225.2	27364.7	27199.5	27186.4	27186.4	31954.7	27368.6
	908.2	35597.2	34879.2	28905.4	28905.4	28905.9	28914.8	28965.7	29125.1	28937.6	28905.4	28905.5	34337	29125.2		908.2	33423.8	32442.9	27170.2	27170.2	27171.1	27183.2	27209.2	27350.3	27183.5	27170.2	27170.2	32016.7	27350.2
	908.15	35611	34957.6	28887.8	28887.8	28888.3	28897.3	28948.4	29109.6	28920.4	28887.8	28888	34415.1	29104.9		908.15	33281.1	32503.6	27154	27154	27155	27167.1	27193.2	27335.8	27167.4	27154	27154	32077.4	27331.8
	908.1	35779.9	35035.1	28870.2	28870.2	28870.7	28879.7	28931.1	29094.2	28903.2	28870.2	28870.4	34492.3	29084.7		908.1	33446.3	32563	27137.8	27137.8	27138.8	27150.9	27177.2	27321.5	27151.4	27137.8	27137.8	32136.7	27313.5
	908.05	36101.6	35111.4	28852.6	28852.6	28853.1	28862.2	28913.8	29078.9	28885.9	28852.6	28852.9	34568.1	29064.5		908.05	33149	32620.8	27121.6	27121.6	27122.6	27134.8	27161.2	27307.1	27135.4	27121.6	27121.6	32194.3	27295.2
	908	36882.2	35186.4	28835	28835	28835.5	28844.6	28896.5	29063.5	28868.7	28835	28835.3	34642.6	29044.4		908	33680.3	32677.1	27105.4	27105.4	27106.4	27118.6	27145.2	27292.8	27119.3	27105.4	27105.4	32250.4	27277
	907.95	36332.5	35260	28817.4	28817.4	28818	28827	28879.2	29048.2	28851.5	28817.4	28817.8	34715.6	29024.4		907.95	33653.9	32731.7	27089.2	27089.2	27090.2	27102.5	27129.2	27278.5	27103.3	27089.2	27089.2	32304.7	27258.8
	907.9	35986.2	35332.2	28799.8	28799.8	28800.4	28809.5	28861.9	29033	28834.3	28799.8	28800.3	34787.1	29004.3		907.9	33795.1	32784.6	27073	27073	27074	27086.3	27113.2	27264.2	27087.3	27073	27073	32357.1	27240.6
	907.85	35848.8	35403	28782.2	28782.2	28782.8	28791.9	28844.7	29017.8	28817.1	28782.2	28782.8	34857	28984.3		907.85	33847.5	32835.6	27056.8	27056.8	27057.8	27070.2	27097.2	27250	27071.2	27056.8	27056.8	32407.7	27222.5
	907.8	36443.4	35471.9	28764.6	28764.6	28765.2	28774.4	28827.4	29002.5	28799.9	28764.6	28765.3	34925	28964.4		907.8	34200.4	32884.6	27040.6	27040.6	27041.6	27054.1	27081.2	27235.7	27055.2	27040.6	27040.6	32456.2	27204.4
	907.75	36600.7	35539.1	28747	28747	28747.6	28756.8	28810.1	28987.4	28782.8	28747	28747.8	34991.2	28944.5		907.75	33719.2	32931.5	27024.4	27024.4	27025.4	27037.9	27065.2	27221.5	27039.2	27024.4	27024.4	32502.5	27186.3
	907.7	37182.6	35604.3	28729.4	28729.4	28730	28739.3	28792.8	28972.3	28765.6	28729.4	28730.4	35055.3	28924.6		907.7	34128.9	32976.3	27008.2	27008.2	27009.2	27021.8	27049.2	27207.4	27023.2	27008.2	27008.2	32546.7	27168.2
	907.65	36230.4	35667.6	28711.8	28711.8	28712.4	28721.7	28775.5	28957.2	28748.4	28711.8	28713	35117.3	28904.8		907.65	33817.6	33018.8	26992	26992	26993	27005.7	27033.2	27193.3	27007.2	26992	26992.1	32588.5	27150.2
	907.6	36648.4	35728.8	28694.2	28694.2	28694.8	28704.2	28758.3	28942.2	28731.2	28694.2	28695.6	35177.1	28885		907.6	33989.9	33059.1	26975.8	26975.8	26976.8	26989.5	27017.2	27179.2	26991.2	26975.8	26975.9	32628	27132.2
	907.55	36372	35787.7	28676.6	28676.6	28677.2	28686.6	28741	28927.2	28714.1	28676.6	28678.2	35234.6	28865.3		907.55	33839.4	33096.9	26959.6	26959.6	26960.6	26973.4	27001.2	27165.1	26975.2	26959.6	26959.7	32664.9	27114.3
	907.5	36392	35844.4	28659	28659	28659.6	28669.1	28723.7	28912.2	28697	28659	28660.9	35289.6	28845.6		907.5	33942.5	33132.3	26943.5	26943.5	26944.4	26957.2	26985.3	27151.1	26959.2	26943.5	26943.5	32699.3	27096.4
	907.45	37112.4	35898.6	28641.4	28641.4	28642	28651.5	28706.5	28897.3	28679.8	28641.4	28643.6	35342.1	28825.9		907.45	33817.7	33165	26927.2	26927.2	26928.2	26941.1	26969.3	27137.1	26943.2	26927.2	26927.3	32731.1	27078.5
	907.4	37049.3	35950.4	28623.8	28623.8	28624.4	28634	28689.2	28882.4	28662.7	28623.8	28626.4	35391.9	28806.2		907.4	33954.3	33195.2	26911	26911	26912	26925	26953.3	27123.2	26927.2	26911	26911.1	32760.1	27060.6
	907.35	37175.8	35999.6	28606.2	28606.2	28606.8	28616.4	28671.9	28867.6	28645.6	28606.2	28609.2	35439.2	28786.6		907.35	34439	33222.6	26894.9	26894.9	26895.8	26908.8	26937.3	27109.3	26911.2	26894.9	26894.9	32786.5	27042.8
	907.3	36592.8	36046.2	28588.7	28588.7	28589.2	28598.9	28654.7	28852.8	28628.5	28588.7	28592.2	35483.5	28767.1		907.3	33983.9	33247.3	26878.7	26878.7	26879.7	26892.7	26921.4	27095.4	26895.2	26878.7	26878.7	32809.9	27025
	907.25	37340.1	36090	28571.1	28571.1	28571.7	28581.3	28637.4	28838	28611.4	28571.1	28575.1	35524.9	28747.5		907.25	33741.3	33269.1	26862.5	26862.5	26863.5	26876.5	26905.4	27081.5	26879.2	26862.5	26862.6	32830.4	27007.2
	907.2	37348.6	36131	28553.5	28553.5	28554	28563.8	28620.2	28823.3	28594.3	28553.5	28558.2	35563.4	28728		907.2	34219.4	33288	26846.3	26846.3	26847.3	26860.4	26889.4	27067.7	26863.2	26846.3	26846.4	32848	26989.4
	907.15	37447.5	36169.1	28535.9	28535.9	28536.5	28546.2	28602.9	28808.7	28577.2	28535.9	28541.4	35598.8	28708.5		907.15	34602.9	33304	26830.1	26830.1	26831.1	26844.3	26873.5	27054	26847.3	26830.1	26830.2	32862.5	26971.7
	907.1	36832.3	36204.4	28518.3	28518.3	28518.9	28528.7	28585.7	28794.1	28560.1	28518.3	28524.7	35631.1	28689.1		907.1	34353.5	33317.1	26813.9	26813.9	26814.9	26828.1	26857.5	27040.3	26831.3	26813.9	26814.1	32874.1	26954
	907.05	37017.9	36236.6	28500.7	28500.7	28501.3	28511.1	28568.4	28779.5	28543.1	28500.7	28508.1	35660.2	28669.7		907.05	34495.3	33327.1	26797.7	26797.7	26798.7	26812	26841.5	27026.6	26815.3	26797.7	26797.9	32882.4	26936.3
	907	37644.7	36265.8	28483.1	28483.1	28483.7	28493.5	28551.2	28765	28526	28483.1	28491.7	35685.9	28650.3		907	33758.7	33334	26781.5	26781.5	26782.5	26795.9	26825.5	27012.9	26799.4	26781.5	26781.8	32887.7	26918.6
	906.95	37365.6	36291.9	28465.5	28465.5	28466.1	28476	28534	28750.6	28509	28465.5	28475.4	35708.4	28630.9		906.95	33836.1	33337.8	26765.3	26765.3	26766.3	26779.7	26809.6	26999.3	26783.4	26765.3	26765.7	32889.7	26901
	906.9	37315.4	36314.9	28447.9	28447.9	28448.5	28458.5	28516.7	28736.2	28492	28447.9	28459.3	35727.4	28611.6		906.9	33516.7	33338.5	26749.1	26749.1	26750.1	26763.6	26793.6	26985.8	26767.5	26749.1	26749.5	32888.6	26883.4
	906.85	37280.2	36334.8	28430.3	28430.3	28430.9	28440.9	28499.5	28721.9	28474.9	28430.3	28443.4	35743.1	28592.2		906.85	33865.1	33336.1	26732.9	26732.9	26733.9	26747.5	26777.7	26972.3	26751.5	26732.9	26733.4	32884.2	26865.8
	906.8	37094.1	36351.4	28412.7	28412.7	28413.3	28423.4	28482.3	28707.6	28457.9	28412.7	28427.8	35755.2	28573		906.8	33590.4	33330.6	26716.7	26716.7	26717.7	26731.3	26761.7	26958.8	26735.6	26716.7	26717.4	32876.6	26848.2
	906.75	37234	36364.9	28395.1	28395.1	28395.7	28405.8	28465	28693.3	28440.9	28395.1	28412.4	35763.7	28553.7		906.75	33797.3	33321.8	26700.5	26700.5	26701.5	26715.2	26745.8	26945.4	26719.7	26700.5	26701.3	32865.7	26830.7
	906.7	37147.4	36375.3	28377.5	28377.5	28378.1	28388.3	28447.8	28679.2	28424	28377.5	28397.4	35768.7	28534.5		906.7	33379.2	33309.9	26684.3	26684.3	26685.3	26699.1	26729.8	26932	26703.7	26684.3	26685.3	32851.6	26813.1
	906.65	36709.7	36382.4	28359.9	28359.9	28360.5	28370.7	28430.6	28665	28407	28359.9	28382.6	35770	28515.3		906.65	33633.7	33294.8	26668.1	26668.1	26669.2	26682.9	26713.8	26918.7	26687.8	26668.1	26669.3	32834.1	26795.6
	906.6	36823.5	36386.4	28342.3	28342.3	28342.9	28353.2	28413.4	28651	28390	28342.3	28368.3	35767.7	28496.1		906.6	33207.3	33276.6	26651.9	26651.9	26653	26666.8	26697.9	26905.5	26671.9	26651.9	26653.4	32813.4	26778.1
	906.55	36395.7	36387.2	28324.7	28324.7	28325.3	28335.6	28396.2	28637	28373.1	28324.7	28354.3	35761.8	28476.9		906.55	33471.4	33255.3	26635.7	26635.7	26636.8	26650.7	26682	26892.2	26656	26635.7	26637.5	32789.4	26760.6
	906.5	36370	36384.9	28307.1	28307.1	28307.8	28318.1	28379	28623.1	28356.2	28307.1	28340.9	35752.1	28457.8		906.5	33611.8	33230.8	26619.5	26619.5	26620.6	26634.5	26666	26879.1	26640.1	26619.5	26621.7	32762.2	26743.2
	906.45	36817.1	36379.5	28289.5	28289.5	28290.2	28300.5	28361.7	28609.2	28339.2	28289.5	28327.9	35738.8	28438.7		906.45	33500.4	33203.3	26603.3	26603.3	26604.4	26618.4	26650.1	26866	26624.2	26603.3	26605.9	32731.7	26725.8
	906.4	36505.4	36371.1	28271.9	28271.9	28272.6	28283	28344.5	28595.4	28322.3	28271.9	28315.5	35721.8	28419.6		906.4	33500.4	33172.7	26587.1	26587.1	26588.2	26602.3	26634.1	26852.9	26608.3	26587.1	26590.2	32698.1	26708.3
	906.35	36697.3	36359.7	28254.3	28254.3	28255	28265.4	28327.3	28581.7	28305.4	28254.3	28303.7	35701	28400.5		906.35	33018.5	33139.1	26570.9	26570.9	26572	26586.1	26618.2	26839.9	26592.4	26570.9	26574.7	32661.2	26690.9
	906.3	35919.2	36345.4	28236.8	28236.8	28237.4	28247.9	28310.1	28568	28288.6	28236.8	28292.7	35676.6	28381.5		906.3	33314.5	33102.5	26554.7	26554.7	26555.8	26570	26602.2	26827	26576.5	26554.7	26559.2	32621.2	26673.6
	906.25	35885.1	36328.4	28219.2	28219.2	28219.8	28230.3	28292.9	28554.4	28271.7	28219.2	28282.3	35648.4	28362.5		906.25	33101.8	33063	26538.5	26538.5	26539.6	26553.9	26586.3	26814.1	26560.7	26538.5	26543.8	32578	26656.2
	906.2	36568.4	36308.6	28201.6	28201.6	28202.2	28212.8	28275.7	28540.9	28254.9	28201.6	28272.9	35616.6	28343.5		906.2	32616.3	33020.8	26522.3	26522.3	26523.4	26537.8	26570.4	26801.3	26544.8	26522.3	26528.7	32531.8	26638.9
	906.15	36629.7	36286.1	28184	28184	28184.6	28195.2	28258.5	28527.5	28238	28184	28264.3	35581.2	28324.5		906.15	32964.2	32975.7	26506.1	26506.1	26507.2	26521.6	26554.5	26788.5	26529	26506.1	26513.7	32482.6	26621.5
	906.1	35785.8	36261.2	28166.4	28166.4	28167	28177.7	28241.4	28514.1	28221.2	28166.4	28256.8	35542.1	28305.5		906.1	32714.4	32927.9	26489.9	26489.9	26491	26505.5	26538.5	26775.8	26513.1	26489.9	26498.9	32430.3	26604.2
	906.05	35939.3	36233.9	28148.8	28148.8	28149.4	28160.2	28224.2	28500.8	28204.4	28148.8	28250.3	35499.4	28286.6		906.05	32430.7	32877.6	26473.7	26473.7	26474.8	26489.4	26522.6	26763.2	26497.3	26473.7	26484.3	32375.2	26586.9
	906	35995.1	36204.3	28131.2	28131.2	28131.8	28142.6	28207	28487.6	28187.7	28131.2	28245.1	35453.2	28267.7		906	32177.7	32824.8	26457.5	26457.5	26458.6	26473.2	26506.7	26750.6	26481.4	26457.5	26470	32317.2	26569.6
	905.95	36194.9	36172.7	28113.6	28113.6	28114.2	28125.1	28189.8	28474.5	28170.9	28113.6	28241.1	35403.4	28248.8		905.95	32469.5	32769.6	26441.3	26441.3	26442.5	26457.1	26490.8	26738.1	26465.6	26441.3	26456	32256.5	26552.4
	905.9	35647.3	36139.2	28096	28096	28096.6	28107.5	28172.7	28461.4	28154.2	28096	28238.6	35350.2	28229.9		905.9	32678.5	32712.2	26425.1	26425.1	26426.3	26441	26474.8	26725.7	26449.8	26425.1	26442.4	32193	26535.1
	905.85	36262.3	36103.9	28078.4	28078.4	28079	28090	28155.5	28448.5	28137.4	28078.4	28237.6	35293.5	28211		905.85	32184.2	32652.5	26408.9	26408.9	26410.1	26424.9	26458.9	26713.4	26434	26408.9	26429.2	32126.8	26517.9
	905.8	36294	36067	28060.8	28060.8	28061.5	28072.5	28138.3	28435.6	28120.7	28060.8	28238.3	35233.6	28192.2		905.8	31839.3	32590.9	26392.7	26392.7	26393.9	26408.8	26443	26701.1	26418.2	26392.7	26416.4	32058	26500.7
	905.75	35944.4	36028.8	28043.2	28043.2	28043.9	28054.9	28121.2	28422.8	28104.1	28043.2	28240.7	35170.3	28173.3		905.75	32526.7	32527.4	26376.5	26376.5	26377.7	26392.6	26427.1	26688.9	26402.4	26376.5	26404.2	31986.8	26483.5
	905.7	35396.3	35989.4	28025.6	28025.6	28026.3	28037.4	28104	28410.1	28087.4	28025.6	28245.1	35103.8	28154.5		905.7	31863	32462.2	26360.3	26360.3	26361.5	26376.5	26411.2	26676.8	26386.7	26360.3	26392.6	31913.2	26466.3
	905.65	36010.3	35949	28008	28008	28008.7	28019.8	28086.8	28397.5	28070.8	28008	28251.6	35034.1	28135.7		905.65	31764.2	32395.4	26344.2	26344.2	26345.3	26360.4	26395.3	26664.7	26370.9	26344.2	26381.6	31837.2	26449.1
	905.6	35736.3	35907.9	27990.4	27990.4	27991.1	28002.3	28069.7	28385.1	28054.2	27990.4	28260.3	34961.3	28117		905.6	31556.2	32327.2	26328	26328	26329.1	26344.3	26379.4	26652.8	26355.1	26328	26371.4	31758.9	26431.9
	905.55	36369.7	35866.4	27972.8	27972.8	27973.5	27984.7	28052.5	28372.7	28037.6	27972.8	28271.4	34885.6	28098.2		905.55	31932.2	32257.9	26311.8	26311.8	26312.9	26328.1	26363.5	26640.9	26339.4	26311.8	26362	31678.5	26414.8
	905.5	35325.4	35824.6	27955.2	27955.2	27955.9	27967.2	28035.4	28360.4	28021	27955.2	28285	34806.9	28079.4		905.5	32192.2	32187.5	26295.6	26295.6	26296.7	26312	26347.6	26629.1	26323.7	26295.6	26353.6	31596.1	26397.6
	905.45	35884.2	35782.8	27937.6	27937.6	27938.3	27949.7	28018.3	28348.2	28004.5	27937.6	28301.3	34725.4	28060.7		905.45	32054.4	32116.4	26279.4	26279.4	26280.5	26295.9	26331.7	26617.4	26308	26279.4	26346.3	31511.8	26380.5
	905.4	35668.1	35741.4	27920	27920	27920.7	27932.1	28001.1	28336.1	27987.9	27920	28320.5	34641.1	28042		905.4	31183.8	32044.8	26263.2	26263.2	26264.3	26279.8	26315.8	26605.8	26292.2	26263.2	26340.1	31425.5	26363.4
	905.35	35683.2	35700.4	27902.4	27902.4	27903.1	27914.6	27984	28324.2	27971.4	27902.4	28342.7	34554.1	28023.3		905.35	31717.2	31972.7	26247	26247	26248.1	26263.7	26299.9	26594.3	26276.5	26247	26335.2	31337.4	26346.3
	905.3	35544.1	35660.3	27884.8	27884.8	27885.5	27897	27966.9	28312.3	27955	27884.8	28368.1	34464.7	28004.6		905.3	31792.9	31900.6	26230.8	26230.8	26232	26247.5	26284	26582.8	26260.9	26230.8	26331.8	31247.7	26329.2
	905.25	35607.1	35621.2	27867.2	27867.2	27867.9	27879.5	27949.7	28300.6	27938.5	27867.2	28397	34372.8	27985.9		905.25	31764.1	31828.6	26214.6	26214.6	26215.8	26231.4	26268.1	26571.5	26245.2	26214.6	26330	31156.5	26312.1
	905.2	35099.3	35583.6	27849.7	27849.7	27850.3	27862	27932.6	28289	27922.1	27849.7	28429.4	34278.5	27967.3		905.2	31410.1	31757.1	26198.4	26198.4	26199.6	26215.3	26252.2	26560.3	26229.5	26198.4	26329.9	31063.8	26295.1
	905.15	35324.4	35547.6	27832.1	27832.1	27832.8	27844.4	27915.5	28277.5	27905.7	27832.1	28465.5	34181.9	27948.6		905.15	31072.2	31686.3	26182.2	26182.2	26183.4	26199.2	26236.3	26549.2	26213.9	26182.2	26331.8	30969.7	26278
	905.1	35334.6	35513.6	27814.5	27814.5	27815.2	27826.9	27898.4	28266.1	27889.4	27814.5	28505.7	34083.2	27930		905.1	31706.7	31616.4	26166	26166	26167.2	26183.1	26220.5	26538.2	26198.3	26166	26335.8	30874.3	26261
	905.05	35533.1	35481.8	27796.9	27796.9	27797.6	27809.4	27881.3	28254.9	27873.1	27796.9	28549.8	33982.4	27911.4		905.05	30871.6	31547.9	26149.8	26149.8	26151	26167	26204.6	26527.3	26182.7	26149.8	26342.1	30777.8	26243.9
	905	35670.2	35452.5	27779.3	27779.3	27780	27791.8	27864.2	28243.8	27856.8	27779.3	28598.2	33879.8	27892.8		905	30925.6	31481	26133.6	26133.6	26134.8	26150.8	26188.7	26516.5	26167.1	26133.6	26350.9	30680.3	26226.9
	904.95	35447.6	35426	27761.7	27761.7	27762.4	27774.3	27847.1	28232.9	27840.5	27761.7	28651.1	33775.3	27874.2		904.95	31545.4	31416	26117.4	26117.4	26118.6	26134.7	26172.8	26505.8	26151.5	26117.4	26362.5	30581.8	26209.9
	904.9	35402	35402.6	27744.1	27744.1	27744.8	27756.8	27830	28222	27824.3	27744.1	28708.5	33669.1	27855.6		904.9	31002.5	31353.3	26101.2	26101.2	26102.4	26118.6	26157	26495.2	26136	26101.2	26376.9	30482.5	26192.9
	904.85	35781.6	35382.5	27726.5	27726.5	27727.2	27739.2	27812.9	28211.4	27808.2	27726.5	28770.8	33561.3	27837.1		904.85	31924.5	31293.1	26085	26085	26086.2	26102.5	26141.1	26484.8	26120.4	26085	26394.6	30382.4	26175.9
	904.8	35196.9	35366.1	27708.9	27708.9	27709.6	27721.7	27795.8	28200.9	27792	27708.9	28837.8	33452	27818.5		904.8	31827.3	31235.8	26068.8	26068.8	26070	26086.4	26125.2	26474.5	26104.9	26068.8	26415.6	30281.8	26158.9
	904.75	35687.3	35353.4	27691.3	27691.3	27692	27704.2	27778.7	28190.5	27775.9	27691.3	28909.8	33341.4	27800		904.75	30980	31181.8	26052.6	26052.6	26053.8	26070.3	26109.4	26464.4	26089.4	26052.6	26440.2	30180.5	26142
	904.7	35329.9	35344.8	27673.7	27673.7	27674.4	27686.6	27761.6	28180.3	27759.8	27673.7	28986.9	33229.5	27781.5		904.7	30926.6	31131.5	26036.4	26036.4	26037.7	26054.2	26093.5	26454.3	26073.9	26036.4	26468.7	30078.9	26125
	904.65	35320	35340.4	27656.1	27656.1	27656.8	27669.1	27744.6	28170.3	27743.8	27656.1	29069.2	33116.5	27762.9		904.65	31167.7	31085	26020.2	26020.2	26021.5	26038	26077.7	26444.4	26058.5	26020.2	26501.4	29977	26108.1
	904.6	35490	35340.6	27638.5	27638.5	27639.2	27651.6	27727.5	28160.4	27727.8	27638.5	29156.8	33002.3	27744.4		904.6	31185.4	31042.9	26004	26004	26005.3	26021.9	26061.8	26434.7	26043	26004	26538.4	29874.6	26091.1
	904.55	35628.3	35345.4	27620.9	27620.9	27621.7	27634	27710.4	28150.7	27711.9	27620.9	29249.7	32887.3	27725.9		904.55	30707.9	31005.4	25987.8	25987.8	25989.1	26005.8	26046	26425	26027.6	25987.8	26580	29772.3	26074.2
	904.5	35532.2	35355	27603.3	27603.3	27604.1	27616.5	27693.4	28141.2	27696	27603.3	29348	32771.6	27707.5		904.5	31289	30972.8	25971.6	25971.6	25972.9	25989.7	26030.2	26415.6	26012.2	25971.6	26626.3	29669.9	26057.3
	904.45	35669.7	35369.5	27585.7	27585.7	27586.5	27599	27676.3	28131.9	27680.2	27585.7	29451.6	32655.1	27689		904.45	31025.7	30945.6	25955.4	25955.4	25956.7	25973.6	26014.3	26406.3	25996.9	25955.4	26677.8	29567.6	26040.4
	904.4	35415.5	35389.1	27568.1	27568.1	27568.9	27581.4	27659.3	28122.8	27664.4	27568.1	29560.6	32538.1	27670.5		904.4	31625.1	30923.9	25939.2	25939.2	25940.5	25957.5	25998.5	26397.1	25981.5	25939.2	26734.5	29465.4	26023.5
	904.35	35571.6	35413.8	27550.5	27550.5	27551.3	27563.9	27642.2	28113.8	27648.7	27550.5	29675.1	32420.4	27652.1		904.35	31424	30908.1	25923	25923	25924.3	25941.4	25982.7	26388.2	25966.2	25923	26796.7	29363.3	26006.6
	904.3	35864.1	35443.7	27532.9	27532.9	27533.7	27546.4	27625.2	28105.1	27633	27532.9	29794.7	32302.5	27633.7		904.3	31315.8	30898.5	25906.8	25906.8	25908.1	25925.3	25966.8	26379.4	25950.9	25906.8	26864.5	29261.6	25989.7
	904.25	35498.6	35478.7	27515.3	27515.3	27516.1	27528.8	27608.2	28096.6	27617.3	27515.3	29919.5	32184.4	27615.2		904.25	31925.2	30895.2	25890.6	25890.6	25891.9	25909.2	25951	26370.7	25935.7	25890.6	26938	29160.3	25972.8
	904.2	35713.6	35519	27497.8	27497.8	27498.5	27511.3	27591.1	28088.2	27601.8	27497.8	30049.3	32066.1	27596.8		904.2	31065.1	30898.6	25874.4	25874.4	25875.7	25893.1	25935.2	26362.3	25920.5	25874.4	27017.5	29059.5	25955.9
	904.15	34977.4	35564.3	27480.2	27480.2	27480.9	27493.8	27574.1	28080.2	27586.2	27480.2	30184	31947.8	27578.4		904.15	31275.5	30908.8	25858.2	25858.2	25859.5	25877	25919.3	26354	25905.3	25858.2	27103	28959.2	25939.1
	904.1	35520.3	35614.9	27462.5	27462.5	27463.3	27476.3	27557.1	28072.3	27570.8	27462.5	30323.5	31829.4	27560		904.1	31047.9	30926	25842	25842	25843.3	25860.9	25903.5	26346	25890.1	25842	27194.8	28859.4	25922.2
	904.05	35244.6	35670.2	27445	27445	27445.7	27458.7	27540.1	28064.7	27555.4	27445	30467.4	31711.3	27541.6		904.05	31191.8	30950.2	25825.8	25825.8	25827.2	25844.8	25887.7	26338.1	25875	25825.8	27292.5	28760.4	25905.4
	904	35500.7	35730.4	27427.4	27427.4	27428.1	27441.2	27523.1	28057.3	27540.1	27427.4	30615.5	31593.4	27523.2		904	31408.3	30981.6	25809.6	25809.6	25811	25828.7	25871.9	26330.4	25859.9	25809.6	27396.5	28662.2	25888.5
	903.95	36038.6	35795.2	27409.8	27409.8	27410.5	27423.7	27506.1	28050.2	27524.9	27409.8	30767.5	31475.8	27504.9		903.95	31486.8	31020.2	25793.4	25793.4	25794.8	25812.5	25856.1	26323	25844.8	25793.5	27506.5	28564.8	25871.7
	903.9	35863.5	35864.4	27392.2	27392.2	27393	27406.2	27489.1	28043.3	27509.7	27392.2	30923.2	31358.7	27486.5		903.9	31357.9	31066	25777.2	25777.2	25778.6	25796.5	25840.3	26315.7	25829.8	25777.2	27622.6	28468.3	25854.9
	903.85	35765.4	35937.8	27374.6	27374.6	27375.4	27388.6	27472.1	28036.7	27494.6	27374.6	31082.3	31242	27468.2		903.85	31849.7	31119	25761	25761	25762.4	25780.3	25824.5	26308.7	25814.8	25761.1	27744.7	28372.6	25838.1
	903.8	35476.7	36014.9	27357	27357	27357.8	27371.1	27455.1	28030.4	27479.6	27357	31244	31126	27449.8		903.8	32297.1	31178.9	25744.8	25744.8	25746.2	25764.2	25808.7	26302	25799.9	25744.9	27872.4	28278	25821.3
	903.75	35794.8	36095.5	27339.4	27339.4	27340.2	27353.6	27438.1	28024.4	27464.6	27339.4	31408.2	31010.6	27431.5		903.75	31623.2	31245.6	25728.7	25728.7	25730	25748.2	25792.9	26295.4	25785	25728.7	28005.6	28184.5	25804.5
	903.7	36604.2	36179.2	27321.8	27321.8	27322.6	27336.1	27421.1	28018.6	27449.8	27321.8	31574.3	30896	27413.2		903.7	31596.1	31319	25712.5	25712.5	25713.8	25732	25777.2	26289.2	25770.2	25712.5	28144	28092.1	25787.7
	903.65	35904.1	36265.7	27304.2	27304.2	27305	27318.5	27404.2	28013.2	27435	27304.2	31742	30782.3	27394.9		903.65	31515.2	31398.7	25696.3	25696.3	25697.6	25716	25761.4	26283.2	25755.4	25696.3	28287.2	28000.8	25770.9
	903.6	36077.6	36354.6	27286.6	27286.6	27287.4	27301	27387.2	28008.1	27420.4	27286.6	31910.8	30669.4	27376.6		903.6	31184.9	31484.5	25680.1	25680.1	25681.4	25699.8	25745.6	26277.4	25740.7	25680.2	28435.1	27910.6	25754.1
	903.55	36421.1	36445.2	27269	27269	27269.8	27283.5	27370.2	28003.3	27405.8	27269	32079.8	30557.5	27358.3		903.55	31438.5	31575.7	25663.9	25663.9	25665.2	25683.8	25729.8	26272	25726	25664	28586.8	27821.7	25737.3
	903.5	35983.3	36537.2	27251.4	27251.4	27252.2	27266	27353.3	27998.9	27391.3	27251.5	32248.7	30446.7	27340		903.5	31993.9	31672.1	25647.7	25647.7	25649.1	25667.7	25714	26266.8	25711.4	25647.9	28742	27734.1	25720.6
	903.45	36001.8	36630.1	27233.8	27233.8	27234.6	27248.5	27336.3	27994.8	27377	27233.9	32416.9	30336.9	27321.7		903.45	31487.5	31773.2	25631.5	25631.5	25632.9	25651.6	25698.3	26261.9	25696.8	25631.8	28900.1	27647.7	25703.8
	903.4	36553.6	36723.3	27216.2	27216.2	27217	27230.9	27319.4	27991.1	27362.7	27216.4	32583.7	30228.4	27303.4		903.4	31130.4	31878.3	25615.3	25615.3	25616.7	25635.5	25682.5	26257.3	25682.3	25615.8	29060.5	27562.7	25687.1
	903.35	36318.6	36816.4	27198.6	27198.6	27199.5	27213.4	27302.5	27987.7	27348.6	27198.8	32748.8	30120.9	27285.2		903.35	32299.5	31987	25599.1	25599.1	25600.5	25619.4	25666.8	26253.1	25667.9	25599.8	29222.9	27479	25670.3
	903.3	36457.8	36908.6	27181	27181	27181.9	27195.9	27285.5	27984.8	27334.6	27181.3	32911.2	30014.8	27266.9		903.3	32218.3	32098.4	25582.9	25582.9	25584.3	25603.3	25651	26249.2	25653.5	25583.9	29386	27396.7	25653.6
	903.25	36838.1	36999.5	27163.4	27163.4	27164.3	27178.4	27268.6	27982.2	27320.7	27163.8	33070.2	29910	27248.7		903.25	32519.4	32212	25566.7	25566.7	25568.1	25587.2	25635.3	26245.6	25639.2	25568.1	29549.2	27315.8	25636.8
	903.2	37374.3	37088.5	27145.8	27145.8	27146.7	27160.9	27251.7	27980.1	27307	27146.4	33225.4	29806.6	27230.4		903.2	31955.7	32326.9	25550.5	25550.5	25551.9	25571.1	25619.5	26242.4	25625	25552.4	29711.9	27236.4	25620.1
	903.15	37002.8	37175	27128.2	27128.2	27129.1	27143.3	27234.8	27978.4	27293.4	27129.1	33376	29704.6	27212.2		903.15	31501	32442.6	25534.3	25534.3	25535.7	25555	25603.8	26239.6	25610.8	25537	29873.2	27158.3	25603.4
	903.1	37029.9	37258.6	27110.7	27110.7	27111.5	27125.8	27217.9	27977.2	27279.9	27111.9	33521.7	29604	27194		903.1	31629.6	32558.3	25518.1	25518.1	25519.5	25538.9	25588	26237.1	25596.8	25521.8	30032.5	27081.6	25586.7
	903.05	37122.7	37338.5	27093	27093	27093.9	27108.3	27201	27976.4	27266.6	27094.8	33661.3	29504.9	27175.7		903.05	32632.2	32673	25501.9	25501.9	25503.3	25522.8	25572.3	26235.1	25582.8	25506.9	30188.4	27006.5	25570
	903	36550.7	37414.3	27075.5	27075.5	27076.3	27090.8	27184.1	27976.2	27253.5	27077.8	33794.5	29407.3	27157.5		903	32192.6	32786.2	25485.7	25485.7	25487.2	25506.8	25556.6	26233.4	25569	25492.5	30340.3	26932.8	25553.3
	902.95	36913.1	37485.5	27057.9	27057.9	27058.7	27073.3	27167.2	27976.4	27240.5	27061.2	33920.6	29311.2	27139.3		902.95	32820	32897	25469.5	25469.5	25471	25490.7	25540.9	26232.2	25555.2	25478.6	30487.3	26860.5	25536.6
	902.9	36739	37551.7	27040.3	27040.3	27041.1	27055.8	27150.4	27977.2	27227.7	27044.8	34039	29216.7	27121.1		902.9	32717.8	33004.8	25453.3	25453.3	25454.8	25474.6	25525.2	26231.5	25541.5	25465.5	30628.6	26789.7	25519.9
	902.85	37131.9	37612.4	27022.7	27022.7	27023.5	27038.2	27133.5	27978.5	27215.1	27028.9	34149.4	29123.7	27102.9		902.85	32897.6	33109.1	25437.1	25437.1	25438.6	25458.5	25509.4	26231.2	25528	25453.2	30763.4	26720.3	25503.2
	902.8	36962.3	37667.3	27005.1	27005.1	27006	27020.7	27116.7	27980.4	27202.7	27013.6	34250.8	29032.4	27084.7		902.8	32281.1	33208.9	25420.9	25420.9	25422.4	25442.4	25493.7	26231.4	25514.6	25442.2	30890.5	26652.5	25486.5
	902.75	36792.3	37716	26987.5	26987.5	26988.4	27003.2	27099.8	27982.8	27190.5	26999	34342.9	28942.7	27066.5		902.75	32922.1	33304	25404.7	25404.7	25406.2	25426.3	25478	26232.1	25501.3	25432.6	31009.2	26586.1	25469.8
	902.7	37588.2	37758.4	26969.9	26969.9	26970.8	26985.7	27083	27985.9	27178.5	26985.5	34425.2	28854.6	27048.4		902.7	32908.1	33393.9	25388.5	25388.5	25390	25410.2	25462.3	26233.3	25488.1	25424.9	31118.8	26521.1	25453.2
	902.65	37526.3	37794.4	26952.3	26952.3	26953.2	26968.2	27066.1	27989.7	27166.8	26973.1	34497.3	28768.2	27030.2		902.65	32597.9	33478.3	25372.3	25372.3	25373.8	25394.2	25446.6	26235.1	25475.1	25419.4	31218.5	26457.6	25436.5
	902.6	37628.2	37823.9	26934.7	26934.7	26935.6	26950.7	27049.3	27994.1	27155.3	26962.3	34558.9	28683.3	27012		902.6	32791.8	33557.2	25356.1	25356.1	25357.6	25378.1	25431	26237.5	25462.2	25416.8	31307.8	26395.4	25419.8
	902.55	37100.8	37847	26917.1	26917.1	26918	26933.2	27032.5	27999.2	27144	26953.6	34609.4	28600.1	26993.9		902.55	32597.9	33630.3	25339.9	25339.9	25341.4	25362	25415.3	26240.4	25449.5	25417.5	31385.6	26334.7	25403.2
	902.5	37144.4	37864	26899.5	26899.5	26900.4	26915.7	27015.7	28005	27133	26947.3	34648.6	28518.6	26975.7		902.5	33058.7	33698	25323.7	25323.7	25325.2	25345.9	25399.6	26244	25437	25422.4	31451.6	26275.5	25386.5
	902.45	37413.3	37875.3	26881.9	26881.9	26882.8	26898.2	26998.9	28011.5	27122.3	26944.2	34676.2	28438.8	26957.6		902.45	33146.2	33760.4	25307.5	25307.5	25309.1	25329.8	25383.9	26248.2	25424.6	25432.3	31505.2	26217.5	25369.9
	902.4	37005.3	37881.4	26864.3	26864.3	26865.2	26880.7	26982.1	28018.9	27111.9	26944.9	34692.2	28360.6	26939.5		902.4	33561.3	33818.3	25291.3	25291.3	25292.9	25313.8	25368.3	26253	25412.5	25448.2	31546	26161	25353.2
	902.35	37698.6	37883.1	26846.7	26846.7	26847.6	26863.2	26965.3	28027.1	27101.8	26950.3	34696.2	28284	26921.3		902.35	33692.9	33872.3	25275.1	25275.1	25276.7	25297.7	25352.6	26258.7	25400.5	25471.1	31573.7	26105.8	25336.6
	902.3	37545	37881.4	26829.1	26829.1	26830	26845.7	26948.5	28036.2	27092.1	26961.5	34688.2	28209.1	26903.2		902.3	33596.1	33923.4	25258.9	25258.9	25260.5	25281.6	25337	26265	25388.8	25502.3	31587.9	26051.9	25320
	902.25	37655.1	37877.4	26811.5	26811.5	26812.5	26828.2	26931.7	28046.1	27082.7	26979.5	34668.2	28135.8	26885.1		902.25	33544.6	33972.8	25242.7	25242.7	25244.3	25265.5	25321.3	26272.1	25377.3	25543.1	31588.4	25999.3	25303.3
	902.2	37676.6	37872.5	26793.9	26793.9	26794.9	26810.6	26915	28057	27073.7	27005.7	34636.1	28064.2	26867		902.2	33802.7	34021.9	25226.5	25226.5	25228.1	25249.5	25305.7	26280	25366.1	25595	31575.1	25948.1	25286.7
	902.15	38232.2	37868.4	26776.3	26776.3	26777.3	26793.1	26898.2	28068.8	27065.1	27041.6	34592	27994.1	26848.9		902.15	33701.5	34072.3	25210.3	25210.3	25211.9	25233.4	25290	26288.7	25355.1	25659.7	31548	25898	25270.1
	902.1	38721.3	37866.8	26758.7	26758.7	26759.7	26775.6	26881.5	28081.7	27056.9	27089	34536.1	27925.5	26830.8		902.1	33662.4	34126	25194.1	25194.1	25195.7	25217.3	25274.4	26298.3	25344.5	25738.9	31507.2	25849.2	25253.5
	902.05	37637.9	37869.8	26741.2	26741.2	26742.1	26758.1	26864.7	28095.6	27049.1	27149.5	34468.5	27858.7	26812.7		902.05	34258.4	34184.8	25177.9	25177.9	25179.5	25201.3	25258.8	26308.9	25334.1	25834.3	31452.9	25801.7	25236.9
	902	38016.3	37879.8	26723.5	26723.5	26724.5	26740.6	26848	28110.7	27041.9	27225.2	34389.5	27793.3	26794.6		902	34193.1	34250.8	25161.8	25161.8	25163.4	25185.2	25243.2	26320.4	25324.1	25947.9	31385.2	25755.3	25220.3
	901.95	38459.9	37899.1	26706	26706	26706.9	26723.1	26831.3	28126.9	27035.1	27318.2	34299.3	27729.5	26776.5		901.95	34561.8	34326.5	25145.5	25145.5	25147.2	25169.1	25227.5	26332.9	25314.5	26081.4	31304.6	25710.1	25203.7
	901.9	38381.1	37930.4	26688.4	26688.4	26689.3	26705.6	26814.6	28144.3	27028.9	27430.7	34198.3	27667.2	26758.4		901.9	34430.2	34413.9	25129.3	25129.3	25131	25153.1	25211.9	26346.5	25305.2	26236.7	31211.3	25666	25187.1
	901.85	38284	37976.5	26670.8	26670.8	26671.7	26688.1	26797.9	28163.1	27023.2	27565.3	34086.7	27606.3	26740.3		901.85	34794	34515.7	25113.2	25113.2	25114.8	25137	25196.3	26361.2	25296.4	26415.9	31106	25623	25170.5
	901.8	38741.5	38040.1	26653.2	26653.2	26654.1	26670.6	26781.2	28183.2	27018.2	27723.8	33965.1	27546.9	26722.2		901.8	35292.9	34633.8	25097	25097	25098.6	25120.9	25180.7	26377	25288	26620	30989.1	25581.1	25153.9
	901.75	39244.2	38124	26635.6	26635.6	26636.5	26653.1	26764.5	28204.7	27013.8	27908.8	33834	27489	26704.2		901.75	35357.9	34770.2	25080.8	25080.8	25082.4	25104.9	25165.2	26394.1	25280.1	26850.7	30861.4	25540.3	25137.3
	901.7	38588.2	38230.9	26618	26618	26619	26635.7	26747.8	28227.6	27010.1	28122.2	33693.8	27432.5	26686.1		901.7	35350.1	34927.1	25064.6	25064.6	25066.2	25088.8	25149.6	26412.5	25272.7	27109	30723.5	25500.4	25120.7
	901.65	38773.2	38363.4	26600.4	26600.4	26601.4	26618.2	26731.2	28252.2	27007.2	28366	33545	27377.4	26668		901.65	35339.7	35105.8	25048.4	25048.4	25050	25072.8	25134	26432.2	25266	27395.8	30576.2	25461.6	25104.1
	901.6	38902.7	38523.8	26582.8	26582.8	26583.8	26600.7	26714.5	28278.3	27005	28642.3	33388	27323.6	26650		901.6	35654.3	35307.8	25032.2	25032.2	25033.8	25056.7	25118.4	26453.4	25259.8	27711.8	30419.9	25423.7	25087.6
	901.55	39154.8	38713.8	26565.2	26565.2	26566.2	26583.2	26697.8	28306.2	27003.7	28951.4	33223.8	27271.2	26632		901.55	36415.4	35533.5	25016	25016	25017.7	25040.6	25102.9	26476.1	25254.4	28055.8	30256	25386.8	25071
	901.5	39773.7	38934.9	26547.6	26547.6	26548.6	26565.7	26681.2	28335.9	27003.2	29294.4	33052.7	27220.1	26613.9		901.5	36250.1	35783.1	24999.8	24999.8	25001.5	25024.6	25087.3	26500.3	25249.7	28427.5	30085.1	25350.8	25054.4
	901.45	39928.9	39187.9	26530	26530	26531	26548.2	26664.6	28367.5	27003.8	29671.5	32875.4	27170.2	26595.9		901.45	36288.4	36056.2	24983.6	24983.6	24985.3	25008.5	25071.8	26526.3	25245.8	28825.6	29908	25315.7	25037.9
	901.4	40778.4	39473.1	26512.4	26512.4	26513.4	26530.7	26648	28401	27005.3	30081.9	32692.6	27121.6	26577.8		901.4	37026.9	36351.8	24967.4	24967.4	24969.1	24992.5	25056.2	26554	25242.7	29247.9	29725.6	25281.4	25021.3
	901.35	40651.2	39790.3	26494.8	26494.8	26495.8	26513.2	26631.4	28436.7	27008	30525	32504.6	27074.2	26559.8		901.35	37184.7	36668.6	24951.2	24951.2	24952.9	24976.4	25040.7	26583.7	25240.7	29692.2	29538.7	25247.9	25004.8
	901.3	41561	40137.3	26477.2	26477.2	26478.2	26495.7	26614.8	28474.6	27011.9	30997.4	32312.6	27028	26541.8		901.3	38198.5	37003.2	24935	24935	24936.7	24960.4	25025.2	26615.3	25239.7	30153.7	29348.5	25215.3	24988.2
	901.25	41750	40512.2	26459.6	26459.6	26460.6	26478.2	26598.2	28514.9	27017	31496.5	32117	26983	26523.8		901.25	37855.3	37352.9	24918.8	24918.8	24920.5	24944.3	25009.7	26649.1	25239.9	30629	29155.7	25183.4	24971.7
	901.2	42082	40911.7	26442	26442	26443	26460.7	26581.6	28557.5	27023.5	32018.4	31918.3	26939	26505.7		901.2	38133	37713.9	24902.6	24902.6	24904.3	24928.3	24994.2	26685.1	25241.3	31113	28961.1	25152.3	24955.1
	901.15	42873.2	41331.9	26424.4	26424.4	26425.5	26443.2	26565.1	28602.9	27031.4	32558	31717.4	26896.2	26487.7		901.15	39307.2	38081.8	24886.4	24886.4	24888.2	24912.2	24978.7	26723.5	25244.1	31600.3	28765.5	25121.9	24938.6
	901.1	42706.3	41768.3	26406.8	26406.8	26407.9	26425.8	26548.5	28651	27041	33110.2	31514.5	26854.4	26469.7		901.1	39385.9	38452.1	24870.2	24870.2	24872	24896.2	24963.2	26764.5	25248.5	32085.5	28569.7	25092.1	24922
	901.05	42767.6	42214	26389.2	26389.2	26390.3	26408.3	26532	28702	27052.1	33667.2	31310.8	26813.6	26451.7		901.05	39439.4	38818.4	24854	24854	24855.8	24880.1	24947.7	26808.2	25254.5	32560.8	28374.7	25063.1	24905.5
	901	43247.1	42663.3	26371.7	26371.7	26372.7	26390.8	26515.5	28756	27065.1	34222.2	31106.6	26773.9	26433.7		901	39341.8	39175.6	24837.8	24837.8	24839.6	24864.1	24932.2	26854.9	25262.4	33020.1	28181	25034.7	24889
	900.95	44208.5	43109	26354	26354	26355.1	26373.3	26499	28813.3	27080	34767.4	30902.5	26735.1	26415.7		900.95	41173.9	39517.8	24821.6	24821.6	24823.4	24848	24916.7	26904.6	25272.4	33456.7	27989.4	25006.9	24872.4
	900.9	44836.1	43543.7	26336.5	26336.5	26337.5	26355.8	26482.5	28874.1	27097	35294.5	30699	26697.2	26397.7		900.9	40537.7	39839.2	24805.4	24805.4	24807.2	24832	24901.3	26957.7	25284.5	33863.6	27800.5	24979.7	24855.9
	900.85	45103.3	43960.5	26318.9	26318.9	26319.9	26338.3	26466	28938.6	27116.2	35795.7	30496.5	26660.3	26379.7		900.85	41277.7	40134.6	24789.2	24789.2	24791	24816	24885.8	27014.5	25299.2	34234.6	27614.7	24953	24839.4
	900.8	46304.7	44350.6	26301.3	26301.3	26302.3	26320.9	26449.5	29006.9	27137.8	36261.3	30295.9	26624.2	26361.7		900.8	40605.8	40397.9	24773	24773	24774.8	24799.9	24870.4	27075	25316.7	34562.5	27432.9	24926.9	24822.9
	900.75	46214.5	44707.2	26283.7	26283.7	26284.8	26303.4	26433.1	29079.4	27162	36683.7	30097.5	26589	26343.8		900.75	40858.5	40624.8	24756.8	24756.8	24758.7	24783.9	24855	27139.7	25337.1	34842	27255.3	24901.3	24806.3
	900.7	46168.8	45023.4	26266.1	26266.1	26267.2	26285.9	26416.6	29156.2	27188.8	37055.2	29901.7	26554.6	26325.8		900.7	42140.9	40811.2	24740.6	24740.6	24742.5	24767.8	24839.5	27208.8	25360.8	35068.1	27082.4	24876.2	24789.8
	900.65	46257.2	45293.1	26248.5	26248.5	26249.6	26268.4	26400.2	29237.7	27218.6	37368.8	29708.8	26521	26307.8		900.65	42841.7	40953.9	24724.4	24724.4	24726.3	24751.8	24824.1	27282.7	25388.2	35236.5	26914.6	24851.7	24773.3
	900.6	46329.8	45511.2	26230.9	26230.9	26232	26251	26383.8	29324.2	27251.6	37618.5	29519.2	26488.1	26289.8		900.6	42297.5	41050.8	24708.2	24708.2	24710.1	24735.8	24808.7	27361.9	25419.7	35344.1	26752	24827.5	24756.8
	900.55	46643.6	45672.8	26213.3	26213.3	26214.4	26233.5	26367.3	29415.9	27287.7	37798.8	29333.6	26456	26271.8		900.55	41649.3	41100.4	24692	24692	24693.9	24719.8	24793.3	27446.5	25455.4	35388.3	26595.2	24803.8	24740.3
	900.5	46849.6	45775.5	26195.7	26195.7	26196.8	26216	26351	29513.2	27327.4	37906.1	29152	26424.6	26253.9		900.5	41244.4	41102.7	24675.8	24675.8	24677.7	24703.7	24777.9	27537.2	25495.9	35368.3	26444.2	24780.5	24723.8
	900.45	47034.5	45817.5	26178.1	26178.1	26179.2	26198.5	26334.6	29616.5	27370.8	37938.1	28974.7	26393.9	26235.9		900.45	41510.8	41058.8	24659.6	24659.6	24661.5	24687.7	24762.5	27634.3	25541.5	35284.1	26299.2	24757.6	24707.3
	900.4	46195.2	45798.6	26160.5	26160.5	26161.6	26181.1	26318.2	29726.2	27418	37893.8	28802	26363.8	26218		900.4	41583.1	40970.9	24643.4	24643.4	24645.3	24671.7	24747.2	27738.4	25592.5	35137	26160.3	24735.1	24690.8
	900.35	45650.7	45720.2	26142.9	26142.9	26144	26163.6	26301.9	29842.8	27469.3	37773.6	28633.9	26334.3	26200		900.35	41685	40841.9	24627.2	24627.2	24629.2	24655.6	24731.8	27850.2	25649.4	34929	26027.4	24713	24674.3
	900.3	45444.4	45584.9	26125.3	26125.3	26126.4	26146.1	26285.5	29966.5	27524.7	37579.6	28470.9	26305.5	26182.1		900.3	40605.8	40676.5	24611	24611	24613	24639.6	24716.5	27970	25712	34663.9	25900.8	24691.2	24657.8
	900.25	45002.2	45397	26107.7	26107.7	26108.9	26128.7	26269.2	30098	27584.4	37315.2	28313.1	26277.2	26164.1		900.25	40070.2	40479.3	24594.8	24594.8	24596.8	24623.6	24701.1	28098.5	25780.7	34346	25780.3	24669.7	24641.4
	900.2	44605.5	45161.7	26090.1	26090.1	26091.3	26111.2	26252.9	30237.7	27648.4	36985.1	28160.4	26249.5	26146.2		900.2	39842.5	40256	24578.6	24578.6	24580.6	24607.6	24685.8	28236.5	25855.2	33980.3	25665.8	24648.5	24624.9
	900.15	44668.4	44885.4	26072.5	26072.5	26073.7	26093.7	26236.6	30386.2	27716.6	36595.2	28013	26222.3	26128.2		900.15	39340.5	40012.6	24562.5	24562.5	24564.4	24591.5	24670.5	28384.6	25935	33572.8	25557.4	24627.6	24608.4
	900.1	42836	44575.1	26054.9	26054.9	26056.1	26076.3	26220.3	30544.4	27789.2	36151.5	27870.9	26195.6	26110.3		900.1	38507.7	39754.9	24546.2	24546.2	24548.2	24575.5	24655.2	28543.9	26019.3	33129.1	25454.7	24607	24591.9
	900.05	42228.1	44239.5	26037.3	26037.3	26038.5	26058.8	26204.1	30712.5	27865.5	35662.8	27734.3	26169.4	26092.4		900.05	38165.7	39489.3	24530	24530	24532	24559.5	24639.9	28714.7	26106.6	32657.1	25357.8	24586.7	24575.4
	900	41591	43886.6	26019.7	26019.7	26020.9	26041.3	26187.8	30891.3	27945.3	35136.6	27603	26143.7	26074.4		900	37431.7	39221.3	24513.8	24513.8	24515.8	24543.5	24624.6	28898.1	26194.9	32163.1	25266.4	24566.6	24559
	899.95	40980.3	43524.9	26002.1	26002.1	26003.3	26023.9	26171.6	31081.7	28028.2	34581.4	27477.1	26118.4	26056.5		899.95	36907.5	38955.6	24497.7	24497.7	24499.7	24527.5	24609.3	29095	26281.7	31654	25180.4	24546.8	24542.5
	899.9	40530.3	43162.9	25984.5	25984.5	25985.7	26006.4	26155.4	31284.4	28113.3	34005.6	27356.5	26093.5	26038.6		899.9	36659.9	38696.5	24481.5	24481.5	24483.5	24511.5	24594	29306.4	26363.6	31136.4	25099.5	24527.2	24526
	899.85	40223.7	42808.4	25967	25967	25968.1	25989	26139.2	31500.5	28199.7	33416.8	27241	26069.1	26020.7		899.85	36152.6	38447	24465.3	24465.3	24467.3	24495.5	24578.8	29533.4	26437.1	30616.2	25023.5	24507.8	24509.6
	899.8	39907.5	42469.7	25949.4	25949.4	25950.5	25971.5	26123	31730.5	28286	32824.4	27130.8	26045	26002.7		899.8	35269	38210.4	24449.1	24449.1	24451.1	24479.5	24563.5	29776.7	26497.6	30100.5	24952.2	24488.6	24493.1
	899.75	39135.6	42153.3	25931.8	25931.8	25933	25954.1	26106.8	31975.5	28370.9	32235.3	27025.6	26021.3	25984.8		899.75	35425.8	37988.6	24432.9	24432.9	24434.9	24463.5	24548.3	30037.4	26541.5	29594.2	24885.4	24469.6	24476.6
	899.7	39387	41865.1	25914.2	25914.2	25915.4	25936.6	26090.7	32236.6	28452.6	31656.2	26925.4	25997.9	25966.9		899.7	34878.8	37783.7	24416.7	24416.7	24418.7	24447.5	24533.1	30316.7	26565.1	29102.2	24822.8	24450.8	24460.2
	899.65	38973.2	41610.3	25896.6	25896.6	25897.8	25919.2	26074.6	32514.9	28529.2	31093.3	26830	25974.9	25949		899.65	34746.1	37598.3	24400.5	24400.5	24402.5	24431.5	24517.9	30615.7	26566	28628.4	24764.1	24432.2	24443.7
	899.6	38546.8	41392.7	25879	25879	25880.2	25901.7	26058.5	32811.8	28598.8	30551.1	26739.2	25952.2	25931.1		899.6	34600.3	37435.4	24384.3	24384.3	24386.4	24415.5	24502.7	30935.9	26543.2	28175.9	24709.2	24413.7	24427.3
	899.55	38627.5	41216	25861.4	25861.4	25862.6	25884.2	26042.4	33127.8	28658.9	30035.2	26653	25929.8	25913.2		899.55	35473.5	37299.4	24368.1	24368.1	24370.2	24399.5	24487.5	31277.6	26496.9	27748.5	24657.7	24395.3	24410.8
	899.5	37869.7	41082.2	25843.8	25843.8	25845	25866.8	26026.3	33464.5	28707.6	29548.2	26571.1	25907.7	25895.3		899.5	35085.5	37194.8	24351.9	24351.9	24354	24383.5	24472.4	31642.2	26429.2	27347.6	24609.6	24377.1	24394.4
	899.45	38060.2	40992.9	25826.2	25826.2	25827.4	25849.4	26010.3	33823.1	28742.9	29092.8	26493.5	25885.8	25877.4		899.45	34680.5	37127	24335.7	24335.7	24337.8	24367.5	24457.2	32031	26343.1	26974.5	24564.4	24359.1	24377.9
	899.4	38565.4	40949.3	25808.6	25808.6	25809.8	25831.9	25994.2	34205	28763.1	28670.4	26419.8	25864.2	25859.5		899.4	35601.6	37101.2	24319.5	24319.5	24321.6	24351.5	24442.1	32444.7	26242.5	26630	24522.1	24341.1	24361.5
	899.35	38068.9	40951.9	25791	25791	25792.3	25814.5	25978.2	34612	28767.1	28281.5	26350	25842.8	25841.6		899.35	35362.6	37122.6	24303.3	24303.3	24305.4	24335.5	24427	32885.1	26131.4	26313.8	24482.4	24323.3	24345
	899.3	38359.8	41001.4	25773.4	25773.4	25774.7	25797	25962.2	35044.3	28754	27927.1	26283.8	25821.7	25823.7		899.3	35732.2	37195.2	24287.1	24287.1	24289.3	24319.5	24411.9	33351.8	26013.9	26026.3	24445	24305.6	24328.6
	899.25	39369.6	41097.9	25755.8	25755.8	25757.1	25779.6	25946.3	35503.7	28723.8	27606.2	26221.2	25800.8	25805.8		899.25	35745.3	37322.3	24270.9	24270.9	24273.1	24303.5	24396.8	33846.1	25893.5	25766.5	24409.9	24288	24312.1
	899.2	39359.5	41241.8	25738.2	25738.2	25739.5	25762.2	25930.3	35991.2	28676.7	27317.7	26161.9	25780.1	25787.9		899.2	36535.8	37506	24254.7	24254.7	24256.9	24287.5	24381.7	34368.4	25773.1	25533	24376.7	24270.5	24295.7
	899.15	39472.7	41433.5	25720.6	25720.6	25721.9	25744.7	25914.4	36508	28614	27060.1	26105.8	25759.6	25770		899.15	36635.3	37747.3	24238.5	24238.5	24240.7	24271.5	24366.6	34919.1	25654.9	25324.6	24345.4	24253.1	24279.3
	899.1	39755.7	41673.5	25703	25703	25704.3	25727.3	25898.5	37055.4	28536.8	26831.4	26052.5	25739.3	25752.2		899.1	36458.7	38046.3	24222.3	24222.3	24224.5	24255.6	24351.6	35498.8	25540.5	25139.3	24315.8	24235.8	24262.8
	899.05	40170.1	41961.2	25685.4	25685.4	25686.7	25709.8	25882.6	37632.6	28447.2	26630	26002.2	25719.1	25734.3		899.05	37086.1	38401	24206.1	24206.1	24208.3	24239.6	24336.5	36105.7	25431.2	24975.8	24287.7	24218.5	24246.4
	899	40424.2	42296.7	25667.8	25667.8	25669.2	25692.4	25866.7	38240.5	28347.2	26453.4	25954.4	25699.2	25716.4		899	37799.6	38809.6	24189.9	24189.9	24192.2	24223.6	24321.5	36739.5	25327.6	24832.2	24260.9	24201.4	24230
	898.95	40755.9	42679.5	25650.2	25650.2	25651.6	25675	25850.9	38878.7	28238.9	26299.4	25909.2	25679.3	25698.5		898.95	38367.1	39268.6	24173.7	24173.7	24176	24207.7	24306.5	37398.7	25229.9	24706.4	24235.4	24184.3	24213.5
	898.9	41604	43108	25632.6	25632.6	25634	25657.5	25835.1	39546.1	28124.4	26165.5	25866.2	25659.6	25680.6		898.9	38788.1	39774.1	24157.5	24157.5	24159.8	24191.7	24291.5	38081.1	25138.1	24596.6	24211	24167.2	24197.1
	898.85	42475.6	43580.9	25615	25615	25616.4	25640.1	25819.3	40241.9	28005.7	26049.6	25825.4	25640.1	25662.8		898.85	39135.6	40321.4	24141.3	24141.3	24143.6	24175.7	24276.6	38784.4	25052.1	24501.1	24187.5	24150.2	24180.7
	898.8	43084.2	44093.7	25597.5	25597.5	25598.8	25622.7	25803.5	40961.8	27884.7	25949.6	25786.6	25620.7	25644.9		898.8	39548.9	40903.1	24125.1	24125.1	24127.4	24159.7	24261.6	39502.7	24971.8	24418.2	24165	24133.3	24164.3
	898.75	43607	44642.7	25579.9	25579.9	25581.2	25605.3	25787.8	41702.8	27763	25863.3	25749.7	25601.4	25627		898.75	40489.3	41512.6	24108.9	24108.9	24111.2	24143.8	24246.7	40231.8	24896.7	24346.2	24143.3	24116.5	24147.9
	898.7	44255	45222.1	25562.3	25562.3	25563.6	25587.8	25772.1	42459.7	27642	25789	25714.5	25582.2	25609.2		898.7	40805.3	42141.4	24092.7	24092.7	24095	24127.8	24231.8	40965	24826.5	24283.7	24122.2	24099.7	24131.5
	898.65	44991.5	45824.8	25544.7	25544.7	25546	25570.4	25756.4	43226.3	27522.7	25724.9	25681	25563.1	25591.3		898.65	42320.4	42779.9	24076.5	24076.5	24078.9	24111.9	24216.9	41694.7	24760.8	24229.3	24101.8	24082.9	24115
	898.6	45321.6	46442.7	25527.1	25527.1	25528.5	25553	25740.7	43995.4	27405.9	25669.3	25648.9	25544.2	25573.5		898.6	41827.8	43418.1	24060.3	24060.3	24062.7	24095.9	24202	42412.3	24699.3	24181.7	24082	24066.2	24098.6
	898.55	45800.7	47063.9	25509.5	25509.5	25510.9	25535.6	25725.1	44755.7	27292.4	25621	25618.2	25525.3	25555.6		898.55	42759.2	44042.3	24044.1	24044.1	24046.5	24080	24187.1	43105.8	24641.6	24140.1	24062.6	24049.5	24082.2
	898.5	46532.9	47677.2	25491.9	25491.9	25493.3	25518.2	25709.5	45496.8	27182.7	25578.8	25588.8	25506.5	25537.8		898.5	43314.4	44640.4	24027.9	24027.9	24030.3	24064	24172.3	43764.3	24587.3	24103.3	24043.7	24032.9	24065.8
	898.45	47291.2	48269.2	25474.3	25474.3	25475.7	25500.8	25693.9	46206.3	27077.1	25541.6	25560.5	25487.8	25519.9		898.45	43888.3	45198.6	24011.7	24011.7	24014.1	24048	24157.5	44375.3	24536.2	24070.6	24025.1	24016.2	24049.4
	898.4	46803.6	48825.4	25456.7	25456.7	25458.1	25483.3	25678.3	46870.6	26975.7	25508.5	25533.2	25469.2	25502		898.4	44664.7	45702.9	23995.5	23995.5	23998	24032.1	24142.7	44925.8	24488	24041.2	24006.9	23999.7	24033
	898.35	47225.9	49331.5	25439.1	25439.1	25440.5	25465.9	25662.8	47476	26878.5	25478.7	25507	25450.6	25484.2		898.35	44787.2	46140	23979.3	23979.3	23981.8	24016.2	24127.9	45403.4	24442.3	24014.6	23988.9	23983.1	24016.6
	898.3	47910.6	49770.8	25421.5	25421.5	25422.9	25448.5	25647.3	48006.7	26785.6	25451.5	25481.6	25432.1	25466.4		898.3	45827.4	46495.8	23963.1	23963.1	23965.6	24000.2	24113.1	45794.8	24399	23990.2	23971.2	23966.6	24000.2
	898.25	48918.1	50129.5	25403.9	25403.9	25405.3	25431.1	25631.9	48449.5	26697	25426.6	25457.1	25413.7	25448.5		898.25	45572.8	46759.3	23947	23947	23949.4	23984.3	24098.4	46089.7	24357.9	23967.5	23953.8	23950.1	23983.8
	898.2	49402.7	50394.7	25386.3	25386.3	25387.8	25413.7	25616.4	48792.1	26612.5	25403.3	25433.3	25395.3	25430.7		898.2	45808.9	46921.4	23930.8	23930.8	23933.2	23968.3	24083.7	46279.7	24318.6	23946.4	23936.5	23933.6	23967.4
	898.15	49281	50555.3	25368.7	25368.7	25370.2	25396.3	25601	49024.2	26532	25381.4	25410.1	25377	25412.8		898.15	45591.7	46975.7	23914.5	23914.5	23917	23952.4	24069	46358.7	24281.2	23926.3	23919.4	23917.2	23951
	898.1	49251.1	50603.6	25351.1	25351.1	25352.6	25378.9	25585.7	49138.4	26455.1	25360.5	25387.5	25358.8	25395		898.1	46089.2	46918.8	23898.4	23898.4	23900.9	23936.5	24054.3	46323.8	24245.3	23907.2	23902.4	23900.8	23934.6
	898.05	49015.5	50534.8	25333.5	25333.5	25335	25361.5	25570.3	49130.5	26382	25340.4	25365.5	25340.6	25377.2		898.05	45376.4	46750.9	23882.2	23882.2	23884.7	23920.5	24039.7	46175.6	24210.8	23888.7	23885.5	23884.4	23918.2
	898	48545.7	50348.4	25315.9	25315.9	25317.4	25344.1	25555	49000.4	26312.2	25321	25344	25322.4	25359.3		898	45744.8	46475.7	23866	23866	23868.5	23904.6	24025.1	45918.1	24177.8	23870.8	23868.8	23868	23901.8
	897.95	49412	50047.4	25298.3	25298.3	25299.8	25326.7	25539.8	48751.4	26245.6	25302	25322.9	25304.3	25341.5		897.95	45755.2	46099.8	23849.8	23849.8	23852.3	23888.7	24010.5	45558.1	24145.8	23853.3	23852.1	23851.6	23885.4
	897.9	48987.8	49638.3	25280.7	25280.7	25282.2	25309.3	25524.6	48390.5	26182	25283.4	25302.3	25286.2	25323.7		897.9	45005.9	45632.4	23833.6	23833.6	23836.1	23872.8	23996	45105.1	24115.1	23836.2	23835.5	23835.2	23869
	897.85	48242.7	49130.1	25263.1	25263.1	25264.7	25291.9	25509.4	47927	26121.2	25265	25282	25268.2	25305.8		897.85	44800.9	45083.9	23817.4	23817.4	23820	23856.9	23981.4	44569.6	24085.2	23819.3	23819	23818.9	23852.6
	897.8	48011.3	48535.7	25245.5	25245.5	25247.1	25274.5	25494.2	47374.1	26063.1	25246.9	25261.9	25250.2	25288		897.8	44190.5	44468	23801.2	23801.2	23803.8	23841	23966.9	43965.5	24056.4	23802.5	23802.5	23802.5	23836.2
	897.75	48355	47868.2	25228	25228	25229.5	25257.2	25479.1	46745	26007.5	25228.9	25242.2	25232.2	25270.2		897.75	44130.1	43796.9	23785	23785	23787.6	23825	23952.4	43305.2	24028.3	23786	23786.1	23786.2	23819.8
	897.7	48582.1	47141.5	25210.4	25210.4	25211.9	25239.8	25464.1	46054	25954.2	25211	25222.8	25214.2	25252.4		897.7	43424	43083.5	23768.8	23768.8	23771.4	23809.1	23938	42601.5	24001.1	23769.5	23769.7	23769.9	23803.5
	897.65	47687.1	46369.8	25192.8	25192.8	25194.3	25222.4	25449	45315.5	25903	25193.2	25203.5	25196.3	25234.5		897.65	42459.6	42339.8	23752.6	23752.6	23755.2	23793.2	23923.6	41866.8	23974.5	23753.1	23753.3	23753.6	23787.1
	897.6	46641.9	45565.9	25175.2	25175.2	25176.7	25205	25434.1	44542.4	25853.8	25175.5	25184.5	25178.4	25216.7		897.6	42549.8	41576.3	23736.4	23736.4	23739.1	23777.3	23909.2	41111.4	23948.6	23736.7	23737	23737.3	23770.7
	897.55	45689.1	44744.1	25157.6	25157.6	25159.1	25187.7	25419.1	43749.2	25806.5	25157.8	25165.7	25160.6	25198.9		897.55	41872.8	40804.8	23720.2	23720.2	23722.9	23761.5	23894.9	40347.2	23923.3	23720.4	23720.7	23721	23754.3
	897.5	45198.1	43914.6	25140	25140	25141.6	25170.3	25404.2	42946.5	25761	25140.1	25147	25142.7	25181.1		897.5	40837	40032.9	23704	23704	23706.7	23745.5	23880.5	39582.2	23898.6	23704.2	23704.4	23704.8	23738
	897.45	44005.1	43087.2	25122.4	25122.4	25124	25152.9	25389.4	42143.9	25717	25122.5	25128.4	25124.9	25163.3		897.45	39813.5	39268.2	23687.8	23687.8	23690.5	23729.7	23866.3	38823.6	23874.4	23687.9	23688.1	23688.5	23721.6
	897.4	43022.3	42269.9	25104.8	25104.8	25106.4	25135.5	25374.6	41349.7	25674.6	25104.9	25110	25107.1	25145.5		897.4	39416.1	38516.5	23671.6	23671.6	23674.3	23713.8	23852	38077.5	23850.6	23671.7	23671.9	23672.2	23705.2
	897.35	42096.4	41468.5	25087.2	25087.2	25088.8	25118.2	25359.8	40569.7	25633.6	25087.2	25091.7	25089.3	25127.7		897.35	38597.4	37781.9	23655.4	23655.4	23658.2	23697.9	23837.8	37348	23827.3	23655.5	23655.6	23656	23688.8
	897.3	41216.9	40689.8	25069.6	25069.6	25071.2	25100.8	25345.2	39811.1	25593.9	25069.6	25073.4	25071.5	25109.9		897.3	37764.9	37069.8	23639.2	23639.2	23642	23682	23823.7	36640.5	23804.4	23639.2	23639.4	23639.7	23672.5
	897.25	39665.1	39936.9	25052	25052	25053.6	25083.5	25330.5	39076.8	25555.4	25052	25055.3	25053.8	25092		897.25	37100.8	36382.1	23623	23623	23625.8	23666.1	23809.6	35957	23781.9	23623	23623.1	23623.5	23656.1
	897.2	39568.3	39212.5	25034.4	25034.4	25036	25066.1	25315.9	38369.6	25518.1	25034.4	25037.2	25036	25074.2		897.2	36098.5	35720.8	23606.8	23606.8	23609.6	23650.3	23795.5	35299.5	23759.7	23606.8	23606.9	23607.2	23639.7
	897.15	38756.7	38518.3	25016.8	25016.8	25018.5	25048.7	25301.4	37691.6	25481.8	25016.8	25019.2	25018.3	25056.5		897.15	35302.2	35087.2	23590.6	23590.6	23593.5	23634.4	23781.5	34669.3	23737.8	23590.6	23590.7	23591	23623.3
	897.1	37756.3	37854.6	24999.2	24999.2	25000.9	25031.4	25286.9	37042.9	25446.6	24999.2	25001.3	25000.5	25038.7		897.1	34957.2	34481.3	23574.4	23574.4	23577.3	23618.5	23767.5	34066.4	23716.2	23574.4	23574.5	23574.8	23607
	897.05	37496.7	37223.5	24981.6	24981.6	24983.3	25014	25272.5	36425.6	25412.2	24981.6	24983.4	24982.8	25020.8		897.05	34170.3	33904.8	23558.2	23558.2	23561.1	23602.7	23753.5	33492.6	23695	23558.2	23558.3	23558.5	23590.6
	897	36552.8	36623.8	24964	24964	24965.7	24996.7	25258.2	35838.9	25378.8	24964	24965.5	24965.1	25003		897	33207.8	33356.9	23542	23542	23544.9	23586.8	23739.7	32947.1	23673.9	23542	23542.1	23542.3	23574.2
	896.95	35946.6	36055.2	24946.4	24946.4	24948.1	24979.3	25243.9	35282.3	25346.2	24946.4	24947.7	24947.4	24985.2		896.95	32334.4	32837.3	23525.8	23525.8	23528.7	23571	23725.8	32429.5	23653.2	23525.8	23525.9	23526.1	23557.9
	896.9	35270.2	35516.8	24928.8	24928.8	24930.5	24962	25229.7	34755	25314.3	24928.8	24929.9	24929.7	24967.5		896.9	32527.1	32345.3	23509.6	23509.6	23512.6	23555.1	23712.1	31939.3	23632.6	23509.6	23509.7	23509.8	23541.5
	896.85	34522.9	35007	24911.2	24911.2	24913	24944.7	25215.6	34255.4	25283.1	24911.2	24912.2	24912.1	24949.7		896.85	31884.9	31879.7	23493.4	23493.4	23496.4	23539.3	23698.3	31475.2	23612.3	23493.4	23493.5	23493.6	23525.2
	896.8	33956.6	34525.8	24893.6	24893.6	24895.4	24927.3	25201.5	33783.8	25252.6	24893.6	24894.4	24894.4	24931.9		896.8	31117.8	31440.6	23477.2	23477.2	23480.2	23523.4	23684.7	31037.3	23592.2	23477.2	23477.2	23477.4	23508.8
	896.75	33440	34071.4	24876	24876	24877.8	24910	25187.5	33338.1	25222.8	24876	24876.7	24876.7	24914.1		896.75	30334.6	31026.6	23461	23461	23464	23507.6	23671.1	30624.2	23572.2	23461	23461	23461.2	23492.4
	896.7	33230.1	33642.4	24858.5	24858.5	24860.2	24892.7	25173.6	32917.2	25193.5	24858.5	24859	24859.1	24896.3		896.7	29886.8	30636.5	23444.8	23444.8	23447.8	23491.8	23657.6	30234.7	23552.5	23444.8	23444.8	23445	23476.1
	896.65	32602.2	33237.6	24840.9	24840.9	24842.6	24875.3	25159.8	32519.8	25164.8	24840.9	24841.3	24841.4	24878.5		896.65	30069.1	30269.2	23428.6	23428.6	23431.7	23475.9	23644.1	29868	23532.9	23428.6	23428.6	23428.8	23459.7
	896.6	32461.6	32855.1	24823.3	24823.3	24825	24858	25146.1	32144.1	25136.6	24823.3	24823.7	24823.8	24860.7		896.6	29198.8	29923.4	23412.4	23412.4	23415.5	23460.1	23630.7	29522.3	23513.4	23412.4	23412.5	23412.6	23443.4
	896.55	31314.5	32494.6	24805.7	24805.7	24807.5	24840.7	25132.4	31789.7	25108.9	24805.7	24806	24806.1	24842.9		896.55	28919.2	29598.6	23396.2	23396.2	23399.3	23444.3	23617.4	29197.5	23494.1	23396.2	23396.2	23396.3	23427
	896.5	31119.5	32154.3	24788.1	24788.1	24789.9	24823.4	25118.9	31455	25081.7	24788.1	24788.3	24788.5	24825.2		896.5	28805.1	29293.3	23380	23380	23383.2	23428.5	23604.2	28892	23475	23380	23380	23380.1	23410.7
	896.45	30744.1	31833	24770.5	24770.5	24772.3	24806.1	25105.4	31138.7	25054.9	24770.5	24770.7	24770.9	24807.4		896.45	28461.9	29006.5	23363.8	23363.8	23367	23412.7	23591	28604.7	23456	23363.8	23363.8	23363.9	23394.3
	896.4	30166.6	31529.5	24752.9	24752.9	24754.7	24788.8	25092	30839.8	25028.5	24752.9	24753.1	24753.2	24789.6		896.4	27963.5	28737	23347.7	23347.7	23350.8	23396.8	23578	28334.5	23437.1	23347.7	23347.7	23347.7	23378
	896.35	30282.9	31242.5	24735.3	24735.3	24737.1	24771.5	25078.8	30556.8	25002.5	24735.3	24735.4	24735.6	24771.8		896.35	27506.5	28483.6	23331.5	23331.5	23334.6	23381	23565	28080.2	23418.3	23331.5	23331.5	23331.5	23361.6
	896.3	29504.8	30971.6	24717.7	24717.7	24719.5	24754.1	25065.7	30289.3	24976.9	24717.7	24717.8	24718	24754		896.3	27434.3	28245.8	23315.2	23315.2	23318.5	23365.2	23552.2	27841.3	23399.6	23315.2	23315.3	23315.3	23345.3
	896.25	29590.8	30715.3	24700.1	24700.1	24702	24736.8	25052.7	30036.1	24951.6	24700.1	24700.2	24700.3	24736.3		896.25	26720.9	28022.4	23299.1	23299.1	23302.3	23349.5	23539.4	27616.5	23381	23299.1	23299.1	23299.1	23328.9
	896.2	29160	30472.8	24682.5	24682.5	24684.4	24719.5	25039.8	29796.2	24926.7	24682.5	24682.6	24682.7	24718.5		896.2	27060.2	27812.3	23282.9	23282.9	23286.1	23333.7	23526.7	27405	23362.5	23282.9	23282.9	23282.9	23312.6
	896.15	28805.9	30243.2	24664.9	24664.9	24666.8	24702.3	25027	29568.7	24902	24664.9	24665	24665.1	24700.7		896.15	26341.8	27614.8	23266.7	23266.7	23269.9	23317.9	23514.2	27205.7	23344.2	23266.7	23266.7	23266.7	23296.2
	896.1	28795.4	30025.4	24647.3	24647.3	24649.2	24685	25014.3	29352.6	24877.6	24647.3	24647.4	24647.5	24682.9		896.1	26602.8	27428.8	23250.5	23250.5	23253.8	23302.1	23501.7	27017.7	23325.9	23250.5	23250.5	23250.5	23279.9
	896.05	28507.8	29819.2	24629.7	24629.7	24631.6	24667.7	25001.8	29147.7	24853.6	24629.7	24629.8	24629.9	24665.2		896.05	26322.9	27253.8	23234.3	23234.3	23237.6	23286.3	23489.4	26840.6	23307.7	23234.3	23234.3	23234.3	23263.5
	896	28285.7	29623.7	24612.1	24612.1	24614.1	24650.4	24989.5	28953	24829.8	24612.1	24612.2	24612.3	24647.4		896	26323.8	27089	23218.1	23218.1	23221.4	23270.6	23477.2	26673.4	23289.5	23218.1	23218.1	23218.1	23247.2
	895.95	28058.4	29438	24594.5	24594.5	24596.5	24633.1	24977.2	28767.8	24806.2	24594.5	24594.6	24594.7	24629.6		895.95	25841.7	26933.6	23201.9	23201.9	23205.2	23254.8	23465.2	26515.4	23271.5	23201.9	23201.9	23201.9	23230.9
	895.9	28119.1	29261.7	24576.9	24576.9	24578.9	24615.8	24965.2	28591.6	24782.9	24576.9	24577	24577	24611.9		895.9	26117.9	26787	23185.7	23185.7	23189.1	23239	23453.3	26366	23253.5	23185.7	23185.7	23185.7	23214.5
	895.85	27480.7	29094	24559.3	24559.3	24561.3	24598.6	24953.3	28423.5	24759.8	24559.3	24559.4	24559.4	24594.1		895.85	25675.9	26648.4	23169.5	23169.5	23172.9	23223.3	23441.5	26224.3	23235.5	23169.5	23169.5	23169.5	23198.2
	895.8	27436.5	28934.6	24541.7	24541.7	24543.7	24581.3	24941.5	28263.4	24736.9	24541.7	24541.8	24541.8	24576.3		895.8	25353	26517.5	23153.3	23153.3	23156.7	23207.5	23429.9	26090.1	23217.7	23153.3	23153.3	23153.3	23181.9
	895.75	27306.3	28783	24524.1	24524.1	24526.2	24564.1	24930	28110.6	24714.2	24524.1	24524.2	24524.2	24558.6		895.75	25826.5	26393.7	23137.1	23137.1	23140.5	23191.8	23418.5	25962.8	23199.9	23137.1	23137.1	23137.1	23165.5
	895.7	27627.2	28638.6	24506.5	24506.5	24508.6	24546.8	24918.6	27964.7	24691.7	24506.5	24506.6	24506.6	24540.8		895.7	25691.9	26276.4	23120.9	23120.9	23124.4	23176.1	23407.2	25841.8	23182.2	23120.9	23120.9	23120.9	23149.2
	895.65	26670.2	28501	24489	24489	24491	24529.5	24907.5	27825.3	24669.4	24489	24489	24489	24523		895.65	25081.5	26165.2	23104.7	23104.7	23108.2	23160.3	23396.1	25726.6	23164.5	23104.7	23104.7	23104.7	23132.9
	895.6	26967.5	28369.8	24471.4	24471.4	24473.4	24512.3	24896.5	27691.7	24647.2	24471.4	24471.4	24471.4	24505.3		895.6	25046.2	26059.6	23088.5	23088.5	23092	23144.6	23385.2	25616.8	23146.8	23088.5	23088.5	23088.5	23116.5
	895.55	26648.8	28244.7	24453.8	24453.8	24455.8	24495.1	24885.7	27564	24625.3	24453.8	24453.8	24453.8	24487.5		895.55	24867.9	25959.4	23072.3	23072.3	23075.9	23128.9	23374.5	25512	23129.3	23072.3	23072.3	23072.3	23100.2
	895.5	26343.3	28125.3	24436.2	24436.2	24438.3	24477.8	24875.2	27441.5	24603.4	24436.2	24436.2	24436.2	24469.8		895.5	24841	25864.1	23056.1	23056.1	23059.7	23113.2	23364	25412	23111.7	23056.1	23056.1	23056.1	23083.9
	895.45	26402.2	28011.3	24418.6	24418.6	24420.7	24460.6	24864.9	27324.1	24581.8	24418.6	24418.6	24418.6	24452		895.45	24343.6	25773.5	23039.9	23039.9	23043.5	23097.5	23353.8	25316.3	23094.3	23039.9	23039.9	23039.9	23067.5
	895.4	26611.7	27902.4	24401	24401	24403.1	24443.3	24854.8	27211.4	24560.3	24401	24401	24401	24434.3		895.4	24339.1	25687.1	23023.7	23023.7	23027.3	23081.8	23343.7	25224.7	23076.8	23023.7	23023.7	23023.7	23051.2
	895.35	26585.3	27798.2	24383.4	24383.4	24385.5	24426.1	24845	27103	24538.9	24383.4	24383.4	24383.4	24416.5		895.35	24026	25604.8	23007.5	23007.5	23011.2	23066.1	23334	25136.8	23059.4	23007.5	23007.5	23007.5	23034.9
	895.3	26374.3	27698.7	24365.8	24365.8	24367.9	24408.9	24835.5	26998.8	24517.6	24365.8	24365.8	24365.8	24398.8		895.3	23882.1	25526.3	22991.3	22991.3	22995	23050.4	23324.4	25052.4	23042.1	22991.3	22991.3	22991.3	23018.5
	895.25	26286.1	27603.5	24348.2	24348.2	24350.4	24391.7	24826.2	26898.6	24496.5	24348.2	24348.2	24348.2	24381		895.25	24136.4	25451.5	22975.1	22975.1	22978.8	23034.8	23315.1	24971.3	23024.7	22975.1	22975.1	22975.1	23002.2
	895.2	25145	27512.4	24330.6	24330.6	24332.8	24374.5	24817.3	26802.1	24475.5	24330.6	24330.6	24330.6	24363.2		895.2	24574.3	25380	22958.9	22958.9	22962.7	23019.1	23306.2	24893.3	23007.5	22958.9	22958.9	22958.9	22985.9
	895.15	26263.5	27425.2	24313	24313	24315.2	24357.3	24808.6	26709	24454.6	24313	24313	24313	24345.5		895.15	23866.5	25311.6	22942.7	22942.7	22946.5	23003.4	23297.5	24818.1	22990.2	22942.7	22942.7	22942.7	22969.6
	895.1	25973.1	27341.7	24295.4	24295.4	24297.6	24340.1	24800.2	26619.2	24433.8	24295.4	24295.4	24295.4	24327.8		895.1	23998.1	25246.3	22926.5	22926.5	22930.3	22987.8	23289.1	24745.5	22973	22926.5	22926.5	22926.5	22953.2
	895.05	25711.7	27261.8	24277.8	24277.8	24280	24322.9	24792.2	26532.6	24413.1	24277.8	24277.8	24277.8	24310		895.05	24386.2	25183.9	22910.3	22910.3	22914.2	22972.1	23281	24675.5	22955.8	22910.3	22910.3	22910.3	22936.9
	895	25863.8	27185.3	24260.2	24260.2	24262.5	24305.7	24784.5	26448.9	24392.6	24260.2	24260.2	24260.2	24292.3		895	23784.6	25124.2	22894.1	22894.1	22898	22956.5	23273.2	24607.8	22938.7	22894.1	22894.1	22894.1	22920.6
	894.95	26065.7	27112.1	24242.6	24242.6	24244.9	24288.5	24777.2	26368	24372.1	24242.6	24242.6	24242.6	24274.5		894.95	24069	25067.1	22877.9	22877.9	22881.8	22940.8	23265.9	24542.4	22921.5	22877.9	22877.9	22877.9	22904.3
	894.9	25620.8	27041.9	24225	24225	24227.3	24271.3	24770.2	26289.7	24351.7	24225	24225	24225	24256.8		894.9	24160.4	25012.5	22861.7	22861.7	22865.7	22925.2	23258.9	24479	22904.4	22861.7	22861.7	22861.7	22888
	894.85	25339.8	26974.7	24207.4	24207.4	24209.7	24254.2	24763.7	26213.8	24331.4	24207.4	24207.4	24207.4	24239		894.85	23740.2	24960.3	22845.5	22845.5	22849.5	22909.6	23252.2	24417.6	22887.4	22845.5	22845.5	22845.5	22871.7
	894.8	25444.7	26910.3	24189.8	24189.8	24192.2	24237	24757.5	26140.3	24311.2	24189.8	24189.8	24189.8	24221.3		894.8	23617.5	24910.4	22829.3	22829.3	22833.3	22894	23246	24358.1	22870.3	22829.3	22829.3	22829.3	22855.3
	894.75	25869.1	26848.8	24172.2	24172.2	24174.6	24219.8	24751.8	26069.2	24291	24172.2	24172.2	24172.2	24203.5		894.75	23365.3	24862.7	22813.1	22813.1	22817.2	22878.4	23240.2	24300.3	22853.3	22813.1	22813.1	22813.1	22839
	894.7	25012.8	26789.8	24154.6	24154.6	24157	24202.7	24746.5	26000.1	24271	24154.6	24154.6	24154.7	24185.8		894.7	23356	24817.1	22796.9	22796.9	22801	22862.8	23234.8	24244.2	22836.3	22796.9	22796.9	22796.9	22822.7
	894.65	25626.8	26733.5	24137	24137	24139.4	24185.5	24741.6	25933	24251	24137	24137	24137	24168.1		894.65	23391.7	24773.6	22780.7	22780.7	22784.8	22847.2	23229.9	24189.6	22819.3	22780.7	22780.7	22780.7	22806.4
	894.6	25565.7	26679.5	24119.5	24119.5	24121.9	24168.4	24737.3	25867.8	24231.1	24119.5	24119.5	24119.5	24150.3		894.6	23959.3	24732.1	22764.5	22764.5	22768.7	22831.6	23225.5	24136.5	22802.4	22764.5	22764.5	22764.5	22790.1
	894.55	24889.7	26628	24101.9	24101.9	24104.3	24151.3	24733.4	25804.5	24211.2	24101.9	24101.9	24101.9	24132.6		894.55	23517.9	24692.5	22748.3	22748.3	22752.5	22816.1	23221.6	24084.8	22785.5	22748.3	22748.3	22748.3	22773.8
	894.5	25231	26578.8	24084.3	24084.3	24086.7	24134.1	24730.1	25742.9	24191.5	24084.3	24084.3	24084.3	24114.8		894.5	23284.4	24654.8	22732.2	22732.2	22736.4	22800.5	23218.2	24034.5	22768.6	22732.2	22732.2	22732.2	22757.4
	894.45	25009	26531.9	24066.7	24066.7	24069.1	24117	24727.3	25682.9	24171.8	24066.7	24066.7	24066.7	24097.1		894.45	23483.3	24619	22716	22716	22720.2	22785	23215.3	23985.4	22751.7	22716	22716	22716	22741.1
	894.4	25492.7	26487.1	24049.1	24049.1	24051.6	24099.9	24725	25624.5	24152.1	24049.1	24049.1	24049.1	24079.4		894.4	23542.4	24584.9	22699.8	22699.8	22704	22769.4	23213	23937.5	22734.8	22699.8	22699.8	22699.8	22724.8
	894.35	25198.5	26444.5	24031.5	24031.5	24034	24082.8	24723.4	25567.6	24132.5	24031.5	24031.5	24031.5	24061.7		894.35	23658.5	24552.6	22683.6	22683.6	22687.9	22753.9	23211.4	23890.8	22718	22683.6	22683.6	22683.6	22708.5
	894.3	25138.4	26404	24013.9	24013.9	24016.4	24065.7	24722.3	25512.1	24113	24013.9	24013.9	24013.9	24043.9		894.3	23455.4	24522.1	22667.4	22667.4	22671.7	22738.4	23210.3	23845.2	22701.2	22667.4	22667.4	22667.4	22692.2
	894.25	25362.2	26365.5	23996.3	23996.3	23998.8	24048.6	24721.9	25458	24093.5	23996.3	23996.3	23996.3	24026.2		894.25	23269.8	24493.2	22651.2	22651.2	22655.5	22722.8	23209.8	23800.6	22684.3	22651.2	22651.2	22651.2	22675.9
	894.2	25056.8	26329.1	23978.7	23978.7	23981.3	24031.5	24722.1	25405.1	24074.1	23978.7	23978.7	23978.7	24008.5		894.2	23647.1	24466.1	22635	22635	22639.4	22707.3	23210	23757.1	22667.5	22635	22635	22635	22659.6
	894.15	24801.4	26294.6	23961.1	23961.1	23963.7	24014.4	24723	25353.5	24054.7	23961.1	23961.1	23961.1	23990.7		894.15	23521.2	24440.6	22618.8	22618.8	22623.2	22691.9	23210.9	23714.4	22650.8	22618.8	22618.8	22618.8	22643.3
	894.1	25228.7	26262	23943.5	23943.5	23946.1	23997.3	24724.6	25303.1	24035.4	23943.5	23943.5	23943.5	23973		894.1	23391.9	24416.8	22602.6	22602.6	22607.1	22676.4	23212.6	23672.7	22634	22602.6	22602.6	22602.6	22627
	894.05	25243.3	26231.4	23925.9	23925.9	23928.5	23980.3	24727	25253.8	24016.1	23925.9	23925.9	23925.9	23955.3		894.05	23607.8	24394.6	22586.4	22586.4	22590.9	22660.9	23214.9	23631.8	22617.2	22586.4	22586.4	22586.4	22610.7
	894	24877	26202.6	23908.3	23908.3	23911	23963.2	24730	25205.5	23996.9	23908.3	23908.3	23908.3	23937.5		894	23477.4	24374	22570.2	22570.2	22574.8	22645.4	23218	23591.8	22600.5	22570.2	22570.2	22570.2	22594.3
	893.95	24741.4	26175.7	23890.7	23890.7	23893.4	23946.2	24733.9	25158.3	23977.7	23890.7	23890.7	23890.7	23919.8		893.95	23443.4	24355.1	22554	22554	22558.6	22630	23222	23552.6	22583.8	22554	22554	22554	22578
	893.9	24877.9	26150.7	23873.1	23873.1	23875.8	23929.1	24738.5	25112.1	23958.5	23873.1	23873.1	23873.1	23902.1		893.9	23806.8	24337.7	22537.8	22537.8	22542.4	22614.5	23226.7	23514.1	22567.1	22537.8	22537.8	22537.8	22561.7
	893.85	24806.4	26127.4	23855.5	23855.5	23858.2	23912.1	24744	25066.8	23939.4	23855.5	23855.5	23855.5	23884.4		893.85	23290.8	24322	22521.6	22521.6	22526.3	22599.1	23232.3	23476.3	22550.4	22521.6	22521.6	22521.6	22545.4
	893.8	24627.4	26106	23837.9	23837.9	23840.7	23895.1	24750.4	25022.5	23920.3	23837.9	23837.9	23837.9	23866.7		893.8	23154	24307.8	22505.4	22505.4	22510.1	22583.7	23238.8	23439.3	22533.7	22505.4	22505.4	22505.4	22529.1
	893.75	25217.3	26086.3	23820.3	23820.3	23823.1	23878	24757.6	24979	23901.3	23820.3	23820.3	23820.3	23848.9		893.75	23654.9	24295.3	22489.2	22489.2	22494	22568.3	23246.2	23402.9	22517	22489.2	22489.2	22489.2	22512.8
	893.7	24632.8	26068.5	23802.7	23802.7	23805.5	23861	24765.8	24936.3	23882.3	23802.7	23802.7	23802.7	23831.2		893.7	23538	24284.3	22473	22473	22477.8	22552.9	23254.5	23367.2	22500.4	22473	22473	22473	22496.5
	893.65	24974.2	26052.5	23785.1	23785.1	23788	23844	24774.9	24894.4	23863.4	23785.1	23785.1	23785.1	23813.5		893.65	23515	24275	22456.8	22456.8	22461.7	22537.5	23263.8	23332	22483.7	22456.8	22456.8	22456.8	22480.2
	893.6	24780.2	26038.2	23767.5	23767.5	23770.4	23827	24785	24853.2	23844.4	23767.5	23767.5	23767.5	23795.8		893.6	23396.2	24267.3	22440.6	22440.6	22445.5	22522.2	23274.1	23297.5	22467.1	22440.6	22440.6	22440.6	22463.9
	893.55	24848.8	26025.7	23750	23750	23752.8	23810.1	24796.1	24812.9	23825.5	23750	23750	23750	23778		893.55	23478.3	24261.2	22424.4	22424.4	22429.3	22506.8	23285.5	23263.5	22450.5	22424.4	22424.4	22424.4	22447.6
	893.5	24975.6	26015	23732.3	23732.3	23735.2	23793.1	24808.2	24773.2	23806.7	23732.3	23732.3	23732.3	23760.3		893.5	23120.4	24256.7	22408.2	22408.2	22413.2	22491.5	23297.8	23230	22433.9	22408.2	22408.2	22408.2	22431.3
	893.45	24471.3	26006	23714.8	23714.8	23717.7	23776.1	24821.4	24734.1	23787.9	23714.8	23714.8	23714.8	23742.6		893.45	22977.5	24253.8	22392	22392	22397	22476.1	23311.3	23197.1	22417.2	22392	22392	22392	22415
	893.4	24689.8	25998.9	23697.2	23697.2	23700.1	23759.2	24835.7	24695.8	23769.1	23697.2	23697.2	23697.2	23724.9		893.4	23481.4	24252.6	22375.8	22375.8	22380.9	22460.8	23325.9	23164.7	22400.7	22375.8	22375.8	22375.8	22398.7
	893.35	25353.9	25993.5	23679.6	23679.6	23682.5	23742.2	24851.1	24658	23750.3	23679.6	23679.6	23679.6	23707.2		893.35	23245.4	24253.1	22359.6	22359.6	22364.7	22445.5	23341.7	23132.7	22384.1	22359.6	22359.6	22359.6	22382.4
	893.3	25521	25990	23662	23662	23665	23725.3	24867.7	24620.8	23731.6	23662	23662	23662	23689.5		893.3	23167.6	24255.3	22343.4	22343.4	22348.6	22430.2	23358.7	23101.2	22367.5	22343.4	22343.4	22343.4	22366.1
	893.25	24995.2	25988.2	23644.4	23644.4	23647.4	23708.4	24885.4	24584.2	23712.8	23644.4	23644.4	23644.4	23671.7		893.25	23779.5	24259.1	22327.2	22327.2	22332.4	22415	23376.8	23070.2	22350.9	22327.2	22327.2	22327.2	22349.8
	893.2	25078.4	25988.2	23626.8	23626.8	23629.8	23691.5	24904.4	24548.2	23694.2	23626.8	23626.8	23626.8	23654		893.2	23997.8	24264.6	22311	22311	22316.3	22399.7	23396.2	23039.5	22334.4	22311	22311	22311	22333.5
	893.15	25178.9	25990.1	23609.2	23609.2	23612.3	23674.6	24924.6	24512.7	23675.5	23609.2	23609.2	23609.2	23636.3		893.15	23384.4	24271.8	22294.8	22294.8	22300.1	22384.5	23416.9	23009.3	22317.8	22294.8	22294.8	22294.8	22317.2
	893.1	25283.4	25993.8	23591.6	23591.6	23594.7	23657.7	24946.2	24477.7	23656.9	23591.6	23591.6	23591.6	23618.6		893.1	23259.2	24280.8	22278.6	22278.6	22284	22369.2	23439	22979.5	22301.3	22278.6	22278.6	22278.6	22301
	893.05	24828.2	25999.3	23574	23574	23577.1	23640.8	24969	24443.2	23638.2	23574	23574	23574	23600.9		893.05	23507.6	24291.5	22262.4	22262.4	22267.8	22354	23462.3	22950.1	22284.7	22262.4	22262.4	22262.4	22284.7
	893	24927.4	26006.7	23556.4	23556.4	23559.6	23624	24993.2	24409.1	23619.7	23556.4	23556.4	23556.4	23583.2		893	23624.4	24303.9	22246.2	22246.2	22251.7	22338.8	23487	22921	22268.2	22246.2	22246.2	22246.2	22268.4
	892.95	24993.2	26015.9	23538.8	23538.8	23542	23607.1	25018.7	24375.6	23601.1	23538.8	23538.8	23538.8	23565.5		892.95	23845.5	24318.1	22230	22230	22235.5	22323.7	23513	22892.3	22251.7	22230	22230	22230	22252.1
	892.9	24863.3	26027	23521.2	23521.2	23524.4	23590.3	25045.6	24342.4	23582.6	23521.2	23521.2	23521.2	23547.8		892.9	23110.8	24334.1	22213.8	22213.8	22219.4	22308.5	23540.5	22863.9	22235.2	22213.8	22213.8	22213.8	22235.8
	892.85	24795.3	26040	23503.6	23503.6	23506.9	23573.4	25074	24309.7	23564	23503.6	23503.6	23503.6	23530.1		892.85	23504.7	24352	22197.6	22197.6	22203.3	22293.3	23569.5	22835.9	22218.7	22197.6	22197.6	22197.6	22219.5
	892.8	24763.8	26055	23486	23486	23489.3	23556.6	25103.8	24277.4	23545.5	23486	23486	23486	23512.3		892.8	23951.6	24371.6	22181.4	22181.4	22187.1	22278.2	23600	22808.1	22202.2	22181.4	22181.4	22181.4	22203.2
	892.75	25056.3	26071.8	23468.4	23468.4	23471.8	23539.8	25135.1	24245.5	23527	23468.4	23468.4	23468.4	23494.6		892.75	23359.3	24393	22165.2	22165.2	22171	22263.1	23631.8	22780.7	22185.7	22165.2	22165.2	22165.2	22186.9
	892.7	25037.6	26090.5	23450.8	23450.8	23454.2	23523	25167.9	24214	23508.6	23450.8	23450.8	23450.8	23476.9		892.7	23776.1	24416.3	22149	22149	22154.8	22248	23665.3	22753.6	22169.2	22149	22149	22149	22170.6
	892.65	25442.5	26111.2	23433.2	23433.2	23436.6	23506.2	25202.3	24182.8	23490.2	23433.2	23433.2	23433.2	23459.2		892.65	23343.5	24441.5	22132.8	22132.8	22138.7	22233	23700.2	22726.8	22152.7	22132.8	22132.8	22132.8	22154.3
	892.6	25329.4	26133.8	23415.6	23415.6	23419.1	23489.5	25238.2	24152	23471.7	23415.6	23415.6	23415.6	23441.5		892.6	23599.8	24468.5	22116.7	22116.7	22122.5	22217.9	23736.9	22700.2	22136.2	22116.7	22116.7	22116.7	22138.1
	892.55	25474.1	26158.5	23398	23398	23401.5	23472.8	25275.7	24121.5	23453.3	23398	23398	23398	23423.8		892.55	23390.5	24497.4	22100.5	22100.5	22106.4	22202.9	23775	22673.9	22119.8	22100.5	22100.5	22100.5	22121.8
	892.5	25808.8	26185	23380.5	23380.5	23383.9	23456	25314.8	24091.4	23434.9	23380.5	23380.5	23380.5	23406.1		892.5	23575.5	24528.2	22084.3	22084.3	22090.3	22187.9	23814.7	22647.9	22103.3	22084.3	22084.3	22084.3	22105.5
	892.45	25750	26213.6	23362.8	23362.8	23366.4	23439.3	25355.6	24061.6	23416.6	23362.8	23362.8	23362.8	23388.4		892.45	23855.1	24560.8	22068.1	22068.1	22074.1	22172.9	23856	22622.1	22086.8	22068.1	22068.1	22068.1	22089.2
	892.4	25326.8	26244.1	23345.3	23345.3	23348.8	23422.6	25398	24032.1	23398.2	23345.3	23345.3	23345.3	23370.7		892.4	24012.7	24595.4	22051.9	22051.9	22058	22157.9	23899	22596.5	22070.4	22051.9	22051.9	22051.9	22072.9
	892.35	25388.5	26276.8	23327.7	23327.7	23331.2	23405.9	25442.2	24002.9	23379.9	23327.7	23327.7	23327.7	23353		892.35	23914.3	24632	22035.7	22035.7	22041.9	22142.9	23943.7	22571.2	22053.9	22035.7	22035.7	22035.7	22056.6
	892.3	25362.4	26311.3	23310.1	23310.1	23313.7	23389.2	25487.9	23974	23361.5	23310.1	23310.1	23310.1	23335.3		892.3	24388.2	24670.3	22019.5	22019.5	22025.7	22128	23990	22546.1	22037.5	22019.5	22019.5	22019.5	22040.3
	892.25	25138.5	26347.9	23292.5	23292.5	23296.1	23372.6	25535.4	23945.3	23343.2	23292.5	23292.5	23292.5	23317.6		892.25	24299.4	24710.7	22003.3	22003.3	22009.6	22113.1	24038	22521.2	22021	22003.3	22003.3	22003.3	22024.1
	892.2	25439.6	26386.6	23274.9	23274.9	23278.6	23355.9	25584.6	23917	23324.9	23274.9	23274.9	23274.9	23299.9		892.2	23998.5	24752.9	21987.1	21987.1	21993.5	22098.2	24087.7	22496.6	22004.6	21987.1	21987.1	21987.1	22007.8
	892.15	25647	26427.2	23257.3	23257.3	23261	23339.3	25635.6	23888.9	23306.7	23257.3	23257.3	23257.3	23282.2		892.15	23933.1	24797.1	21970.9	21970.9	21977.3	22083.4	24139	22472.1	21988.2	21970.9	21970.9	21970.9	21991.5
	892.1	25512.9	26470	23239.7	23239.7	23243.5	23322.7	25688.4	23861	23288.4	23239.7	23239.7	23239.7	23264.5		892.1	23646.3	24843.2	21954.7	21954.7	21961.2	22068.5	24192.1	22447.8	21971.8	21954.7	21954.7	21954.7	21975.2
	892.05	25476.1	26514.8	23222.1	23222.1	23225.9	23306.1	25742.8	23833.4	23270.1	23222.1	23222.1	23222.1	23246.8		892.05	24054.2	24891.2	21938.5	21938.5	21945.1	22053.7	24246.8	22423.8	21955.3	21938.5	21938.5	21938.5	21958.9
	892	25737.3	26561.6	23204.5	23204.5	23208.3	23289.6	25799.1	23806	23251.9	23204.5	23204.5	23204.5	23229.1		892	24195.6	24941.1	21922.3	21922.3	21928.9	22038.9	24303.2	22399.9	21938.9	21922.3	21922.3	21922.3	21942.7
	891.95	25821.2	26610.4	23186.9	23186.9	23190.8	23273	25857.1	23778.9	23233.7	23186.9	23186.9	23186.9	23211.4		891.95	24011.7	24993	21906.1	21906.1	21912.8	22024.2	24361.3	22376.2	21922.5	21906.1	21906.1	21906.1	21926.4
	891.9	25634.3	26661.3	23169.3	23169.3	23173.2	23256.5	25917	23752	23215.5	23169.3	23169.3	23169.3	23193.7		891.9	24614.1	25046.6	21889.9	21889.9	21896.7	22009.4	24421.1	22352.7	21906.1	21889.9	21889.9	21889.9	21910.1
	891.85	25972.6	26714.3	23151.7	23151.7	23155.7	23240	25978.7	23725.3	23197.2	23151.7	23151.7	23151.7	23176		891.85	24261.9	25102.3	21873.7	21873.7	21880.5	21994.7	24482.7	22329.3	21889.7	21873.7	21873.7	21873.7	21893.8
	891.8	25775.6	26769.3	23134.1	23134.1	23138.1	23223.5	26042	23698.8	23179.1	23134.1	23134.1	23134.1	23158.3		891.8	24824.9	25159.7	21857.5	21857.5	21864.4	21980.1	24545.8	22306.1	21873.3	21857.5	21857.5	21857.5	21877.5
	891.75	25506.2	26826.3	23116.5	23116.5	23120.6	23207	26107.2	23672.5	23160.9	23116.5	23116.5	23116.5	23140.6		891.75	24580.4	25219	21841.3	21841.3	21848.3	21965.4	24610.6	22283.1	21856.9	21841.3	21841.3	21841.3	21861.2
	891.7	25873.3	26885.3	23098.9	23098.9	23103	23190.6	26174.2	23646.4	23142.7	23098.9	23098.9	23098.9	23123		891.7	24585.8	25280.1	21825.1	21825.1	21832.2	21950.8	24677	22260.2	21840.5	21825.1	21825.1	21825.1	21845
	891.65	26277.2	26946.3	23081.3	23081.3	23085.5	23174.2	26242.9	23620.5	23124.6	23081.3	23081.3	23081.3	23105.3		891.65	24189	25343	21808.9	21808.9	21816.1	21936.2	24745	22237.4	21824.1	21808.9	21808.9	21808.9	21828.7
	891.6	26304.1	27009.3	23063.7	23063.7	23067.9	23157.7	26313.5	23594.8	23106.4	23063.7	23063.7	23063.7	23087.6		891.6	24437.4	25407.8	21792.7	21792.7	21799.9	21921.6	24814.7	22214.8	21807.7	21792.7	21792.7	21792.7	21812.4
	891.55	25959.8	27074.3	23046.1	23046.1	23050.4	23141.4	26385.8	23569.3	23088.3	23046.1	23046.1	23046.1	23069.9		891.55	24511.6	25474.2	21776.5	21776.5	21783.8	21907.1	24885.9	22192.4	21791.4	21776.5	21776.5	21776.5	21796.1
	891.5	26199.4	27141.2	23028.5	23028.5	23032.8	23125	26459.8	23543.9	23070.2	23028.5	23028.5	23028.5	23052.2		891.5	24268.5	25542.3	21760.3	21760.3	21767.7	21892.6	24958.6	22170.1	21775	21760.3	21760.3	21760.3	21779.9
	891.45	26380.6	27210	23011	23011	23015.3	23108.7	26535.5	23518.8	23052	23011	23011	23011	23034.5		891.45	24654.5	25612	21744.1	21744.1	21751.6	21878.2	25032.8	22147.9	21758.6	21744.1	21744.1	21744.1	21763.6
	891.4	26370.7	27280.7	22993.3	22993.3	22997.7	23092.4	26612.9	23493.7	23033.9	22993.3	22993.3	22993.3	23016.8		891.4	24883.1	25683.4	21727.9	21727.9	21735.5	21863.7	25108.4	22125.9	21742.2	21727.9	21727.9	21727.9	21747.3
	891.35	26231.7	27353.4	22975.8	22975.8	22980.2	23076.1	26692.1	23468.9	23015.8	22975.8	22975.8	22975.8	22999.1		891.35	25225.9	25756.5	21711.7	21711.7	21719.3	21849.3	25185.6	22103.9	21725.9	21711.7	21711.7	21711.7	21731
	891.3	26367.1	27427.9	22958.2	22958.2	22962.6	23059.8	26772.9	23444.2	22997.7	22958.2	22958.2	22958.2	22981.4		891.3	25231.9	25831.1	21695.5	21695.5	21703.2	21835	25264.1	22082.1	21709.5	21695.5	21695.5	21695.5	21714.8
	891.25	26137.4	27504.1	22940.6	22940.6	22945.1	23043.6	26855.2	23419.6	22979.7	22940.6	22940.6	22940.6	22963.7		891.25	25203.7	25907.1	21679.3	21679.3	21687.1	21820.7	25343.9	22060.5	21693.1	21679.3	21679.3	21679.3	21698.5
	891.2	26277.3	27582.2	22923	22923	22927.5	23027.4	26939.2	23395.2	22961.6	22923	22923	22923	22946		891.2	25104.9	25984.6	21663.1	21663.1	21671	21806.4	25425	22038.9	21676.8	21663.1	21663.1	21663.1	21682.2
	891.15	26541	27661.9	22905.4	22905.4	22910	23011.2	27024.7	23371	22943.5	22905.4	22905.4	22905.4	22928.4		891.15	24743	26063.5	21646.9	21646.9	21654.9	21792.1	25507.3	22017.4	21660.4	21646.9	21646.9	21646.9	21666
	891.1	26658.8	27743.5	22887.8	22887.8	22892.5	22995.1	27111.8	23346.8	22925.5	22887.8	22887.8	22887.8	22910.7		891.1	24970.8	26143.8	21630.7	21630.7	21638.8	21777.9	25590.9	21996.1	21644.1	21630.7	21630.7	21630.7	21649.7
	891.05	27158.5	27826.5	22870.2	22870.2	22874.9	22979	27200.3	23322.9	22907.4	22870.2	22870.2	22870.2	22893		891.05	25000.8	26225.2	21614.5	21614.5	21622.7	21763.8	25675.5	21974.8	21627.7	21614.5	21614.5	21614.5	21633.4
	891	27328.2	27911.2	22852.6	22852.6	22857.4	22962.9	27290.2	23299	22889.4	22852.6	22852.6	22852.6	22875.3		891	25552.3	26307.9	21598.3	21598.3	21606.6	21749.6	25761.1	21953.7	21611.4	21598.3	21598.3	21598.3	21617.1
	890.95	27373	27997.4	22835	22835	22839.8	22946.8	27381.5	23275.3	22871.4	22835	22835	22835	22857.6		890.95	25593.1	26391.6	21582.1	21582.1	21590.5	21735.6	25847.8	21932.7	21595	21582.1	21582.1	21582.1	21600.9
	890.9	26958.3	28085.1	22817.4	22817.4	22822.3	22930.8	27474	23251.7	22853.3	22817.4	22817.4	22817.4	22839.9		890.9	25739.5	26476.5	21566	21566	21574.4	21721.5	25935.3	21911.7	21578.7	21566	21566	21566	21584.6
	890.85	27064.2	28174.3	22799.8	22799.8	22804.8	22914.8	27568	23228.2	22835.3	22799.8	22799.8	22799.8	22822.2		890.85	25540.9	26562.4	21549.8	21549.8	21558.3	21707.5	26023.8	21890.9	21562.3	21549.8	21549.8	21549.8	21568.3
	890.8	26849	28264.8	22782.2	22782.2	22787.2	22898.8	27663	23204.8	22817.3	22782.2	22782.2	22782.2	22804.6		890.8	25714	26649.1	21533.5	21533.5	21542.2	21693.6	26112.9	21870.1	21546	21533.5	21533.5	21533.5	21552
	890.75	27314.9	28356.5	22764.6	22764.6	22769.7	22882.9	27759.2	23181.6	22799.3	22764.6	22764.6	22764.6	22786.9		890.75	25778.3	26736.6	21517.4	21517.4	21526.1	21679.7	26202.6	21849.5	21529.7	21517.4	21517.4	21517.4	21535.8
	890.7	27368.1	28449.5	22747	22747	22752.1	22867	27856.4	23158.5	22781.3	22747	22747	22747	22769.2		890.7	25636.4	26824.8	21501.2	21501.2	21510	21665.9	26293	21828.9	21513.3	21501.2	21501.2	21501.2	21519.5
	890.65	27784	28543.6	22729.4	22729.4	22734.6	22851.2	27954.6	23135.4	22763.3	22729.4	22729.4	22729.4	22751.5		890.65	26197.4	26913.6	21485	21485	21493.9	21652.1	26383.8	21808.4	21497	21485	21485	21485	21503.2
	890.6	27720.8	28638.9	22711.8	22711.8	22717.1	22835.4	28053.9	23112.5	22745.4	22711.8	22711.8	22711.8	22733.8		890.6	26019	27003.1	21468.8	21468.8	21477.8	21638.3	26475.1	21788	21480.7	21468.8	21468.8	21468.8	21487
	890.55	27759.8	28735.1	22694.2	22694.2	22699.5	22819.6	28153.8	23089.7	22727.4	22694.2	22694.2	22694.2	22716.2		890.55	26240.3	27092.9	21452.6	21452.6	21461.7	21624.7	26566.6	21767.7	21464.3	21452.6	21452.6	21452.6	21470.7
	890.5	28062.8	28832.1	22676.6	22676.6	22682	22803.9	28254.5	23067	22709.4	22676.6	22676.6	22676.6	22698.5		890.5	26871.7	27183	21436.4	21436.4	21445.7	21611	26658.3	21747.4	21448	21436.4	21436.4	21436.4	21454.4
	890.45	28212	28930	22659	22659	22664.5	22788.2	28355.9	23044.4	22691.5	22659	22659	22659	22680.8		890.45	27468.7	27273.3	21420.2	21420.2	21429.6	21597.4	26750	21727.2	21431.7	21420.2	21420.2	21420.2	21438.2
	890.4	28544.1	29028.5	22641.5	22641.5	22647	22772.5	28457.8	23021.8	22673.5	22641.5	22641.5	22641.5	22663.1		890.4	26147.7	27363.7	21404	21404	21413.5	21583.9	26841.7	21707.1	21415.4	21404	21404	21404	21421.9
	890.35	28732.9	29127.8	22623.8	22623.8	22629.4	22756.9	28560.3	22999.4	22655.6	22623.8	22623.8	22623.8	22645.5		890.35	26216.8	27454.2	21387.8	21387.8	21397.4	21570.5	26933.4	21687.1	21399.1	21387.8	21387.8	21387.8	21405.6
	890.3	27872	29227.4	22606.2	22606.2	22611.9	22741.4	28663	22977.1	22637.6	22606.2	22606.2	22606.2	22627.8		890.3	26417.1	27544.5	21371.6	21371.6	21381.3	21557.1	27024.7	21667.2	21382.7	21371.6	21371.6	21371.6	21389.4
	890.25	28199.5	29327.5	22588.7	22588.7	22594.4	22725.9	28765.9	22954.8	22619.7	22588.7	22588.7	22588.7	22610.1		890.25	26737.8	27634.5	21355.4	21355.4	21365.3	21543.8	27115.6	21647.3	21366.4	21355.4	21355.4	21355.4	21373.1
	890.2	28473.2	29427.8	22571.1	22571.1	22576.8	22710.4	28869	22932.7	22601.8	22571.1	22571.1	22571.1	22592.4		890.2	27076.9	27724.1	21339.2	21339.2	21349.2	21530.5	27206	21627.5	21350.1	21339.2	21339.2	21339.2	21356.8
	890.15	29228.2	29528.2	22553.5	22553.5	22559.3	22695	28972.1	22910.6	22583.8	22553.5	22553.5	22553.5	22574.7		890.15	27147.8	27813.2	21323	21323	21333.1	21517.3	27295.7	21607.7	21333.8	21323	21323	21323	21340.6
	890.1	28449.1	29628.9	22535.9	22535.9	22541.8	22679.7	29075.2	22888.6	22565.9	22535.9	22535.9	22535.9	22557.1		890.1	27191.4	27901.8	21306.8	21306.8	21317	21504.2	27384.7	21588	21317.5	21306.8	21306.8	21306.8	21324.3
	890.05	28761	29729.3	22518.3	22518.3	22524.3	22664.3	29178	22866.7	22548	22518.3	22518.3	22518.3	22539.4		890.05	27514.5	27989.5	21290.6	21290.6	21301	21491.1	27472.7	21568.4	21301.2	21290.6	21290.6	21290.6	21308
	890	28768.6	29829.5	22500.7	22500.7	22506.8	22649.1	29280.4	22844.8	22530.1	22500.7	22500.7	22500.7	22521.7		890	27423.5	28076.2	21274.4	21274.4	21284.9	21478.2	27559.6	21548.9	21284.9	21274.4	21274.4	21274.4	21291.8
	889.95	29350	29929.4	22483.1	22483.1	22489.2	22633.9	29382.3	22823.1	22512.2	22483.1	22483.1	22483.1	22504		889.95	28269.2	28161.9	21258.2	21258.2	21268.9	21465.2	27645.3	21529.4	21268.6	21258.2	21258.2	21258.2	21275.5
	889.9	29428.8	30028.7	22465.5	22465.5	22471.7	22618.8	29483.6	22801.4	22494.3	22465.5	22465.5	22465.5	22486.4		889.9	27469.8	28246.3	21242	21242	21252.8	21452.4	27729.6	21510	21252.3	21242	21242	21242	21259.3
	889.85	29708.7	30127.6	22447.9	22447.9	22454.2	22603.8	29584.2	22779.8	22476.4	22447.9	22447.9	22447.9	22468.7		889.85	27677.1	28329.5	21225.8	21225.8	21236.8	21439.7	27812.5	21490.6	21236	21225.8	21225.8	21225.8	21243
	889.8	30024.1	30225.5	22430.3	22430.3	22436.7	22588.8	29683.8	22758.2	22458.5	22430.3	22430.3	22430.3	22451		889.8	28158.6	28411	21209.6	21209.6	21220.7	21427	27893.7	21471.2	21219.7	21209.6	21209.6	21209.6	21226.7
	889.75	30296.3	30322.5	22412.7	22412.7	22419.2	22573.9	29782.2	22736.8	22440.6	22412.7	22412.7	22412.7	22433.3		889.75	28104.8	28490.9	21193.4	21193.4	21204.7	21414.5	27973	21452	21203.4	21193.4	21193.4	21193.4	21210.5
	889.7	30042.1	30418.4	22395.1	22395.1	22401.7	22559	29879.4	22715.4	22422.7	22395.1	22395.1	22395.1	22415.7		889.7	28461.7	28568.9	21177.2	21177.2	21188.6	21402	28050.3	21432.8	21187.1	21177.2	21177.2	21177.2	21194.2
	889.65	29935.6	30513	22377.5	22377.5	22384.2	22544.3	29975.2	22694	22404.8	22377.5	22377.5	22377.5	22398		889.65	28295.2	28645	21161	21161	21172.6	21389.6	28125.5	21413.6	21170.8	21161	21161	21161	21178
	889.6	30156.7	30606.4	22359.9	22359.9	22366.7	22529.6	30069.6	22672.8	22387	22359.9	22359.9	22359.9	22380.3		889.6	28624.3	28719	21144.8	21144.8	21156.5	21377.3	28198.5	21394.5	21154.5	21144.8	21144.8	21144.8	21161.7
	889.55	30284	30698	22342.3	22342.3	22349.2	22515.1	30162.1	22651.6	22369.1	22342.3	22342.3	22342.3	22362.7		889.55	28475.8	28790.5	21128.6	21128.6	21140.5	21365.2	28269	21375.4	21138.2	21128.6	21128.6	21128.6	21145.4
	889.5	30404.2	30787.9	22324.7	22324.7	22331.7	22500.6	30252.7	22630.4	22351.2	22324.7	22324.7	22324.7	22345		889.5	29134.6	28859.6	21112.4	21112.4	21124.5	21353.1	28336.8	21356.4	21121.9	21112.4	21112.4	21112.4	21129.2
	889.45	30830.6	30875.9	22307.1	22307.1	22314.2	22486.2	30341.2	22609.3	22333.4	22307.1	22307.1	22307.1	22327.3		889.45	29201.4	28926.1	21096.2	21096.2	21108.4	21341.1	28401.8	21337.5	21105.6	21096.2	21096.2	21096.2	21112.9
	889.4	30866.2	30961.8	22289.5	22289.5	22296.7	22471.9	30427.4	22588.3	22315.5	22289.5	22289.5	22289.5	22309.6		889.4	28899.4	28989.8	21080	21080	21092.4	21329.2	28463.8	21318.5	21089.3	21080	21080	21080	21096.7
	889.35	31072.4	31045.5	22271.9	22271.9	22279.2	22457.8	30511.3	22567.3	22297.7	22271.9	22271.9	22271.9	22292		889.35	29284.7	29050.7	21063.8	21063.8	21076.4	21317.5	28522.9	21299.7	21073	21063.8	21063.8	21063.8	21080.4
	889.3	30809.6	31126.7	22254.3	22254.3	22261.7	22443.8	30592.4	22546.4	22279.8	22254.3	22254.3	22254.3	22274.3		889.3	28935.6	29108.3	21047.6	21047.6	21060.3	21305.8	28578.6	21280.8	21056.8	21047.6	21047.6	21047.6	21064.1
	889.25	30592.4	31205.2	22236.8	22236.8	22244.2	22429.9	30670.8	22525.6	22262	22236.8	22236.8	22236.8	22256.6		889.25	28912.7	29162.7	21031.4	21031.4	21044.3	21294.3	28630.9	21262.1	21040.5	21031.4	21031.4	21031.4	21047.9
	889.2	30736	31281	22219.2	22219.2	22226.7	22416.1	30746.1	22504.8	22244.1	22219.2	22219.2	22219.2	22239		889.2	29156.9	29213.8	21015.2	21015.2	21028.3	21282.9	28679.6	21243.3	21024.2	21015.2	21015.2	21015.2	21031.6
	889.15	31203.3	31353.7	22201.6	22201.6	22209.2	22402.5	30818.2	22484	22226.3	22201.6	22201.6	22201.6	22221.3		889.15	29542.2	29261.2	20999	20999	21012.3	21271.7	28724.6	21224.6	21007.9	20999	20999	20999	21015.4
	889.1	31270.7	31423.5	22184	22184	22191.7	22389.1	30887.1	22463.3	22208.5	22184	22184	22184	22203.6		889.1	29653.5	29305.1	20982.8	20982.8	20996.3	21260.6	28765.8	21206	20991.6	20982.8	20982.8	20982.8	20999.1
	889.05	30828.2	31489.8	22166.4	22166.4	22174.2	22375.8	30952.3	22442.7	22190.6	22166.4	22166.4	22166.4	22186		889.05	29102.7	29345.1	20966.7	20966.7	20980.3	21249.6	28802.9	21187.3	20975.3	20966.7	20966.7	20966.7	20982.8
	889	31079	31552.6	22148.8	22148.8	22156.8	22362.8	31013.8	22422.1	22172.8	22148.8	22148.8	22148.8	22168.3		889	29677.7	29381.2	20950.5	20950.5	20964.3	21238.8	28836	21168.8	20959.1	20950.5	20950.5	20950.5	20966.6
	888.95	31133.9	31611.8	22131.2	22131.2	22139.3	22349.9	31071.4	22401.5	22155	22131.2	22131.2	22131.2	22150.6		888.95	29054.6	29413.2	20934.2	20934.2	20948.3	21228.1	28864.7	21150.2	20942.8	20934.2	20934.2	20934.2	20950.3
	888.9	31071.5	31667.2	22113.6	22113.6	22121.8	22337.3	31124.9	22381	22137.2	22113.6	22113.6	22113.6	22133		888.9	29181.5	29441.1	20918	20918	20932.3	21217.6	28889.2	21131.7	20926.5	20918	20918	20918	20934.1
	888.85	31123.6	31718.8	22096	22096	22104.3	22324.9	31174.3	22360.6	22119.3	22096	22096	22096	22115.3		888.85	29697.6	29464.8	20901.9	20901.9	20916.4	21207.2	28909.2	21113.2	20910.2	20901.9	20901.9	20901.9	20917.8
	888.8	31600.5	31766.2	22078.4	22078.4	22086.9	22312.8	31219.2	22340.2	22101.5	22078.4	22078.4	22078.4	22097.6		888.8	29515.2	29484.1	20885.7	20885.7	20900.4	21197	28924.6	21094.8	20894	20885.7	20885.7	20885.7	20901.6
	888.75	31512.2	31809.4	22060.8	22060.8	22069.4	22301	31259.5	22319.8	22083.7	22060.8	22060.8	22060.8	22080		888.75	28929.9	29499	20869.5	20869.5	20884.4	21187	28935.4	21076.4	20877.7	20869.5	20869.5	20869.5	20885.3
	888.7	31084.2	31848.3	22043.2	22043.2	22052	22289.5	31295.2	22299.5	22065.9	22043.2	22043.2	22043.2	22062.3		888.7	29294.9	29509.4	20853.3	20853.3	20868.5	21177.2	28941.5	21058	20861.4	20853.3	20853.3	20853.3	20869.1
	888.65	31506.3	31882.7	22025.6	22025.6	22034.5	22278.3	31326	22279.2	22048.1	22025.6	22025.6	22025.6	22044.6		888.65	29787.3	29515.3	20837.1	20837.1	20852.5	21167.6	28942.9	21039.7	20845.1	20837.1	20837.1	20837.1	20852.8
	888.6	31643.2	31912.7	22008	22008	22017	22267.6	31351.9	22259	22030.3	22008	22008	22008	22027		888.6	29625.7	29516.7	20820.9	20820.9	20836.5	21158.2	28939.4	21021.4	20828.9	20820.9	20820.9	20820.9	20836.5
	888.55	31599	31938	21990.4	21990.4	21999.6	22257.2	31372.7	22238.8	22012.5	21990.4	21990.4	21990.4	22009.3		888.55	29144.7	29513.4	20804.7	20804.7	20820.6	21149	28931.1	21003.2	20812.6	20804.7	20804.7	20804.7	20820.3
	888.5	32141.6	31958.7	21972.8	21972.8	21982.1	22247.4	31388.3	22218.6	21994.7	21972.8	21972.8	21972.8	21991.6		888.5	29883.4	29505.5	20788.5	20788.5	20804.7	21140	28918	20984.9	20796.3	20788.5	20788.5	20788.5	20804
	888.45	32207.2	31974.6	21955.2	21955.2	21964.7	22238	31398.7	22198.5	21976.9	21955.2	21955.2	21955.2	21974		888.45	29518.2	29493.1	20772.3	20772.3	20788.7	21131.2	28899.9	20966.7	20780.1	20772.3	20772.3	20772.3	20787.8
	888.4	31759.7	31985.8	21937.6	21937.6	21947.2	22229.1	31403.7	22178.4	21959.1	21937.6	21937.6	21937.6	21956.3		888.4	29458.1	29476	20756.1	20756.1	20772.8	21122.7	28877	20948.6	20763.8	20756.1	20756.1	20756.1	20771.5
	888.35	31244	31992.2	21920	21920	21929.8	22220.9	31403.4	22158.4	21941.3	21920	21920	21920	21938.7		888.35	30059.2	29454.4	20739.9	20739.9	20756.9	21114.5	28849.3	20930.4	20747.5	20739.9	20739.9	20739.9	20755.3
	888.3	31132	31993.9	21902.4	21902.4	21912.4	22213.3	31397.6	22138.4	21923.5	21902.4	21902.4	21902.4	21921		888.3	29757.3	29428.3	20723.7	20723.7	20741	21106.5	28816.7	20912.3	20731.3	20723.7	20723.7	20723.7	20739
	888.25	31392.3	31990.9	21884.8	21884.8	21894.9	22206.4	31386.3	22118.4	21905.7	21884.8	21884.8	21884.8	21903.3		888.25	29312.1	29397.8	20707.5	20707.5	20725	21098.8	28779.3	20894.2	20715	20707.5	20707.5	20707.5	20722.8
	888.2	32084.7	31983.2	21867.2	21867.2	21877.5	22200.3	31369.5	22098.5	21888	21867.2	21867.2	21867.2	21885.7		888.2	28916.6	29362.8	20691.3	20691.3	20709.1	21091.4	28737.3	20876.2	20698.7	20691.3	20691.3	20691.3	20706.5
	888.15	32033.3	31970.9	21849.7	21849.7	21860.1	22195	31347.3	22078.6	21870.2	21849.7	21849.7	21849.7	21868		888.15	28959.7	29323.6	20675.1	20675.1	20693.2	21084.3	28690.6	20858.1	20682.5	20675.1	20675.1	20675.1	20690.3
	888.1	31546.1	31954	21832.1	21832.1	21842.7	22190.7	31319.5	22058.7	21852.4	21832.1	21832.1	21832.1	21850.3		888.1	29191.2	29280.1	20658.9	20658.9	20677.4	21077.6	28639.3	20840.1	20666.2	20658.9	20658.9	20658.9	20674
	888.05	32131.4	31932.8	21814.5	21814.5	21825.2	22187.4	31286.3	22038.9	21834.6	21814.5	21814.5	21814.5	21832.7		888.05	29412.5	29232.6	20642.7	20642.7	20661.5	21071.2	28583.5	20822.2	20650	20642.7	20642.7	20642.7	20657.8
	888	31845.4	31907.2	21796.9	21796.9	21807.8	22185.1	31247.7	22019.1	21816.9	21796.9	21796.9	21796.9	21815		888	29326.7	29181.1	20626.5	20626.5	20645.6	21065.2	28523.4	20804.2	20633.7	20626.5	20626.5	20626.5	20641.5
	887.95	31555.3	31877.5	21779.3	21779.3	21790.4	22184	31203.7	21999.3	21799.1	21779.3	21779.3	21779.3	21797.4		887.95	28631.6	29125.8	20610.3	20610.3	20629.8	21059.6	28459	20786.3	20617.4	20610.3	20610.3	20610.3	20625.3
	887.9	31541.6	31843.9	21761.7	21761.7	21773	22184.2	31154.5	21979.6	21781.3	21761.7	21761.7	21761.7	21779.7		887.9	29099.1	29066.8	20594.1	20594.1	20613.9	21054.4	28390.4	20768.4	20601.2	20594.1	20594.1	20594.1	20609
	887.85	32071.5	31806.5	21744.1	21744.1	21755.6	22185.8	31100	21959.9	21763.6	21744.1	21744.1	21744.1	21762		887.85	28993.2	29004.2	20577.9	20577.9	20598	21049.6	28317.8	20750.5	20584.9	20577.9	20577.9	20577.9	20592.8
	887.8	31452	31765.5	21726.5	21726.5	21738.2	22188.9	31040.4	21940.2	21745.8	21726.5	21726.5	21726.5	21744.4		887.8	29162.1	28938.2	20561.7	20561.7	20582.2	21045.4	28241.3	20732.7	20568.7	20561.7	20561.7	20561.7	20576.5
	887.75	30990.7	31721.2	21708.9	21708.9	21720.8	22193.6	30975.9	21920.6	21728	21708.9	21708.9	21708.9	21726.7		887.75	29082	28869.1	20545.5	20545.5	20566.4	21041.6	28161.1	20714.9	20552.4	20545.5	20545.5	20545.5	20560.3
	887.7	31549.8	31673.8	21691.3	21691.3	21703.5	22200	30906.5	21901	21710.3	21691.3	21691.3	21691.3	21709.1		887.7	28347.1	28796.9	20529.3	20529.3	20550.6	21038.4	28077.3	20697	20536.2	20529.3	20529.3	20529.3	20544
	887.65	31734.7	31623.6	21673.7	21673.7	21686.1	22208.3	30832.3	21881.4	21692.5	21673.7	21673.7	21673.7	21691.4		887.65	28116.2	28721.9	20513.1	20513.1	20534.8	21035.8	27990	20679.3	20519.9	20513.1	20513.1	20513.1	20527.8
	887.6	31791.9	31570.8	21656.1	21656.1	21668.7	22218.7	30753.5	21861.8	21674.8	21656.1	21656.1	21656.1	21673.8		887.6	28102.4	28644.2	20496.9	20496.9	20519	21033.8	27899.4	20661.5	20503.7	20496.9	20496.9	20496.9	20511.5
	887.55	31107.5	31515.8	21638.5	21638.5	21651.4	22231.3	30670.3	21842.3	21657	21638.5	21638.5	21638.5	21656.1		887.55	28538.3	28564.1	20480.7	20480.7	20503.2	21032.4	27805.7	20643.8	20487.4	20480.7	20480.7	20480.7	20495.3
	887.5	31458.6	31458.9	21620.9	21620.9	21634	22246.1	30582.9	21822.8	21639.3	21620.9	21620.9	21620.9	21638.5		887.5	28179.1	28481.8	20464.5	20464.5	20487.4	21031.8	27709	20626.1	20471.2	20464.5	20464.5	20464.5	20479
	887.45	31109.4	31400.4	21603.3	21603.3	21616.7	22263.5	30491.3	21803.3	21621.5	21603.3	21603.3	21603.3	21620.8		887.45	28425	28397.5	20448.3	20448.3	20471.7	21032	27609.4	20608.4	20454.9	20448.3	20448.3	20448.3	20462.8
	887.4	31099.4	31340.7	21585.7	21585.7	21599.3	22283.5	30395.7	21783.8	21603.8	21585.7	21585.7	21585.7	21603.1		887.4	28223.3	28311.3	20432.1	20432.1	20455.9	21033	27507.2	20590.7	20438.7	20432.1	20432.1	20432.1	20446.5
	887.35	31383	31280	21568.1	21568.1	21582	22306.4	30296.3	21764.4	21586	21568.1	21568.1	21568.1	21585.5		887.35	28299.1	28223.5	20415.9	20415.9	20440.2	21034.9	27402.4	20573	20422.4	20415.9	20415.9	20415.9	20430.3
	887.3	31107.6	31218.8	21550.5	21550.5	21564.7	22332.2	30193.4	21745	21568.3	21550.5	21550.5	21550.5	21567.8		887.3	27995.4	28134.5	20399.7	20399.7	20424.5	21037.7	27295.4	20555.4	20406.2	20399.7	20399.7	20399.7	20414
	887.25	31573	31157.4	21532.9	21532.9	21547.3	22361.3	30087	21725.7	21550.5	21532.9	21532.9	21532.9	21550.2		887.25	27848.7	28044.3	20383.5	20383.5	20408.8	21041.6	27186.2	20537.8	20389.9	20383.5	20383.5	20383.5	20397.8
	887.2	31402.7	31096.2	21515.3	21515.3	21530	22393.8	29977.5	21706.3	21532.8	21515.3	21515.3	21515.3	21532.5		887.2	27616.1	27953.2	20367.3	20367.3	20393.1	21046.5	27074.9	20520.2	20373.7	20367.3	20367.3	20367.3	20381.6
	887.15	31272.2	31035.6	21497.8	21497.8	21512.7	22429.9	29864.8	21687	21515.1	21497.8	21497.8	21497.8	21514.9		887.15	27985.3	27861.5	20351.2	20351.2	20377.4	21052.7	26961.8	20502.6	20357.4	20351.2	20351.2	20351.2	20365.3
	887.1	31577.9	30976	21480.2	21480.2	21495.5	22469.9	29749.2	21667.7	21497.3	21480.2	21480.2	21480.2	21497.2		887.1	27250.6	27769.3	20335	20335	20361.8	21060.2	26846.9	20485.1	20341.2	20335	20335	20335	20349.1
	887.05	31331.5	30917.7	21462.6	21462.6	21478.2	22513.8	29631	21648.4	21479.6	21462.6	21462.6	21462.6	21479.6		887.05	27424.1	27677.1	20318.8	20318.8	20346.1	21069	26730.5	20467.5	20324.9	20318.8	20318.8	20318.8	20332.8
	887	31157.1	30861.2	21445	21445	21460.9	22561.9	29510.3	21629.1	21461.9	21445	21445	21445	21461.9		887	27581.4	27584.9	20302.6	20302.6	20330.5	21079.2	26612.7	20450	20308.7	20302.6	20302.6	20302.6	20316.6
	886.95	31751.8	30806.8	21427.4	21427.4	21443.6	22614.4	29387.3	21609.9	21444.1	21427.4	21427.4	21427.4	21444.2		886.95	27163.3	27493.2	20286.4	20286.4	20314.9	21091.1	26493.7	20432.5	20292.4	20286.4	20286.4	20286.4	20300.3
	886.9	31083.7	30754.9	21409.8	21409.8	21426.4	22671.5	29262.1	21590.7	21426.4	21409.8	21409.8	21409.8	21426.6		886.9	27534	27402	20270.2	20270.2	20299.3	21104.6	26373.6	20415	20276.2	20270.2	20270.2	20270.2	20284.1
	886.85	30827.9	30705.8	21392.2	21392.2	21409.1	22733.6	29134.9	21571.5	21408.7	21392.2	21392.2	21392.2	21409		886.85	27433.6	27311.6	20254	20254	20283.7	21120	26252.4	20397.5	20259.9	20254	20254	20254	20267.8
	886.8	31408.9	30660.1	21374.6	21374.6	21391.9	22800.6	29005.9	21552.3	21390.9	21374.6	21374.6	21374.6	21391.3		886.8	27385.7	27222.5	20237.8	20237.8	20268.2	21137.3	26130.5	20380.1	20243.7	20237.8	20237.8	20237.8	20251.6
	886.75	31044.6	30618	21357	21357	21374.7	22872.8	28875.4	21533.2	21373.2	21357	21357	21357	21373.6		886.75	27108.9	27134.8	20221.6	20221.6	20252.7	21156.7	26007.8	20362.7	20227.4	20221.6	20221.6	20221.6	20235.3
	886.7	30985.9	30579.9	21339.4	21339.4	21357.5	22950.4	28743.4	21514	21355.5	21339.4	21339.4	21339.4	21356		886.7	26865.3	27048.7	20205.4	20205.4	20237.2	21178.2	25884.7	20345.2	20211.2	20205.4	20205.4	20205.4	20219.1
	886.65	31047.7	30546.1	21321.8	21321.8	21340.3	23033.7	28610.1	21494.9	21337.8	21321.8	21321.8	21321.8	21338.3		886.65	27335.3	26964.7	20189.2	20189.2	20221.7	21202.1	25761.1	20327.8	20195	20189.2	20189.2	20189.2	20202.9
	886.6	30492.5	30517	21304.2	21304.2	21323.1	23122.8	28475.5	21475.8	21320	21304.2	21304.2	21304.2	21320.7		886.6	26677.9	26882.7	20173	20173	20206.2	21228.5	25637.1	20310.5	20178.7	20173	20173	20173	20186.6
	886.55	31026.6	30492.8	21286.6	21286.6	21305.9	23217.7	28340.1	21456.8	21302.3	21286.6	21286.6	21286.6	21303		886.55	26484.1	26803.4	20156.8	20156.8	20190.8	21257.6	25513	20293.1	20162.5	20156.8	20156.8	20156.8	20170.4
	886.5	30821.9	30474	21269	21269	21288.8	23318.6	28203.9	21437.7	21284.6	21269	21269	21269	21285.4		886.5	26869.7	26726.8	20140.6	20140.6	20175.4	21289.4	25388.9	20275.7	20146.2	20140.6	20140.6	20140.6	20154.1
	886.45	31068.9	30460.6	21251.4	21251.4	21271.7	23425.8	28067	21418.7	21266.9	21251.4	21251.4	21251.4	21267.7		886.45	26758.5	26653.3	20124.4	20124.4	20160	21324.2	25264.8	20258.4	20130	20124.4	20124.4	20124.4	20137.9
	886.4	30830.2	30453.1	21233.8	21233.8	21254.5	23539.2	27929.5	21399.7	21249.2	21233.8	21233.8	21233.8	21250.1		886.4	26847	26583.2	20108.2	20108.2	20144.7	21362.2	25140.8	20241	20113.8	20108.2	20108.2	20108.2	20121.7
	886.35	31408.3	30451.7	21216.2	21216.2	21237.4	23659.3	27791.5	21380.7	21231.5	21216.2	21216.2	21216.2	21232.4		886.35	26585	26516.6	20092	20092	20129.3	21403.5	25017	20223.7	20097.5	20092	20092	20092	20105.4
	886.3	30883.4	30456.5	21198.6	21198.6	21220.3	23785.7	27653.4	21361.7	21213.8	21198.6	21198.6	21198.6	21214.8		886.3	26718	26454	20075.8	20075.8	20114	21448.3	24893.7	20206.4	20081.3	20075.8	20075.8	20075.8	20089.2
	886.25	31154.2	30467.7	21181	21181	21203.3	23918.6	27515.1	21342.7	21196	21181	21181	21181	21197.1		886.25	26338.9	26395.4	20059.6	20059.6	20098.8	21496.7	24770.8	20189.2	20065	20059.6	20059.6	20059.6	20072.9
	886.2	31037.3	30485.5	21163.4	21163.4	21186.2	24058	27376.8	21323.8	21178.3	21163.4	21163.4	21163.4	21179.5		886.2	26308.1	26341.4	20043.4	20043.4	20083.6	21548.9	24648.5	20171.9	20048.8	20043.4	20043.4	20043.4	20056.7
	886.15	30613.9	30510	21145.8	21145.8	21169.2	24204.1	27238.6	21304.9	21160.6	21145.8	21145.8	21145.8	21161.8		886.15	26526.4	26292	20027.2	20027.2	20068.4	21605.1	24526.9	20154.6	20032.6	20027.2	20027.2	20027.2	20040.5
	886.1	31134.8	30541.3	21128.2	21128.2	21152.2	24356.8	27100.5	21286	21142.9	21128.2	21128.2	21128.2	21144.2		886.1	26795.8	26247.5	20011	20011	20053.3	21665.6	24405.8	20137.4	20016.3	20011	20011	20011	20024.2
	886.05	31620.2	30579.4	21110.7	21110.7	21135.2	24515.8	26962.8	21267	21125.2	21110.7	21110.7	21110.7	21126.5		886.05	26475.3	26208.3	19994.8	19994.8	20038.2	21730.3	24285.7	20120.1	20000.1	19994.8	19994.8	19994.8	20008
	886	31305.4	30624.4	21093.1	21093.1	21118.2	24681.2	26825.6	21248.2	21107.5	21093.1	21093.1	21093.1	21108.9		886	26321.2	26174.4	19978.6	19978.6	20023.1	21799.5	24166.4	20102.9	19983.9	19978.6	19978.6	19978.6	19991.7
	885.95	31183.9	30676.1	21075.5	21075.5	21101.3	24852.9	26688.9	21229.3	21089.8	21075.5	21075.5	21075.5	21091.2		885.95	26815.7	26146.3	19962.4	19962.4	20008.1	21873.3	24048.2	20085.7	19967.6	19962.4	19962.4	19962.4	19975.5
	885.9	31238.6	30734.6	21057.9	21057.9	21084.4	25030.6	26552.8	21210.5	21072.1	21057.9	21057.9	21057.9	21073.6		885.9	26583	26124	19946.2	19946.2	19993.1	21951.9	23930.9	20068.5	19951.4	19946.2	19946.2	19946.2	19959.2
	885.85	31115.9	30799.9	21040.3	21040.3	21067.5	25214.5	26417.3	21191.6	21054.4	21040.3	21040.3	21040.3	21056		885.85	26729.8	26107.8	19930	19930	19978.2	22035.6	23814.6	20051.3	19935.2	19930	19930	19930	19943
	885.8	31252.5	30871.6	21022.7	21022.7	21050.7	25403.8	26282.7	21172.8	21036.7	21022.7	21022.7	21022.7	21038.3		885.8	26440.9	26097.8	19913.8	19913.8	19963.4	22124.1	23699.6	20034.2	19918.9	19913.8	19913.8	19913.8	19926.8
	885.75	31598	30949.6	21005.1	21005.1	21033.8	25598.4	26149	21154	21019	21005.1	21005.1	21005.1	21020.7		885.75	26791.3	26094.3	19897.6	19897.6	19948.6	22217.9	23585.8	20017	19902.7	19897.6	19897.6	19897.6	19910.5
	885.7	31131.6	31033.6	20987.5	20987.5	21017	25798.1	26016.3	21135.2	21001.3	20987.5	20987.5	20987.5	21003		885.7	27081.1	26097.4	19881.4	19881.4	19933.8	22316.8	23473.3	19999.8	19886.5	19881.4	19881.4	19881.4	19894.3
	885.65	31688.8	31123.5	20969.9	20969.9	21000.3	26002.6	25884.7	21116.4	20983.6	20969.9	20969.9	20969.9	20985.4		885.65	26368.6	26107.2	19865.2	19865.2	19919.1	22421.1	23362.1	19982.7	19870.2	19865.2	19865.2	19865.2	19878
	885.6	31584.1	31219	20952.3	20952.3	20983.6	26211.6	25754	21097.7	20965.9	20952.3	20952.3	20952.3	20967.7		885.6	26627.1	26123.9	19849	19849	19904.5	22530.9	23252.2	19965.6	19854	19849	19849	19849	19861.8
	885.55	31520	31319.4	20934.7	20934.7	20966.9	26424.2	25624.5	21078.9	20948.2	20934.7	20934.7	20934.7	20950.1		885.55	26555.9	26147.4	19832.8	19832.8	19890	22646	23143.8	19948.5	19837.8	19832.8	19832.8	19832.8	19845.6
	885.5	31589.4	31424.6	20917.1	20917.1	20950.2	26640.3	25496.4	21060.2	20930.5	20917.1	20917.1	20917.1	20932.4		885.5	26371.3	26177.8	19816.6	19816.6	19875.5	22766.5	23036.8	19931.3	19821.5	19816.6	19816.6	19816.6	19829.3
	885.45	31375.6	31534	20899.5	20899.5	20933.6	26859.2	25369.5	21041.5	20912.8	20899.5	20899.5	20899.5	20914.8		885.45	26142.7	26215.2	19800.4	19800.4	19861.2	22892.3	22931.4	19914.3	19805.3	19800.4	19800.4	19800.4	19813.1
	885.4	32043.1	31647.1	20881.9	20881.9	20917.1	27080.5	25244	21022.8	20895.2	20881.9	20881.9	20881.9	20897.1		885.4	27073.7	26259.6	19784.2	19784.2	19846.9	23023.4	22827.4	19897.2	19789.1	19784.2	19784.2	19784.2	19796.8
	885.35	31853.8	31763.6	20864.3	20864.3	20900.6	27303.7	25119.8	21004.1	20877.5	20864.3	20864.3	20864.3	20879.5		885.35	26605.4	26311	19768	19768	19832.7	23160	22724.9	19880.1	19772.8	19768	19768	19768	19780.6
	885.3	31444	31882.5	20846.7	20846.7	20884.2	27527.8	24997.2	20985.4	20859.8	20846.7	20846.7	20846.7	20861.9		885.3	26925.4	26369	19751.8	19751.8	19818.7	23301.4	22624.1	19863	19756.6	19751.8	19751.8	19751.8	19764.4
	885.25	32146.5	32003.5	20829.1	20829.1	20867.8	27752.2	24876	20966.7	20842.1	20829.1	20829.1	20829.1	20844.2		885.25	26589.2	26433.7	19735.7	19735.7	19804.8	23447.7	22525	19846	19740.4	19735.7	19735.7	19735.7	19748.1
	885.2	31340.7	32125.7	20811.5	20811.5	20851.5	27976.3	24756.4	20948.1	20824.4	20811.5	20811.5	20811.5	20826.6		885.2	26164.5	26504.8	19719.5	19719.5	19791	23598.7	22427.4	19828.9	19724.1	19719.5	19719.5	19719.5	19731.9
	885.15	32510.5	32248.5	20793.9	20794	20835.3	28199.4	24638.4	20929.4	20806.7	20793.9	20793.9	20793.9	20808.9		885.15	26807.1	26582.1	19703.3	19703.3	19777.5	23754	22331.5	19811.9	19707.9	19703.3	19703.3	19703.3	19715.7
	885.1	32749.2	32371.2	20776.3	20776.4	20819.2	28420.8	24521.9	20910.8	20789	20776.3	20776.3	20776.3	20791.3		885.1	27144.5	26665.5	19687.1	19687.1	19764.2	23913.5	22237.1	19794.9	19691.7	19687.1	19687.1	19687.1	19699.4
	885.05	31812.3	32492.9	20758.8	20758.8	20803.2	28639.2	24407.1	20892.2	20771.4	20758.8	20758.8	20758.8	20773.6		885.05	27021.3	26754.2	19670.9	19670.9	19751.1	24076.3	22144.5	19777.9	19675.5	19670.9	19670.9	19670.9	19683.2
	885	32160.6	32612.8	20741.2	20741.2	20787.4	28854	24294	20873.6	20753.7	20741.2	20741.2	20741.2	20756		885	26566.7	26847.9	19654.7	19654.7	19738.4	24242.2	22053.6	19760.9	19659.2	19654.7	19654.7	19654.7	19667
	884.95	32070.1	32730.1	20723.6	20723.6	20771.7	29064.3	24182.5	20855	20736	20723.6	20723.6	20723.6	20738.4		884.95	26976.3	26946.2	19638.5	19638.5	19726.1	24410.5	21964.4	19743.9	19643	19638.5	19638.5	19638.5	19650.7
	884.9	32199.3	32844	20706	20706	20756.3	29269.2	24072.8	20836.4	20718.3	20706	20706	20706	20720.7		884.9	26938.1	27048.4	19622.3	19622.3	19714.3	24580.5	21876.9	19726.9	19626.8	19622.3	19622.3	19622.3	19634.5
	884.85	32680.3	32953.7	20688.4	20688.5	20741.1	29468	23964.8	20817.8	20700.6	20688.4	20688.4	20688.4	20703.1		884.85	27010.1	27154	19606.1	19606.1	19703	24751.7	21790.9	19709.9	19610.5	19606.1	19606.1	19606.1	19618.2
	884.8	32821.1	33058	20670.8	20670.9	20726.3	29659.2	23858.5	20799.2	20683	20670.8	20670.8	20670.8	20685.4		884.8	27036.7	27262	19589.9	19589.9	19692.6	24922.7	21706.8	19692.9	19594.3	19589.9	19589.9	19589.9	19602
	884.75	32693.9	33156.2	20653.2	20653.3	20712	29842.2	23754.1	20780.7	20665.3	20653.2	20653.2	20653.2	20667.8		884.75	26997.9	27371.5	19573.7	19573.7	19683.1	25092.7	21624.3	19676	19578.1	19573.7	19573.7	19573.7	19585.8
	884.7	32895.8	33247.6	20635.6	20635.8	20698.2	30015.8	23651.4	20762.2	20647.6	20635.6	20635.6	20635.6	20650.2		884.7	27350.5	27481.9	19557.5	19557.5	19674.8	25260.5	21543.6	19659	19561.9	19557.5	19557.5	19557.5	19569.5
	884.65	32607.9	33331.2	20618	20618.3	20685.2	30179.1	23550.5	20743.6	20629.9	20618	20618	20618	20632.5		884.65	27628.8	27591.9	19541.3	19541.3	19667.9	25425	21464.5	19642.1	19545.6	19541.3	19541.3	19541.3	19553.3
	884.6	32543.3	33406.4	20600.4	20600.8	20673.1	30331.4	23451.3	20725.1	20612.2	20600.4	20600.4	20600.4	20614.9		884.6	27641.5	27700.9	19525.1	19525.1	19662.9	25584.9	21387	19625.1	19529.4	19525.1	19525.1	19525.1	19537.1
	884.55	32666.7	33472.3	20582.8	20583.3	20662.2	30471.3	23354	20706.6	20594.6	20582.8	20582.8	20582.8	20597.2		884.55	27495.2	27807.4	19508.9	19508.9	19660	25738.4	21311.2	19608.2	19513.2	19508.9	19508.9	19508.9	19520.8
	884.5	32927.8	33528.5	20565.2	20565.9	20652.8	30598.1	23258.4	20688.1	20576.9	20565.2	20565.2	20565.2	20579.6		884.5	27592.3	27910.5	19492.7	19492.7	19660	25884.2	21237	19591.3	19497	19492.7	19492.7	19492.7	19504.6
	884.45	32993.9	33574.4	20547.6	20548.5	20645.3	30710.9	23164.7	20669.6	20559.2	20547.6	20547.6	20547.6	20561.9		884.45	27518.7	28009.3	19476.5	19476.5	19663.2	26020.6	21164.5	19574.4	19480.7	19476.5	19476.5	19476.5	19488.4
	884.4	33067.9	33609.8	20530	20531.1	20640.2	30808.9	23072.7	20651.1	20541.5	20530	20530	20530	20544.3		884.4	27983.1	28102.8	19460.3	19460.3	19670.6	26146	21093.6	19557.5	19464.5	19460.3	19460.3	19460.3	19472.1
	884.35	32977.8	33634.5	20512.4	20513.9	20638.1	30891.4	22982.4	20632.6	20523.9	20512.4	20512.4	20512.4	20526.7		884.35	27656	28190.3	19444.1	19444.1	19683	26258.8	21024.2	19540.6	19448.3	19444.1	19444.1	19444.1	19455.9
	884.3	32962.1	33648.6	20494.8	20496.7	20639.8	30957.6	22894	20614.2	20506.2	20494.8	20494.8	20494.8	20509		884.3	28256	28271	19427.9	19427.9	19701.3	26357.4	20956.5	19523.7	19432	19427.9	19427.9	19427.9	19439.7
	884.25	33556.7	33652.4	20477.2	20479.7	20646.1	31007	22807.3	20595.7	20488.5	20477.2	20477.2	20477.2	20491.4		884.25	28553.5	28344.7	19411.7	19411.7	19726.7	26440.2	20890.3	19506.8	19415.8	19411.7	19411.7	19411.7	19423.4
	884.2	33550.2	33646.5	20459.6	20462.8	20658	31039.2	22722.4	20577.3	20470.9	20459.6	20459.6	20459.6	20473.7		884.2	28511.9	28411.3	19395.5	19395.5	19760.6	26505.9	20825.6	19489.9	19399.6	19395.5	19395.5	19395.5	19407.2
	884.15	33026.8	33631.8	20442	20446	20676.9	31053.7	22639.2	20558.8	20453.2	20442	20442	20442	20456.1		884.15	27927.2	28471.1	19379.3	19379.4	19804.4	26553.3	20762.5	19473	19383.4	19379.3	19379.3	19379.3	19391
	884.1	33816.3	33609.5	20424.4	20429.5	20704.1	31050.4	22557.6	20540.4	20435.5	20424.4	20424.4	20424.4	20438.5		884.1	28535.6	28524.9	19363.1	19363.2	19860	26581.6	20700.7	19456.2	19367.2	19363.1	19363.1	19363.1	19374.7
	884.05	33816.1	33581.3	20406.8	20413.3	20741.3	31029.2	22477.9	20522	20417.9	20406.8	20406.8	20406.8	20420.8		884.05	28822.3	28573.8	19346.9	19347	19929.1	26590	20640.5	19439.3	19350.9	19346.9	19346.9	19346.9	19358.5
	884	33381.5	33549.1	20389.2	20397.4	20790.4	30990	22399.8	20503.6	20400.2	20389.2	20389.2	20389.2	20403.2		884	28743.5	28619.5	19330.7	19330.9	20013.7	26578.1	20581.7	19422.5	19334.7	19330.7	19330.7	19330.7	19342.3
	883.95	33774.4	33515.3	20371.7	20381.9	20853.5	30933.1	22323.3	20485.2	20382.5	20371.7	20371.7	20371.7	20385.5		883.95	29033.1	28664.2	19314.5	19314.8	20116.2	26545.9	20524.2	19405.6	19318.5	19314.5	19314.5	19314.5	19326
	883.9	33753.4	33482.6	20354.1	20367	20933.1	30858.7	22248.5	20466.8	20364.9	20354.1	20354.1	20354.1	20367.9		883.9	28186.2	28710.5	19298.3	19298.8	20239	26493.6	20468.2	19388.8	19302.3	19298.3	19298.3	19298.3	19309.8
	883.85	33910.7	33454.1	20336.5	20352.6	21031.9	30767.2	22175.3	20448.4	20347.2	20336.5	20336.5	20336.5	20350.3		883.85	28678.5	28761.4	19282.1	19282.8	20384.6	26421.7	20413.4	19372	19286	19282.1	19282.1	19282.1	19293.6
	883.8	33811.8	33433.2	20318.9	20338.9	21152.4	30659.1	22103.7	20430	20329.5	20318.9	20318.9	20318.9	20332.6		883.8	29095.2	28820.2	19265.9	19266.8	20555.4	26331.2	20360	19355.2	19269.8	19265.9	19265.9	19265.9	19277.3
	883.75	33660.4	33423.8	20301.3	20326	21297.9	30535.1	22033.7	20411.7	20311.9	20301.3	20301.3	20301.3	20315		883.75	29237.8	28890.8	19249.7	19251.1	20754	26223.1	20307.9	19338.3	19253.6	19249.7	19249.7	19249.7	19261.1
	883.7	33994.3	33429.8	20283.7	20314.2	21471.6	30395.8	21965.3	20393.3	20294.2	20283.7	20283.7	20283.7	20297.4		883.7	29518.9	28976.8	19233.5	19235.4	20983	26098.7	20257.1	19321.5	19237.4	19233.5	19233.5	19233.5	19244.9
	883.65	34023.1	33455.5	20266.1	20303.6	21676.7	30242.1	21898.3	20375	20276.5	20266.1	20266.1	20266.1	20279.7		883.65	29815.7	29082.4	19217.3	19220	21245	25959.4	20207.5	19304.7	19221.2	19217.3	19217.3	19217.3	19228.6
	883.6	34175.4	33505.3	20248.5	20294.4	21916.8	30074.5	21832.8	20356.6	20258.9	20248.5	20248.5	20248.5	20262.1		883.6	29882.4	29211.4	19201.1	19204.8	21542.5	25806.6	20159	19287.9	19204.9	19201.1	19201.1	19201.1	19212.4
	883.55	33572.3	33583.3	20230.9	20286.9	22194.6	29894.3	21768.9	20338.3	20241.2	20230.9	20230.9	20230.9	20244.5		883.55	29952.8	29367.3	19185	19190.1	21876.8	25642.3	20111.7	19271.2	19188.7	19185	19185	19185	19196.2
	883.5	34825	33694	20213.3	20281.2	22513.5	29702.4	21706.3	20320	20223.6	20213.3	20213.3	20213.3	20226.8		883.5	30526.9	29553.5	19168.8	19175.8	22249.9	25467.9	20065.5	19254.4	19172.5	19168.8	19168.8	19168.8	19179.9
	883.45	34871.9	33841.2	20195.7	20277.8	22876.1	29499.6	21645.2	20301.7	20205.9	20195.7	20195.7	20195.7	20209.2		883.45	29796.6	29772.9	19152.5	19162.2	22662.8	25285.1	20020.5	19237.6	19156.3	19152.5	19152.5	19152.5	19163.7
	883.4	34934.1	34028.7	20178.1	20276.9	23284.9	29286.9	21585.5	20283.3	20188.2	20178.1	20178.1	20178.1	20191.5		883.4	30369	30027.8	19136.3	19149.5	23116.1	25095.5	19976.5	19220.8	19140	19136.3	19136.3	19136.3	19147.5
	883.35	34977.9	34259.8	20160.5	20279	23742.2	29065	21527	20265	20170.6	20160.5	20160.5	20160.5	20173.9		883.35	30479.5	30320.1	19120.2	19137.8	23610.3	24900.2	19933.5	19204.1	19123.8	19120.2	19120.2	19120.2	19131.2
	883.3	34910.5	34536.4	20142.9	20284.5	24248	28835.5	21469.9	20246.7	20152.9	20142.9	20142.9	20142.9	20156.3		883.3	31000.6	30649.8	19104	19127.5	24143.2	24701.3	19891.6	19187.3	19107.6	19104	19104	19104	19115
	883.25	35156.1	34860.3	20125.3	20293.7	24803	28599.1	21414.1	20228.4	20135.3	20125.3	20125.3	20125.3	20138.6		883.25	31021.4	31017	19087.8	19119	24713.6	24499.7	19850.7	19170.5	19091.4	19087.8	19087.8	19087.8	19098.8
	883.2	35598	35232.4	20107.7	20307.2	25406.4	28356.7	21359.6	20210.2	20117.6	20107.7	20107.7	20107.7	20121		883.2	31052.1	31420.8	19071.6	19112.7	25318.8	24296.6	19810.6	19153.8	19075.2	19071.6	19071.6	19071.6	19082.5
	883.15	35182.2	35652	20090.1	20325.5	26056.5	28109.2	21306.3	20191.9	20100	20090.1	20090.1	20090.1	20103.4		883.15	31466.9	31859	19055.4	19109	25955.2	24093.1	19771.5	19137.1	19059	19055.4	19055.4	19055.4	19066.3
	883.1	35793.5	36118.3	20072.5	20349.3	26751.1	27857.4	21254.1	20173.6	20082.3	20072.5	20072.5	20072.5	20085.7		883.1	31767.6	32328.9	19039.2	19108.7	26618.9	23889.9	19733.3	19120.3	19042.7	19039.2	19039.2	19039.2	19050.1
	883.05	36126.6	36627.2	20054.9	20378.9	27484.1	27602.6	21203.2	20155.3	20064.6	20054.9	20054.9	20054.9	20068.1		883.05	31925.6	32825.4	19023	19112.3	27302.5	23688.4	19696	19103.6	19026.5	19023	19023	19023	19033.9
	883	36538.4	37175.1	20037.3	20415	28250.8	27345.4	21153.4	20137.1	20047	20037.3	20037.3	20037.3	20050.5		883	32719.1	33343.7	19006.8	19120.7	28000.4	23489	19659.5	19086.9	19010.3	19006.8	19006.8	19006.8	19017.6
	882.95	36735.5	37756.4	20019.8	20458.3	29044.2	27086.7	21104.7	20118.8	20029.3	20019.8	20019.8	20019.8	20032.8		882.95	32708.3	33878	18990.6	19134.8	28704.9	23292.5	19623.8	19070.1	18994.1	18990.6	18990.6	18990.6	19001.4
	882.9	37134.5	38364.3	20002.2	20509.4	29856.2	26827.1	21057.1	20100.6	20011.7	20002.2	20002.2	20002.2	20015.2		882.9	33313.3	34421.4	18974.4	19155.5	29407.7	23099.2	19588.8	19053.4	18977.9	18974.4	18974.4	18974.4	18985.2
	882.85	37327.8	38991.6	19984.5	20568.9	30678.3	26567.3	21010.5	20082.3	19994	19984.5	19984.5	19984.5	19997.5		882.85	33623.7	34967	18958.2	19184	30100.6	22909.6	19554.6	19036.7	18961.7	18958.2	18958.2	18958.2	18969
	882.8	37665.8	39627.5	19967	20637.4	31498.1	26308.4	20964.9	20064.1	19976.4	19967	19967	19967	19979.9		882.8	34140.2	35505.5	18942	19221.3	30772.4	22724.3	19521.2	19020	18945.4	18942	18942	18942	18952.7
	882.75	38047.9	40262.7	19949.4	20715.5	32305.2	26050.9	20920.3	20045.9	19958.7	19949.4	19949.4	19949.4	19962.3		882.75	34770.9	36028.9	18925.8	19268.7	31414	22543.6	19488.4	19003.3	18929.2	18925.8	18925.8	18925.8	18936.5
	882.7	38568.6	40886.3	19931.8	20803.8	33087.7	25795.3	20876.7	20027.7	19941.1	19931.8	19931.8	19931.8	19944.7		882.7	34846.5	36528.7	18909.6	19327.3	32015.2	22367.7	19456.3	18986.6	18913	18909.6	18909.6	18909.6	18920.3
	882.65	39408.8	41487	19914.2	20902.7	33833.2	25542.3	20834	20009.5	19923.4	19914.2	19914.2	19914.2	19927		882.65	35436	36996.2	18893.4	19398.3	32565.9	22196.8	19424.8	18969.9	18896.8	18893.4	18893.4	18893.4	18904
	882.6	39686.8	42053.8	19896.6	21012.8	34529.8	25292.1	20792.2	19991.2	19905.8	19896.6	19896.6	19896.6	19909.4		882.6	36559.8	37423.3	18877.2	19483	33057.1	22030.8	19394	18953.2	18880.6	18877.2	18877.2	18877.2	18887.8
	882.55	40807.5	42573.9	19879	21134.3	35163.6	25045.8	20751.2	19973	19888.1	19879	19879	19879	19891.8		882.55	36836.4	37801	18861	19582.2	33478.2	21870.3	19363.7	18936.5	18864.3	18861	18861	18861	18871.6
	882.5	41267.8	43036.7	19861.4	21267.3	35723.6	24803.5	20711.1	19954.9	19870.5	19861.4	19861.4	19861.4	19874.1		882.5	36489.4	38122.3	18844.8	19696.8	33821.8	21715.2	19334.1	18919.9	18848.1	18844.8	18844.8	18844.8	18855.3
	882.45	41946.5	43431.8	19843.8	21412.2	36198.8	24565.8	20671.8	19936.7	19852.8	19843.8	19843.8	19843.8	19856.5		882.45	37560.6	38380.9	18828.6	19827.3	34080.6	21565.5	19304.9	18903.2	18831.9	18828.6	18828.6	18828.6	18839.1
	882.4	41977	43749.9	19826.2	21568.8	36579.5	24332.8	20633.3	19918.5	19835.2	19826.2	19826.2	19826.2	19838.8		882.4	37353.3	38571.4	18812.4	19974.3	34249	21421.1	19276.3	18886.5	18815.7	18812.4	18812.4	18812.4	18822.9
	882.35	43215.3	43983.3	19808.6	21737.3	36858	24104.9	20595.6	19900.3	19817.5	19808.6	19808.6	19808.6	19821.2		882.35	37940	38690.1	18796.2	20137.8	34323.4	21282	19248.2	18869.9	18799.5	18796.2	18796.2	18796.2	18806.7
	882.3	42967.2	44125.1	19791	21916.9	37027.4	23882.7	20558.6	19882.1	19799.9	19791	19791	19791	19803.6		882.3	37887.4	38734.2	18780	20316.9	34301.5	21148.4	19220.6	18853.2	18783.3	18780	18780	18780	18790.4
	882.25	43653.3	44171.4	19773.4	22107.2	37084.1	23666.2	20522.3	19864	19782.2	19773.4	19773.4	19773.4	19786		882.25	38811.3	38703.1	18763.8	20511.1	34183.6	21020.1	19193.5	18836.5	18767	18763.8	18763.8	18763.8	18774.2
	882.2	44214.2	44120.3	19755.8	22307.6	37026.4	23455.8	20486.7	19845.8	19764.6	19755.8	19755.8	19755.8	19768.3		882.2	38676	38597.4	18747.6	20718.8	33971.9	20896.9	19166.8	18819.9	18750.8	18747.6	18747.6	18747.6	18758
	882.15	44776.6	43971.7	19738.2	22517.2	36855.4	23251.5	20451.7	19827.6	19746.9	19738.2	19738.2	19738.2	19750.7		882.15	39244.1	38419.3	18731.4	20938.3	33670.5	20778.9	19140.5	18803.2	18734.6	18731.4	18731.4	18731.4	18741.8
	882.1	44340.8	43727.7	19720.6	22735.2	36573.9	23053.2	20417.4	19809.5	19729.3	19720.6	19720.6	19720.6	19733.1		882.1	39372.7	38171.5	18715.2	21167.4	33284.6	20665.7	19114.7	18786.6	18718.4	18715.2	18715.2	18715.2	18725.5
	882.05	44215.9	43393.2	19703	22959.7	36188	22861.6	20383.7	19791.3	19711.7	19703	19703	19703	19715.4		882.05	38717.7	37858.8	18699	21402.5	32822.4	20557.5	19089.2	18770	18702.2	18699	18699	18699	18709.3
	882	43931.8	42974.1	19685.4	23189.6	35705	22676.5	20350.6	19773.2	19694	19685.4	19685.4	19685.4	19697.8		882	38879.6	37485.9	18682.8	21640.7	32291.8	20453.9	19064.1	18753.3	18686	18682.8	18682.8	18682.8	18693.1
	881.95	43987.2	42478	19667.8	23423.2	35134.2	22498	20318	19755.1	19676.4	19667.8	19667.8	19667.8	19680.2		881.95	38954.6	37058.1	18666.6	21878.1	31702.2	20354.9	19039.3	18736.7	18669.8	18666.6	18666.6	18666.6	18676.8
	881.9	43404.4	41913.7	19650.2	23658.8	34486.2	22326	20286	19736.9	19658.7	19650.2	19650.2	19650.2	19662.5		881.9	38078.8	36580.8	18650.4	22110.5	31063.4	20260.3	19014.9	18720.1	18653.5	18650.4	18650.4	18650.4	18660.6
	881.85	43772.4	41290.1	19632.7	23894.6	33771.7	22160.4	20254.5	19718.8	19641.1	19632.7	19632.7	19632.7	19644.9		881.85	37451.2	36059.1	18634.2	22334	30384.6	20169.9	18990.8	18703.5	18637.3	18634.2	18634.2	18634.2	18644.4
	881.8	42398.4	40618.6	19615	24127.9	33004.7	22001.5	20223.5	19700.7	19623.4	19615	19615	19615	19627.3		881.8	36635.2	35499.6	18618	22543.6	29677.5	20083.6	18967.1	18686.8	18621.1	18618	18618	18618	18628.2
	881.75	42063.1	39909	19597.5	24356.9	32196.8	21849	20193.1	19682.6	19605.8	19597.5	19597.5	19597.5	19609.6		881.75	36231.5	34907.1	18601.8	22735.1	28951.2	20001.2	18943.6	18670.2	18604.9	18601.8	18601.8	18601.8	18611.9
	881.7	41605.5	39171.2	19579.9	24579.2	31360.6	21702.9	20163	19664.5	19588.1	19579.9	19579.9	19579.9	19592		881.7	36127	34286.8	18585.6	22904.3	28215.4	19922.6	18920.4	18653.6	18588.7	18585.6	18585.6	18585.6	18595.7
	881.65	40706.1	38415	19562.3	24792.7	30508.2	21563.1	20133.5	19646.3	19570.5	19562.3	19562.3	19562.3	19574.4		881.65	34899.1	33643.5	18569.5	23047.4	27478.8	19847.5	18897.5	18637	18572.5	18569.5	18569.5	18569.5	18579.5
	881.6	40418.4	37648.6	19544.7	24995.1	29650.1	21429.2	20104.3	19628.2	19552.9	19544.7	19544.7	19544.7	19556.8		881.6	33986.4	32980.9	18553.2	23161	26749	19775.7	18874.8	18620.4	18556.2	18553.2	18553.2	18553.2	18563.2
	881.55	38434.5	36882.2	19527.1	25183.8	28799.2	21301.6	20075.5	19610.1	19535.2	19527.1	19527.1	19527.1	19539.1		881.55	33840	32305.2	18537	23242	26035.1	19707.1	18852.4	18603.8	18540	18537	18537	18537	18547
	881.5	38177.1	36122.1	19509.5	25356.8	27964.1	21179.8	20047.2	19592	19517.6	19509.5	19509.5	19509.5	19521.5		881.5	32816.3	31619.6	18520.9	23288.3	25342.7	19641.7	18830.2	18587.2	18523.8	18520.9	18520.9	18520.9	18530.8
	881.45	37172.9	35374.8	19491.9	25512.1	27153.4	21063.7	20019.2	19574	19499.9	19491.9	19491.9	19491.9	19503.9		881.45	32356.9	30928.1	18504.7	23298.6	24677.4	19579.1	18808.3	18570.6	18507.6	18504.7	18504.7	18504.7	18514.6
	881.4	36164.2	34645.4	19474.3	25647.7	26374.4	20953.1	19991.6	19555.9	19482.3	19474.3	19474.3	19474.3	19486.2		881.4	30974.3	30234.5	18488.5	23272.1	24043.7	19519.2	18786.5	18554	18491.4	18488.5	18488.5	18488.5	18498.3
	881.35	35690.3	33937.1	19456.7	25761.9	25632.3	20847.7	19964.3	19537.8	19464.7	19456.7	19456.7	19456.7	19468.6		881.35	30388.1	29541.5	18472.3	23209.1	23444.4	19461.8	18765	18537.4	18475.2	18472.3	18472.3	18472.3	18482.1
	881.3	34502.5	33254.7	19439.1	25853	24933.6	20747.6	19937.4	19519.7	19447	19439.1	19439.1	19439.1	19451		881.3	29507.5	28854.4	18456.1	23110.8	22883.7	19406.9	18743.6	18520.8	18459	18456.1	18456.1	18456.1	18465.9
	881.25	33252.5	32599.1	19421.5	25919.9	24280.7	20652.4	19910.8	19501.6	19429.4	19421.5	19421.5	19421.5	19433.3		881.25	28735	28175.6	18439.9	22979	22362.5	19354.2	18722.5	18504.3	18442.8	18439.9	18439.9	18439.9	18449.7
	881.2	32984.2	31971.4	19403.9	25961.6	23675.8	20562	19884.5	19483.6	19411.7	19403.9	19403.9	19403.9	19415.7		881.2	27743.9	27508.5	18423.7	22816.2	21881.5	19303.7	18701.5	18487.7	18426.5	18423.7	18423.7	18423.7	18433.5
	881.15	32166.5	31371.7	19386.3	25977.3	23120.1	20476.1	19858.5	19465.5	19394.1	19386.3	19386.3	19386.3	19398.1		881.15	27113.1	26856.2	18407.5	22625.7	21441	19255.1	18680.6	18471.1	18410.3	18407.5	18407.5	18407.5	18417.2
	881.1	31222.3	30798.8	19368.7	25966.6	22612.9	20394.4	19832.8	19447.5	19376.5	19368.7	19368.7	19368.7	19380.5		881.1	26926.2	26220.9	18391.3	22410.8	21039.7	19208.4	18660	18454.5	18394.1	18391.3	18391.3	18391.3	18401
	881.05	30427.7	30252.8	19351.1	25929.5	22154.7	20317	19807.3	19429.4	19358.8	19351.1	19351.1	19351.1	19362.8		881.05	26130.2	25606.9	18375.1	22176.3	20677.5	19163.5	18639.4	18438	18377.9	18375.1	18375.1	18375.1	18384.8
	881	29705.7	29731.6	19333.5	25866.2	21743.2	20243.5	19782.1	19411.3	19341.2	19333.5	19333.5	19333.5	19345.2		881	25521.1	25015.9	18358.9	21926.2	20352.2	19120.1	18619	18421.4	18361.7	18358.9	18358.9	18358.9	18368.5
	880.95	29210.6	29233.2	19315.9	25777.3	21376.3	20173.7	19757.1	19393.3	19323.5	19315.9	19315.9	19315.9	19327.6		880.95	24863.7	24450.4	18342.7	21664.9	20061.8	19078.3	18598.8	18404.9	18345.5	18342.7	18342.7	18342.7	18352.3
	880.9	28939.5	28755.8	19298.3	25663.6	21051.3	20107.4	19732.4	19375.2	19305.9	19298.3	19298.3	19298.3	19310		880.9	24129.3	23912.2	18326.5	21396.8	19804	19037.9	18578.7	18388.3	18329.3	18326.5	18326.5	18326.5	18336.1
	880.85	28179.6	28296.5	19280.7	25526	20764.8	20044.4	19707.9	19357.2	19288.3	19280.7	19280.7	19280.7	19292.3		880.85	23647.9	23402.4	18310.3	21125.8	19576.2	18998.8	18558.7	18371.8	18313.1	18310.3	18310.3	18310.3	18319.9
	880.8	27777.5	27854.7	19263.2	25366.3	20514.5	19984.6	19683.6	19339.2	19270.6	19263.2	19263.2	19263.2	19274.7		880.8	23164	22923.5	18294.1	20856.5	19376.2	18961	18538.8	18355.2	18296.8	18294.1	18294.1	18294.1	18303.7
	880.75	27345.7	27427.7	19245.5	25186	20296.5	19927.7	19659.5	19321.1	19253	19245.5	19245.5	19245.5	19257.1		880.75	22794.6	22475.9	18277.9	20592.1	19201.1	18924.2	18519.1	18338.7	18280.6	18277.9	18277.9	18277.9	18287.4
	880.7	26876.7	27014.1	19228	24986.9	20107.8	19873.6	19635.7	19303.1	19235.4	19228	19228	19228	19239.4		880.7	22402.3	22059.8	18261.7	20335.8	19048.5	18888.6	18499.4	18322.1	18264.4	18261.7	18261.7	18261.7	18271.2
	880.65	26589.1	26612.3	19210.4	24771	19944.8	19822.1	19612	19285.1	19217.7	19210.4	19210.4	19210.4	19221.8		880.65	21855.3	21675.5	18245.5	20090.2	18915.8	18853.9	18479.9	18305.6	18248.2	18245.5	18245.5	18245.5	18255
	880.6	26541.9	26220.9	19192.8	24540.1	19804.6	19773	19588.4	19267.1	19200.1	19192.8	19192.8	19192.8	19204.2		880.6	21612.6	21322.2	18229.3	19857.1	18800.6	18820.1	18460.4	18289	18232	18229.3	18229.3	18229.3	18238.8
	880.55	25774.7	25839.8	19175.2	24297.1	19684.4	19726.2	19565.1	19249	19182.5	19175.2	19175.2	19175.2	19186.5		880.55	21598.1	21000.2	18213.1	19638.8	18700.8	18787.2	18441.1	18272.5	18215.8	18213.1	18213.1	18213.1	18222.5
	880.5	25204.5	25468.1	19157.6	24043.9	19581.4	19681.5	19541.9	19231	19164.8	19157.6	19157.6	19157.6	19168.9		880.5	20685.9	20707.8	18196.9	19436.1	18614.4	18755.1	18421.8	18256	18199.6	18196.9	18196.9	18196.9	18206.3
	880.45	25635.4	25105.4	19140	23783	19493.2	19638.7	19518.9	19213	19147.2	19140	19140	19140	19151.3		880.45	21119.8	20443.9	18180.7	19249.5	18539.4	18723.8	18402.6	18239.4	18183.4	18180.7	18180.7	18180.7	18190.1
	880.4	25046.8	24751.7	19122.4	23516.5	19417.4	19597.8	19496	19195	19129.6	19122.4	19122.4	19122.4	19133.7		880.4	20621.6	20207	18164.5	19079.3	18474.2	18693.1	18383.5	18222.9	18167.2	18164.5	18164.5	18164.5	18173.9
	880.35	24609.1	24406.7	19104.8	23246.3	19352.2	19558.6	19473.3	19177	19111.9	19104.8	19104.8	19104.8	19116		880.35	20803	19995	18148.3	18925.2	18417.3	18663.1	18364.5	18206.4	18151	18148.3	18148.3	18148.3	18157.6
	880.3	24409.1	24071.4	19087.2	22975.4	19295.8	19520.9	19450.7	19159	19094.3	19087.2	19087.2	19087.2	19098.4		880.3	20505.6	19806.7	18132.1	18787	18367.3	18633.6	18345.5	18189.9	18134.7	18132.1	18132.1	18132.1	18141.4
	880.25	24103	23745.9	19069.6	22705.3	19246.7	19484.8	19428.3	19141	19076.7	19069.6	19069.6	19069.6	19080.8		880.25	20410	19639.8	18115.9	18663.7	18323.2	18604.8	18326.6	18173.3	18118.5	18115.9	18115.9	18115.9	18125.2
	880.2	23784.6	23430.7	19052	22438	19203.6	19449.9	19406	19123	19059	19052	19052	19052	19063.2		880.2	20119.7	19492.4	18099.7	18554.4	18284	18576.4	18307.8	18156.8	18102.3	18099.7	18099.7	18099.7	18109
	880.15	23578.3	23126.3	19034.4	22175.3	19165.5	19416.3	19383.8	19105	19041.4	19034.4	19034.4	19034.4	19045.5		880.15	20048.6	19362.4	18083.5	18458	18248.7	18548.6	18289.1	18140.3	18086.1	18083.5	18083.5	18083.5	18092.7
	880.1	23659.7	22833	19016.8	21918.3	19131.3	19383.8	19361.7	19087	19023.8	19016.8	19016.8	19016.8	19027.9		880.1	19652.3	19247.9	18067.3	18373.4	18216.8	18521.2	18270.4	18123.8	18069.9	18067.3	18067.3	18067.3	18076.5
	880.05	23518.9	22551.8	18999.2	21669.2	19100.4	19352.4	19339.7	19069.1	19006.1	18999.2	18999.2	18999.2	19010.3		880.05	19540.5	19147.3	18051.1	18299.4	18187.5	18494.2	18251.7	18107.3	18053.7	18051.1	18051.1	18051.1	18060.3
	880	23210.6	22282.9	18981.6	21428.6	19072	19321.9	19317.8	19051.1	18988.5	18981.6	18981.6	18981.6	18992.7		880	19322.5	19058.7	18034.9	18234.8	18160.4	18467.7	18233.2	18090.8	18037.5	18034.9	18034.9	18034.9	18044.1
	879.95	22704	22026.7	18964	21197.8	19045.7	19292.3	19296	19033.1	18970.9	18964	18964	18964	18975		879.95	19087.9	18980.5	18018.7	18178.4	18135	18441.5	18214.6	18074.3	18021.3	18018.7	18018.7	18018.7	18027.9
	879.9	22684.3	21783.4	18946.4	20977.3	19021	19263.6	19274.4	19015.1	18953.2	18946.4	18946.4	18946.4	18957.4		879.9	19341.8	18911.3	18002.5	18129.1	18111.1	18415.8	18196.2	18057.8	18005	18002.5	18002.5	18002.5	18011.6
	879.85	22213.8	21553.1	18928.8	20767.6	18997.5	19235.6	19252.8	18997.2	18935.6	18928.8	18928.8	18928.8	18939.8		879.85	19469.7	18849.7	17986.3	18085.9	18088.3	18390.3	18177.7	18041.3	17988.8	17986.3	17986.3	17986.3	17995.4
	879.8	22164.8	21336.3	18911.2	20569.7	18975.1	19208.2	19231.3	18979.2	18918	18911.2	18911.2	18911.2	18922.2		879.8	19080.5	18794.6	17970.2	18047.8	18066.5	18365.2	18159.3	18024.8	17972.6	17970.2	17970.2	17970.2	17979.2
	879.75	21596	21132.7	18893.7	20383.4	18953.5	19181.5	19209.9	18961.2	18900.4	18893.7	18893.7	18893.7	18904.5		879.75	19034.2	18744.9	17954	18014.1	18045.4	18340.3	18141	18008.3	17956.4	17954	17954	17954	17963
	879.7	21536.4	20942.1	18876	20209	18932.5	19155.4	19188.6	18943.3	18882.7	18876	18876	18876	18886.9		879.7	18939.5	18699.7	17937.8	17984	18024.9	18315.8	18122.7	17991.8	17940.2	17937.8	17937.8	17937.8	17946.8
	879.65	21421.5	20764.4	18858.5	20046.3	18912	19129.8	19167.4	18925.3	18865.1	18858.5	18858.5	18858.5	18869.3		879.65	18494.2	18658.3	17921.5	17956.8	18004.9	18291.6	18104.5	17975.3	17924	17921.5	17921.5	17921.5	17930.5
	879.6	20697.9	20599.1	18840.9	19895	18891.9	19104.7	19146.2	18907.4	18847.5	18840.9	18840.9	18840.9	18851.7		879.6	18665.8	18619.9	17905.4	17932.1	17985.2	18267.5	18086.3	17958.8	17907.8	17905.4	17905.4	17905.4	17914.3
	879.55	20864.9	20446	18823.3	19755.1	18872	19080	19125.2	18889.4	18829.8	18823.3	18823.3	18823.3	18834		879.55	18851.8	18584.1	17889.2	17909.2	17965.9	18243.8	18068.1	17942.3	17891.6	17889.2	17889.2	17889.2	17898.1
	879.5	20976.9	20304.5	18805.7	19626.1	18852.4	19055.8	19104.2	18871.5	18812.2	18805.7	18805.7	18805.7	18816.4		879.5	18603.8	18550.4	17873	17887.9	17946.9	18220.3	18050	17925.9	17875.4	17873	17873	17873	17881.9
	879.45	20924	20174.1	18788.1	19507.5	18833	19031.8	19083.2	18853.5	18794.6	18788.1	18788.1	18788.1	18798.8		879.45	18432.2	18518.4	17856.8	17867.8	17928.1	18197	18031.9	17909.4	17859.2	17856.8	17856.8	17856.8	17865.6
	879.4	20543.9	20054.1	18770.5	19398.9	18813.8	19008.3	19062.4	18835.6	18777	18770.5	18770.5	18770.5	18781.2		879.4	18397.5	18487.8	17840.6	17848.7	17909.4	18174	18013.8	17892.9	17843	17840.6	17840.6	17840.6	17849.4
	879.35	20135.4	19943.9	18752.9	19299.5	18794.7	18985	19041.5	18817.6	18759.3	18752.9	18752.9	18752.9	18763.5		879.35	18261.6	18458.3	17824.4	17830.3	17891	18151.1	17995.8	17876.4	17826.8	17824.4	17824.4	17824.4	17833.2
	879.3	20376.5	19843	18735.3	19208.9	18775.7	18962	19020.8	18799.7	18741.7	18735.3	18735.3	18735.3	18745.9		879.3	17970.3	18429.7	17808.2	17812.5	17872.6	18128.4	17977.8	17860	17810.5	17808.2	17808.2	17808.2	17817
	879.25	19988.5	19750.5	18717.7	19126.4	18756.7	18939.3	19000.1	18781.8	18724.1	18717.7	18717.7	18717.7	18728.3		879.25	17613.6	18402	17792	17795	17854.4	18106	17959.9	17843.5	17794.3	17792	17792	17792	17800.8
	879.2	19997.7	19666	18700.1	19051.4	18737.9	18916.9	18979.5	18763.8	18706.5	18700.1	18700.1	18700.1	18710.7		879.2	17715.3	18374.8	17775.8	17778	17836.3	18083.7	17941.9	17827	17778.1	17775.8	17775.8	17775.8	17784.5
	879.15	19942.3	19588.7	18682.5	18983.2	18719.1	18894.6	18958.9	18745.9	18688.8	18682.5	18682.5	18682.5	18693		879.15	17941.5	18348.3	17759.6	17761.1	17818.3	18061.6	17924	17810.5	17761.9	17759.6	17759.6	17759.6	17768.3
	879.1	19627.6	19517.8	18664.9	18921.3	18700.4	18872.6	18938.4	18728	18671.2	18664.9	18664.9	18664.9	18675.4		879.1	18216.4	18322.2	17743.4	17744.5	17800.3	18039.6	17906.2	17794.1	17745.7	17743.4	17743.4	17743.4	17752.1
	879.05	19490.6	19453	18647.3	18865	18681.8	18850.7	18918	18710	18653.6	18647.3	18647.3	18647.3	18657.8		879.05	18000.5	18296.4	17727.2	17727.9	17782.5	18017.8	17888.3	17777.6	17729.5	17727.2	17727.2	17727.2	17735.9
	879	19317	19393.5	18629.7	18813.9	18663.2	18829	18897.5	18692.1	18636	18629.7	18629.7	18629.7	18640.2		879	17873.6	18271.1	17711	17711.5	17764.7	17996.2	17870.5	17761.2	17713.3	17711	17711	17711	17719.7
	878.95	19872.6	19338.9	18612.1	18767.3	18644.6	18807.5	18877.2	18674.2	18618.3	18612.1	18612.1	18612.1	18622.5		878.95	17364.2	18246	17694.8	17695.2	17747	17974.7	17852.7	17744.7	17697.1	17694.8	17694.8	17694.8	17703.4
	878.9	19230.5	19288.5	18594.5	18724.7	18626.1	18786.1	18856.9	18656.3	18600.7	18594.5	18594.5	18594.5	18604.9		878.9	17569.1	18221.3	17678.6	17678.8	17729.4	17953.4	17835	17728.3	17680.9	17678.6	17678.6	17678.6	17687.2
	878.85	18755.8	19241.9	18576.9	18685.7	18607.6	18764.9	18836.6	18638.3	18583.1	18576.9	18576.9	18576.9	18587.3		878.85	17846.2	18196.8	17662.4	17662.6	17711.8	17932.2	17817.2	17711.8	17664.7	17662.4	17662.4	17662.4	17671
	878.8	18786.6	19198.7	18559.3	18649.9	18589.1	18743.8	18816.4	18620.4	18565.4	18559.3	18559.3	18559.3	18569.7		878.8	17604	18172.5	17646.2	17646.3	17694.2	17911.1	17799.5	17695.3	17648.5	17646.2	17646.2	17646.2	17654.8
	878.75	19163.5	19158.5	18541.7	18616.8	18570.7	18722.8	18796.2	18602.5	18547.8	18541.7	18541.7	18541.7	18552.1		878.75	17730.5	18148.5	17630	17630.1	17676.8	17890.2	17781.8	17678.9	17632.2	17630	17630	17630	17638.5
	878.7	18682.9	19120.8	18524.2	18586.1	18552.4	18701.9	18776.1	18584.6	18530.2	18524.2	18524.2	18524.2	18534.4		878.7	17686.2	18124.7	17613.8	17613.9	17659.3	17869.4	17764.2	17662.5	17616	17613.8	17613.8	17613.8	17622.3
	878.65	18290.2	19085.5	18506.5	18557.5	18534	18681.1	18756	18566.7	18512.6	18506.5	18506.5	18506.5	18516.8		878.65	17316.3	18101.1	17597.6	17597.6	17642	17848.7	17746.5	17646	17599.8	17597.6	17597.6	17597.6	17606.1
	878.6	18512.7	19052	18489	18530.7	18515.7	18660.5	18735.9	18548.8	18495	18489	18489	18489	18499.2		878.6	17329.6	18077.7	17581.4	17581.4	17624.6	17828.1	17728.9	17629.6	17583.6	17581.4	17581.4	17581.4	17589.9
	878.55	18768.9	19020.3	18471.4	18505.4	18497.4	18639.9	18715.9	18530.9	18477.3	18471.4	18471.4	18471.4	18481.6		878.55	17374.1	18054.4	17565.2	17565.2	17607.3	17807.6	17711.3	17613.1	17567.4	17565.2	17565.2	17565.2	17573.7
	878.5	18874.9	18990	18453.8	18481.4	18479.2	18619.4	18695.9	18513	18459.7	18453.8	18453.8	18453.8	18463.9		878.5	17576.6	18031.3	17549	17549	17590.1	17787.3	17693.7	17596.7	17551.2	17549	17549	17549	17557.5
	878.45	18479.9	18961	18436.2	18458.6	18460.9	18599	18676	18495.1	18442.1	18436.2	18436.2	18436.2	18446.3		878.45	17024.1	18008.4	17532.8	17532.8	17572.9	17767	17676.2	17580.2	17535	17532.8	17532.8	17532.8	17541.2
	878.4	18470.4	18933	18418.6	18436.6	18442.7	18578.7	18656.1	18477.2	18424.5	18418.6	18418.6	18418.6	18428.7		878.4	17095.6	17985.7	17516.6	17516.6	17555.7	17746.9	17658.6	17563.8	17518.8	17516.6	17516.6	17516.6	17525
	878.35	18475.6	18906	18401	18415.5	18424.5	18558.4	18636.2	18459.3	18406.8	18401	18401	18401	18411.1		878.35	17262.1	17963.1	17500.4	17500.4	17538.6	17726.8	17641.1	17547.4	17502.6	17500.4	17500.4	17500.4	17508.8
	878.3	18088.1	18879.7	18383.4	18395	18406.3	18538.2	18616.4	18441.5	18389.2	18383.4	18383.4	18383.4	18393.5		878.3	17521.6	17940.7	17484.2	17484.2	17521.5	17706.9	17623.6	17530.9	17486.4	17484.2	17484.2	17484.2	17492.6
	878.25	18043.8	18854.1	18365.8	18375	18388.2	18518.1	18596.6	18423.6	18371.6	18365.8	18365.8	18365.8	18375.8		878.25	17528.7	17918.4	17468	17468	17504.4	17687	17606.1	17514.5	17470.2	17468	17468	17468	17476.3
	878.2	18241.7	18829.1	18348.2	18355.5	18370.1	18498	18576.8	18405.7	18354	18348.2	18348.2	18348.2	18358.2		878.2	17257.5	17896.2	17451.8	17451.8	17487.3	17667.2	17588.6	17498.1	17454	17451.8	17451.8	17451.8	17460.1
	878.15	18507.8	18804.6	18330.6	18336.4	18352	18478.1	18557.1	18387.8	18336.3	18330.6	18330.6	18330.6	18340.6		878.15	16826.9	17874.2	17435.6	17435.6	17470.3	17647.5	17571.2	17481.7	17437.8	17435.6	17435.6	17435.6	17443.9
	878.1	17971.7	18780.5	18313	18317.5	18333.9	18458.1	18537.4	18369.9	18318.7	18313	18313	18313	18323		878.1	16912.8	17852.3	17419.4	17419.4	17453.3	17627.9	17553.8	17465.2	17421.5	17419.4	17419.4	17419.4	17427.7
	878.05	18139.2	18756.7	18295.4	18299	18315.8	18438.3	18517.7	18352	18301.1	18295.4	18295.4	18295.4	18305.3		878.05	17169.4	17830.5	17403.2	17403.2	17436.4	17608.4	17536.3	17448.8	17405.3	17403.2	17403.2	17403.2	17411.5
	878	18289.8	18733.3	18277.8	18280.6	18297.7	18418.5	18498	18334.2	18283.5	18277.8	18277.8	18277.8	18287.7		878	17295.1	17808.9	17387	17387	17419.5	17588.9	17519	17432.4	17389.1	17387	17387	17387	17395.3
	877.95	18478.3	18710.1	18260.2	18262.4	18279.7	18398.7	18478.4	18316.3	18265.8	18260.2	18260.2	18260.2	18270.1		877.95	17152.8	17787.3	17370.8	17370.8	17402.5	17569.6	17501.6	17416	17372.9	17370.8	17370.8	17370.8	17379
	877.9	18283.7	18687.1	18242.6	18244.3	18261.7	18379	18458.8	18298.4	18248.2	18242.6	18242.6	18242.6	18252.5		877.9	17270.1	17765.9	17354.7	17354.7	17385.7	17550.3	17484.2	17399.5	17356.7	17354.7	17354.7	17354.7	17362.8
	877.85	18120	18664.4	18225	18226.3	18243.6	18359.3	18439.3	18280.5	18230.6	18225	18225	18225	18234.9		877.85	17223.8	17744.6	17338.5	17338.5	17368.8	17531	17466.9	17383.1	17340.5	17338.5	17338.5	17338.5	17346.6
	877.8	17970	18641.8	18207.4	18208.4	18225.6	18339.7	18419.7	18262.7	18213	18207.4	18207.4	18207.4	18217.2		877.8	16897.2	17723.4	17322.3	17322.3	17351.9	17511.9	17449.5	17366.7	17324.3	17322.3	17322.3	17322.3	17330.4
	877.75	18385.4	18619.4	18189.8	18190.6	18207.7	18320.1	18400.2	18244.8	18195.4	18189.8	18189.8	18189.8	18199.6		877.75	17369.6	17702.3	17306.1	17306.1	17335.1	17492.8	17432.2	17350.3	17308.1	17306.1	17306.1	17306.1	17314.2
	877.7	18038.5	18597.1	18172.2	18172.8	18189.7	18300.6	18380.7	18226.9	18177.7	18172.2	18172.2	18172.2	18182		877.7	16995.5	17681.3	17289.9	17289.9	17318.3	17473.7	17414.9	17333.9	17291.9	17289.9	17289.9	17289.9	17298
	877.65	18133.5	18574.9	18154.6	18155.1	18171.7	18281.1	18361.3	18209.1	18160.1	18154.6	18154.6	18154.6	18164.4		877.65	17007.1	17660.5	17273.7	17273.7	17301.5	17454.8	17397.6	17317.5	17275.7	17273.7	17273.7	17273.7	17281.7
	877.6	18119.8	18552.8	18137	18137.4	18153.8	18261.7	18341.8	18191.2	18142.5	18137	18137	18137	18146.8		877.6	16789.8	17639.7	17257.5	17257.5	17284.8	17435.9	17380.3	17301	17259.5	17257.5	17257.5	17257.5	17265.5
	877.55	17950.4	18530.9	18119.5	18119.7	18135.8	18242.3	18322.4	18173.4	18124.9	18119.5	18119.5	18119.5	18129.1		877.55	16764.3	17619	17241.3	17241.3	17268	17417	17363.1	17284.6	17243.3	17241.3	17241.3	17241.3	17249.3
	877.5	17628.7	18509	18101.9	18102	18117.9	18222.9	18303.1	18155.5	18107.3	18101.9	18101.9	18101.9	18111.5		877.5	16812.8	17598.3	17225.1	17225.1	17251.3	17398.2	17345.8	17268.2	17227.1	17225.1	17225.1	17225.1	17233.1
	877.45	17741.2	18487.2	18084.3	18084.4	18100	18203.6	18283.7	18137.7	18089.6	18084.3	18084.3	18084.3	18093.9		877.45	17168.3	17577.8	17208.9	17208.9	17234.5	17379.5	17328.6	17251.8	17210.9	17208.9	17208.9	17208.9	17216.9
	877.4	17814.2	18465.6	18066.7	18066.8	18082.1	18184.3	18264.4	18119.8	18072	18066.7	18066.7	18066.7	18076.3		877.4	17289.3	17557.4	17192.7	17192.7	17217.8	17360.8	17311.4	17235.4	17194.7	17192.7	17192.7	17192.7	17200.6
	877.35	17821.4	18444	18049.1	18049.2	18064.2	18165	18245	18101.9	18054.4	18049.1	18049.1	18049.1	18058.7		877.35	16897.8	17537	17176.5	17176.5	17201.2	17342.2	17294.2	17219	17178.5	17176.5	17176.5	17176.5	17184.4
	877.3	18048.6	18422.4	18031.5	18031.5	18046.3	18145.8	18225.8	18084.1	18036.8	18031.5	18031.5	18031.5	18041		877.3	17148	17516.7	17160.3	17160.3	17184.5	17323.6	17277	17202.6	17162.2	17160.3	17160.3	17160.3	17168.2
	877.25	18024.7	18401	18013.9	18013.9	18028.4	18126.6	18206.5	18066.2	18019.2	18013.9	18013.9	18013.9	18023.4		877.25	16922.5	17496.5	17144.1	17144.1	17167.8	17305.1	17259.8	17186.2	17146	17144.1	17144.1	17144.1	17152
	877.2	18190.9	18379.5	17996.3	17996.3	18010.5	18107.5	18187.2	18048.4	18001.5	17996.3	17996.3	17996.3	18005.8		877.2	17091.4	17476.4	17127.9	17127.9	17151.2	17286.6	17242.6	17169.8	17129.8	17127.9	17127.9	17127.9	17135.8
	877.15	18140.8	18358.2	17978.7	17978.7	17992.6	18088.3	18168	18030.6	17983.9	17978.7	17978.7	17978.7	17988.2		877.15	17214.9	17456.3	17111.7	17111.7	17134.5	17268.2	17225.5	17153.4	17113.6	17111.7	17111.7	17111.7	17119.5
	877.1	17685.4	18337	17961.1	17961.1	17974.8	18069.3	18148.8	18012.7	17966.3	17961.1	17961.1	17961.1	17970.6		877.1	16751.6	17436.4	17095.5	17095.5	17117.9	17249.8	17208.3	17137	17097.4	17095.5	17095.5	17095.5	17103.3
	877.05	18059.8	18315.8	17943.5	17943.5	17956.9	18050.2	18129.6	17994.9	17948.7	17943.5	17943.5	17943.5	17952.9		877.05	16860.8	17416.5	17079.3	17079.3	17101.3	17231.5	17191.2	17120.6	17081.2	17079.3	17079.3	17079.3	17087.1
	877	17567	18294.6	17925.9	17925.9	17939.1	18031.2	18110.5	17977	17931.1	17925.9	17925.9	17925.9	17935.3		877	17063.1	17396.6	17063.1	17063.1	17084.7	17213.2	17174	17104.2	17065	17063.1	17063.1	17063.1	17070.9

## Sheet: Fig. 2d
Fig. 2d
		XANES (arb. units)
	Energy (eV)	Cu foil	Cu-CeO2	CuO
	8960	0.00411	0.00378	0.00367
	8960.5	0.0043	0.00405	0.00382
	8961	0.00449	0.00431	0.00396
	8961.5	0.00474	0.00458	0.00411
	8962	0.00497	0.00485	0.00434
	8962.5	0.00525	0.00511	0.00457
	8963	0.00548	0.00538	0.00479
	8963.5	0.00572	0.00564	0.00502
	8964	0.00602	0.00591	0.00525
	8964.5	0.00639	0.00607	0.00547
	8965.01	0.00671	0.00612	0.0057
	8965.51	0.00707	0.00627	0.00592
	8966.01	0.00747	0.00652	0.00615
	8966.49	0.00791	0.00677	0.00639
	8966.99	0.00839	0.00721	0.0068
	8967.49	0.00885	0.00765	0.00721
	8968	0.00939	0.008	0.00763
	8968.5	0.01	0.0083	0.00804
	8969	0.01072	0.00865	0.00845
	8969.5	0.01149	0.00911	0.00887
	8970	0.01229	0.00958	0.00928
	8970.5	0.01323	0.0098	0.00969
	8971.01	0.01428	0.00999	0.01011
	8971.51	0.01545	0.01058	0.01059
	8972.01	0.0168	0.01156	0.01179
	8972.49	0.01828	0.01248	0.01294
	8972.99	0.02014	0.01326	0.01413
	8973.5	0.02234	0.01405	0.01533
	8974	0.025	0.01526	0.01652
	8974.5	0.02835	0.01669	0.01772
	8975	0.03276	0.01852	0.01891
	8975.51	0.03866	0.02113	0.02011
	8976.01	0.04697	0.02374	0.0213
	8976.49	0.05902	0.02814	0.023
	8976.99	0.07826	0.03302	0.02721
	8977.5	0.10854	0.03693	0.03141
	8978	0.15035	0.03986	0.03396
	8978.5	0.20323	0.04356	0.03644
	8979	0.26618	0.05194	0.04058
	8979.51	0.33399	0.0603	0.04598
	8979.99	0.3894	0.07255	0.0521
	8980.49	0.42641	0.08729	0.06391
	8981	0.44307	0.10194	0.07572
	8981.5	0.44664	0.11628	0.0969
	8982	0.44433	0.13062	0.12146
	8982.51	0.44184	0.14686	0.15682
	8983.01	0.443	0.16332	0.20787
	8983.49	0.44956	0.18681	0.25678
	8984	0.46239	0.21995	0.31165
	8984.5	0.4793	0.25475	0.36653
	8985	0.49816	0.30244	0.39924
	8985.51	0.5175	0.35004	0.416
	8985.99	0.53645	0.39516	0.42979
	8986.5	0.55791	0.44176	0.43365
	8987	0.58176	0.48642	0.43752
	8987.5	0.60933	0.52411	0.46138
	8988.01	0.6412	0.56173	0.49149
	8988.49	0.67541	0.59887	0.52958
	8989	0.71355	0.63759	0.58363
	8989.5	0.75381	0.68483	0.63767
	8990	0.79513	0.7408	0.70722
	8990.51	0.83647	0.7982	0.77779
	8990.99	0.87386	0.86683	0.84223
	8991.5	0.90914	0.93816	0.90681
	8992	0.93883	1.00165	0.96587
	8992.5	0.96106	1.06138	1.00265
	8993.01	0.9747	1.11382	1.0395
	8993.49	0.97928	1.1472	1.07028
	8994	0.97638	1.18189	1.10115
	8994.5	0.96747	1.19943	1.13397
	8995.01	0.95453	1.21499	1.16937
	8995.49	0.94065	1.22703	1.20336
	8996	0.92667	1.23537	1.23569
	8996.5	0.91398	1.24313	1.26792
	8997.01	0.90389	1.2475	1.28235
	8997.49	0.89746	1.25171	1.28516
	8998	0.89479	1.24964	1.28398
	8998.5	0.89668	1.2444	1.26776
	8999.01	0.90326	1.23614	1.25155
	8999.49	0.914	1.2224	1.2309
	9000	0.92952	1.20806	1.20795
	9000.5	0.94738	1.18697	1.18096
	9001.01	0.96588	1.16528	1.14885
	9001.5	0.98209	1.14381	1.11796
	9002	0.99477	1.12097	1.08779
	9002.51	1.00131	1.09859	1.0577
	9002.99	1.00134	1.07932	1.0353
	9003.5	0.99533	1.05926	1.0158
	9004	0.9846	1.04212	0.99735
	9004.51	0.97095	1.02632	0.9824
	9005	0.95739	1.01245	0.96804
	9005.5	0.94377	1.00154	0.95625
	9006.01	0.93138	0.99063	0.94519
	9006.49	0.92068	0.98279	0.93657
	9007	0.91074	0.97491	0.93081
	9007.51	0.90176	0.9683	0.92512
	9007.99	0.89342	0.96333	0.92537
	9008.5	0.88509	0.95818	0.92564
	9009	0.8773	0.95331	0.92735
	9009.49	0.87089	0.94863	0.92976
	9010	0.86575	0.94377	0.93215
	9010.5	0.86223	0.93873	0.93401
	9010.99	0.86053	0.93384	0.9358
	9011.5	0.86033	0.92981	0.93633
	9012	0.8614	0.9261	0.9365
	9012.49	0.86329	0.92138	0.93602
	9013	0.86597	0.91604	0.93458
	9013.5	0.86928	0.91071	0.93311
	9013.99	0.87307	0.90558	0.93144
	9014.5	0.87756	0.901	0.9297
	9015.01	0.88285	0.89672	0.92703
	9015.49	0.88861	0.89262	0.92405
	9016	0.8954	0.88834	0.92077
	9016.51	0.90287	0.88497	0.91701
	9017	0.91055	0.88208	0.91339
	9017.5	0.9188	0.87908	0.90766
	9018.01	0.92726	0.87607	0.90163
	9018.5	0.93537	0.87228	0.89492
	9019	0.94375	0.86804	0.88688
	9020	0.95955	0.8611	0.86995
	9021	0.97467	0.85435	0.85261
	9021.99	0.98926	0.85038	0.83647
	9023.01	1.00282	0.84861	0.82326
	9024	1.01323	0.84715	0.81486
	9025	1.01838	0.84886	0.80806
	9026	1.01706	0.85102	0.80536
	9026.99	1.0093	0.85396	0.80452
	9027.99	0.99696	0.86025	0.80858
	9029.01	0.98156	0.86803	0.81515
	9030.01	0.96578	0.8758	0.82528
	9031	0.95067	0.88576	0.837
	9032	0.93732	0.89604	0.85053
	9033	0.92698	0.90637	0.86494
	9034	0.91968	0.91829	0.88012
	9035	0.91517	0.92942	0.89564
	9036	0.91329	0.94034	0.9114
	9037	0.91368	0.95133	0.92728
	9038	0.91613	0.96233	0.94295
	9039	0.92018	0.97223	0.95853
	9040	0.9249	0.98148	0.97235
	9041	0.92911	0.98945	0.98529
	9042	0.93182	0.99721	0.99611
	9043	0.93258	1.00297	1.0058
	9044	0.9319	1.00846	1.01426
	9045	0.93111	1.01282	1.02216
	9046	0.93169	1.01701	1.02964
	9047	0.93429	1.01962	1.03581
	9048	0.93869	1.02199	1.04147
	9049	0.94394	1.02347	1.04561
	9050.01	0.94888	1.02483	1.04684
	9051.01	0.95245	1.02567	1.04694
	9051.99	0.9543	1.02644	1.0454
	9053	0.9552	1.02518	1.04163
	9054	0.9561	1.02356	1.03713
	9055	0.95801	1.02223	1.03246
	9056	0.96157	1.02095	1.02771
	9057.01	0.96662	1.01931	1.02286
	9057.99	0.97275	1.01736	1.01807
	9059	0.97929	1.01533	1.01326
	9060	0.98541	1.01403	1.00856
	9061.01	0.99064	1.01196	1.00391
	9061.99	0.99506	1.00979	0.9999
	9063	0.99908	1.00804	0.99609
	9064	1.00313	1.00637	0.99258
	9065.01	1.0075	1.00496	0.98923
	9065.99	1.01231	1.00343	0.98622
	9067	1.01792	1.00183	0.98328
	9068.01	1.02403	0.99948	0.98039
	9068.99	1.03001	0.99804	0.9776
	9070	1.03544	0.9967	0.97515
	9071.01	1.03943	0.99438	0.9729
	9072	1.04126	0.99193	0.97097
	9073	1.04082	0.99039	0.96925
	9074.01	1.03805	0.98904	0.96757
	9075	1.03322	0.98706	0.96623
	9076.01	1.02654	0.98435	0.965
	9076.99	1.01864	0.9816	0.96407
	9078	1.01003	0.9792	0.96349
	9078.99	1.00146	0.97692	0.96304
	9080	0.99332	0.97438	0.96285
	9080.99	0.98608	0.97186	0.96283
	9082	0.97918	0.96971	0.96284
	9083.01	0.97265	0.96762	0.96253
	9084	0.96682	0.96531	0.96209
	9084.99	0.96171	0.96296	0.96152
	9086	0.95763	0.96171	0.96088
	9086.99	0.95494	0.9605	0.96058
	9088	0.95303	0.95924	0.96043
	9088.99	0.9511	0.9578	0.96062
	9090	0.94812	0.95641	0.96096
	9091	0.94396	0.95506	0.96118
	9092.01	0.93852	0.95509	0.96134
	9093	0.93236	0.95533	0.96118
	9093.99	0.92606	0.95508	0.96089
	9095	0.92013	0.95616	0.96061
	9096	0.91526	0.95746	0.96035
	9096.99	0.91181	0.95873	0.96029
	9098	0.91008	0.96003	0.9603
	9099	0.91022	0.96145	0.96054
	9099.99	0.91216	0.96337	0.96075

## Sheet: Fig. 2e
Fig. 2e
		|FT( k2 χ(k) )| (Å-3)
	R (Å)	Cu foil	Cu-CeO2	CuO
	0	0.01357	0.02453	0.18322
	0.03068	0.01339	0.02471	0.18152
	0.06136	0.01279	0.02526	0.17693
	0.09204	0.01158	0.02612	0.17093
	0.12272	0.00954	0.02728	0.16571
	0.1534	0.00657	0.0288	0.16362
	0.18408	0.0029	0.03076	0.16617
	0.21476	0.00324	0.03328	0.17324
	0.24544	0.00838	0.03638	0.18314
	0.27612	0.01393	0.03998	0.19337
	0.3068	0.01916	0.04391	0.20157
	0.33748	0.02349	0.04791	0.20602
	0.36816	0.02636	0.05177	0.20602
	0.39884	0.02731	0.05529	0.20208
	0.42951	0.02602	0.05841	0.19617
	0.46019	0.02234	0.06115	0.19172
	0.49087	0.01631	0.06369	0.19309
	0.52155	0.00823	0.06629	0.20388
	0.55223	0.00157	0.06936	0.22498
	0.58291	0.01208	0.07343	0.25431
	0.61359	0.02278	0.07919	0.28824
	0.64427	0.03271	0.08744	0.32309
	0.67495	0.04099	0.09904	0.35586
	0.70563	0.04684	0.11475	0.38446
	0.73631	0.04966	0.13506	0.40783
	0.76699	0.04923	0.16009	0.426
	0.79767	0.04587	0.18959	0.44006
	0.82835	0.04103	0.22295	0.45208
	0.85903	0.03812	0.25927	0.46477
	0.88971	0.04198	0.29742	0.48095
	0.92039	0.05419	0.33616	0.50282
	0.95107	0.07199	0.37426	0.53133
	0.98175	0.09224	0.41064	0.56598
	1.01243	0.11262	0.44454	0.60512
	1.04311	0.13135	0.47569	0.64661
	1.07379	0.14695	0.50446	0.68846
	1.10447	0.15821	0.53189	0.7294
	1.13515	0.16418	0.55969	0.76928
	1.16583	0.16421	0.58998	0.80922
	1.19651	0.15803	0.62483	0.85152
	1.22718	0.14581	0.66574	0.89926
	1.25786	0.12853	0.71316	0.95554
	1.28854	0.10859	0.76625	1.02263
	1.31922	0.09167	0.82292	1.10119
	1.3499	0.08841	0.88012	1.18991
	1.38058	0.10699	0.93427	1.28561
	1.41126	0.14295	0.98158	1.38362
	1.44194	0.18811	1.01844	1.47843
	1.47262	0.23695	1.04167	1.56416
	1.5033	0.28572	1.04873	1.63509
	1.53398	0.33146	1.03791	1.68602
	1.56466	0.37175	1.00838	1.7126
	1.59534	0.40497	0.96025	1.71155
	1.62602	0.43082	0.89462	1.68085
	1.6567	0.45134	0.81348	1.61989
	1.68738	0.47208	0.71965	1.52955
	1.71806	0.50292	0.61666	1.41218
	1.74874	0.55687	0.50867	1.27167
	1.77942	0.64584	0.40042	1.11335
	1.8101	0.77601	0.29752	0.94411
	1.84078	0.94702	0.20766	0.77263
	1.87146	1.15417	0.14416	0.61015
	1.90214	1.39058	0.12615	0.47222
	1.93282	1.64831	0.14796	0.38008
	1.9635	1.91872	0.17962	0.35106
	1.99418	2.19269	0.20441	0.37422
	2.02485	2.4608	0.21687	0.41642
	2.05553	2.71359	0.216	0.45136
	2.08621	2.94194	0.20281	0.46541
	2.11689	3.13737	0.17953	0.45306
	2.14757	3.29247	0.14943	0.41386
	2.17825	3.40115	0.11709	0.35198
	2.20893	3.45904	0.08944	0.27868
	2.23961	3.4636	0.07677	0.22202
	2.27029	3.41436	0.08436	0.2323
	2.30097	3.31288	0.10316	0.31939
	2.33165	3.16271	0.1227	0.44333
	2.36233	2.96925	0.13769	0.57653
	2.39301	2.73947	0.14596	0.70474
	2.42369	2.48157	0.147	0.81893
	2.45437	2.20462	0.14133	0.91264
	2.48505	1.91807	0.13029	0.98125
	2.51573	1.6314	0.11591	1.02175
	2.54641	1.35365	0.10083	1.03278
	2.57709	1.09311	0.08816	1.01457
	2.60777	0.85709	0.08069	0.969
	2.63845	0.6519	0.07933	0.89948
	2.66913	0.48313	0.08225	0.81098
	2.69981	0.35606	0.08639	0.71008
	2.73049	0.27506	0.08934	0.60518
	2.76117	0.23848	0.08999	0.50697
	2.79185	0.23302	0.08857	0.42876
	2.82252	0.2413	0.08647	0.38399
	2.8532	0.25268	0.08601	0.37784
	2.88388	0.2635	0.08953	0.4005
	2.91456	0.27334	0.09808	0.43456
	2.94524	0.28256	0.11086	0.46556
	2.97592	0.29139	0.12589	0.48466
	3.0066	0.30009	0.14105	0.48744
	3.03728	0.30949	0.1546	0.47245
	3.06796	0.32135	0.16528	0.44033
	3.09864	0.33824	0.1723	0.39323
	3.12932	0.36265	0.17536	0.33453
	3.16	0.39584	0.17459	0.26873
	3.19068	0.43711	0.17048	0.20195
	3.22136	0.48392	0.16386	0.14401
	3.25204	0.53255	0.15574	0.11299
	3.28272	0.57894	0.14723	0.12383
	3.3134	0.61925	0.13935	0.15903
	3.34408	0.65032	0.13279	0.19682
	3.37476	0.66992	0.1278	0.22781
	3.40544	0.67687	0.12414	0.24866
	3.43612	0.67111	0.12118	0.25864
	3.4668	0.65367	0.11819	0.25845
	3.49748	0.62659	0.11453	0.24985
	3.52816	0.59268	0.10978	0.23541
	3.55884	0.55535	0.1038	0.21825
	3.58952	0.51832	0.0967	0.20172
	3.62019	0.48534	0.08882	0.18879
	3.65087	0.45994	0.08061	0.18112
	3.68155	0.4453	0.07258	0.17843
	3.71223	0.44405	0.06516	0.17869
	3.74291	0.45817	0.05865	0.17919
	3.77359	0.48868	0.05309	0.1775
	3.80427	0.53546	0.04831	0.172
	3.83495	0.59708	0.04394	0.16194
	3.86563	0.67099	0.03964	0.14736
	3.89631	0.75365	0.0351	0.12893
	3.92699	0.84094	0.03023	0.10776
	3.95767	0.92837	0.02512	0.08528
	3.98835	1.01143	0.02012	0.06309
	4.01903	1.08588	0.01593	0.04294
	4.04971	1.14798	0.01366	0.02684
	4.08039	1.19482	0.01414	0.01751
	4.11107	1.22443	0.01669	0.01606
	4.14175	1.23597	0.01996	0.01741
	4.17243	1.22979	0.02309	0.01793
	4.20311	1.20743	0.02562	0.01914
	4.23379	1.17155	0.02737	0.02501
	4.26447	1.1257	0.02825	0.03664
	4.29515	1.0741	0.02826	0.05212
	4.32583	1.02121	0.02744	0.06938
	4.35651	0.97122	0.02587	0.08673
	4.38719	0.92751	0.02368	0.1027
	4.41786	0.89218	0.02105	0.11606
	4.44854	0.86579	0.01832	0.12585
	4.47922	0.84753	0.01602	0.1314
	4.5099	0.83577	0.01489	0.1324
	4.54058	0.82867	0.01561	0.12894
	4.57126	0.82477	0.01806	0.12149
	4.60194	0.82321	0.02158	0.11102
	4.63262	0.82376	0.02545	0.09896
	4.6633	0.82651	0.02919	0.08735
	4.69398	0.83151	0.03241	0.07868
	4.72466	0.83842	0.03488	0.07519
	4.75534	0.84631	0.03642	0.07749
	4.78602	0.85364	0.03694	0.08403
	4.8167	0.85849	0.03639	0.09242
	4.84738	0.85882	0.03483	0.10077
	4.87806	0.85278	0.03232	0.10812
	4.90874	0.83898	0.02902	0.11439
	4.93942	0.81667	0.02508	0.12023
	4.9701	0.78582	0.02071	0.12678
	5.00078	0.74713	0.01612	0.13532
	5.03146	0.70196	0.01152	0.14679
	5.06214	0.65221	0.0072	0.16146
	5.09282	0.60014	0.00392	0.17886
	5.1235	0.54814	0.00408	0.19798
	5.15418	0.49848	0.00683	0.21756
	5.18486	0.45298	0.0098	0.23636
	5.21553	0.41278	0.01247	0.25328
	5.24621	0.37814	0.01476	0.26746
	5.27689	0.34841	0.01664	0.27838
	5.30757	0.32233	0.01809	0.28584
	5.33825	0.29841	0.01912	0.28999
	5.36893	0.27533	0.01971	0.29132
	5.39961	0.25224	0.01987	0.29061
	5.43029	0.2289	0.0196	0.28883
	5.46097	0.2056	0.01891	0.28702
	5.49165	0.18309	0.01783	0.2861
	5.52233	0.16231	0.01643	0.28666
	5.55301	0.14413	0.01477	0.28889
	5.58369	0.12904	0.01295	0.29246
	5.61437	0.11691	0.01108	0.29665
	5.64505	0.10697	0.00928	0.30051
	5.67573	0.09806	0.00766	0.30301
	5.70641	0.08911	0.00634	0.30321
	5.73709	0.07949	0.0054	0.30035
	5.76777	0.06932	0.00486	0.29392
	5.79845	0.05967	0.00469	0.2837
	5.82913	0.05281	0.00479	0.2697
	5.85981	0.0516	0.00513	0.25219
	5.89049	0.05714	0.00567	0.23164
	5.92117	0.06751	0.00638	0.20868
	5.95185	0.0799	0.00722	0.18404
	5.98253	0.09219	0.00809	0.15853
	6.0132	0.10304	0.0089	0.13295
	6.04388	0.11166	0.00955	0.10808
	6.07456	0.11764	0.00994	0.08462
	6.10524	0.12086	0.01001	0.06317
	6.13592	0.12146	0.00974	0.04423
	6.1666	0.11974	0.00912	0.02821
	6.19728	0.11618	0.00827	0.01566
	6.22796	0.11138	0.00741	0.00847
	6.25864	0.10612	0.00698	0.00969
	6.28932	0.10137	0.00748	0.01367
	6.32	0.09827	0.00907	0.01672
	6.35068	0.09806	0.01146	0.01846
	6.38136	0.1018	0.01428	0.01914
	6.41204	0.10993	0.01726	0.0191
	6.44272	0.12221	0.02018	0.01867
	6.4734	0.1378	0.02287	0.01805
	6.50408	0.15559	0.02518	0.01738
	6.53476	0.1744	0.027	0.01666
	6.56544	0.19301	0.02822	0.0159
	6.59612	0.21027	0.02877	0.01507
	6.6268	0.22505	0.02861	0.01421
	6.65748	0.23635	0.02774	0.01337
	6.68816	0.24326	0.02618	0.01263
	6.71884	0.24503	0.024	0.01203
	6.74952	0.24114	0.02129	0.01158
	6.7802	0.23129	0.0182	0.01124
	6.81087	0.21546	0.0149	0.01101
	6.84155	0.19391	0.01168	0.01095
	6.87223	0.16731	0.00892	0.01129
	6.90291	0.13682	0.00728	0.01227
	6.93359	0.10464	0.0073	0.01405
	6.96427	0.07577	0.00857	0.01659
	6.99495	0.06249	0.01025	0.01966
	7.02563	0.07689	0.01183	0.02297
	7.05631	0.10878	0.0131	0.02623
	7.08699	0.14605	0.01404	0.02915
	7.11767	0.18361	0.01472	0.03152
	7.14835	0.21915	0.0153	0.03314
	7.17903	0.25134	0.01596	0.03392
	7.20971	0.27933	0.01689	0.03383
	7.24039	0.30257	0.01817	0.03295
	7.27107	0.3208	0.0198	0.03145
	7.30175	0.33393	0.02168	0.02962
	7.33243	0.34206	0.02364	0.02784
	7.36311	0.34543	0.02553	0.02654
	7.39379	0.34441	0.0272	0.02605
	7.42447	0.33941	0.02855	0.02649
	7.45515	0.33094	0.02952	0.02765
	7.48583	0.31951	0.03007	0.02914
	7.51651	0.30569	0.03024	0.03055
	7.54719	0.29004	0.03008	0.03151
	7.57787	0.27316	0.02967	0.0318
	7.60854	0.25566	0.02912	0.03128
	7.63922	0.23818	0.02852	0.02994
	7.6699	0.22134	0.02796	0.02786
	7.70058	0.20576	0.02747	0.02518
	7.73126	0.19192	0.02704	0.0221
	7.76194	0.18017	0.02663	0.01889
	7.79262	0.17059	0.02618	0.01576
	7.8233	0.16302	0.0256	0.01294
	7.85398	0.157	0.02482	0.01055
	7.88466	0.15196	0.02381	0.00866
	7.91534	0.14727	0.02256	0.00736
	7.94602	0.14241	0.0211	0.00707
	7.9767	0.13705	0.0195	0.00846

## Sheet: Fig. 2f
Fig. 2f
		|FT( k2 χ(k) )| (Å-3)
	R (Å)	Cu-CeO2	Fitting
	0	0.02453	0.02992
	0.03068	0.02471	0.0315
	0.06136	0.02526	0.03577
	0.09204	0.02612	0.04177
	0.12272	0.02728	0.04856
	0.1534	0.0288	0.05537
	0.18408	0.03076	0.06155
	0.21476	0.03328	0.06653
	0.24544	0.03638	0.06994
	0.27612	0.03998	0.07159
	0.3068	0.04391	0.07169
	0.33748	0.04791	0.07091
	0.36816	0.05177	0.07053
	0.39884	0.05529	0.07224
	0.42951	0.05841	0.07752
	0.46019	0.06115	0.08682
	0.49087	0.06369	0.09937
	0.52155	0.06629	0.11373
	0.55223	0.06936	0.12834
	0.58291	0.07343	0.1419
	0.61359	0.07919	0.15357
	0.64427	0.08744	0.16305
	0.67495	0.09904	0.17081
	0.70563	0.11475	0.17809
	0.73631	0.13506	0.18683
	0.76699	0.16009	0.19923
	0.79767	0.18959	0.21703
	0.82835	0.22295	0.24076
	0.85903	0.25927	0.26965
	0.88971	0.29742	0.30189
	0.92039	0.33616	0.33526
	0.95107	0.37426	0.36757
	0.98175	0.41064	0.39708
	1.01243	0.44454	0.42273
	1.04311	0.47569	0.44447
	1.07379	0.50446	0.46344
	1.10447	0.53189	0.48201
	1.13515	0.55969	0.50358
	1.16583	0.58998	0.53192
	1.19651	0.62483	0.57008
	1.22718	0.66574	0.61945
	1.25786	0.71316	0.67922
	1.28854	0.76625	0.7466
	1.31922	0.82292	0.81753
	1.3499	0.88012	0.8873
	1.38058	0.93427	0.95113
	1.41126	0.98158	1.00459
	1.44194	1.01844	1.04383
	1.47262	1.04167	1.06578
	1.5033	1.04873	1.06831
	1.53398	1.03791	1.05031
	1.56466	1.00838	1.01173
	1.59534	0.96025	0.95356
	1.62602	0.89462	0.8778
	1.6567	0.81348	0.78733
	1.68738	0.71965	0.68585
	1.71806	0.61666	0.5777
	1.74874	0.50867	0.46786
	1.77942	0.40042	0.36207
	1.8101	0.29752	0.26755
	1.84078	0.20766	0.19483
	1.87146	0.14416	0.1584
	1.90214	0.12615	0.16225
	1.93282	0.14796	0.18655
	1.9635	0.17962	0.21118
	1.99418	0.20441	0.22691
	2.02485	0.21687	0.23091
	2.05553	0.216	0.22332
	2.08621	0.20281	0.20596
	2.11689	0.17953	0.18184
	2.14757	0.14943	0.15504
	2.17825	0.11709	0.13079
	2.20893	0.08944	0.11508
	2.23961	0.07677	0.11187
	2.27029	0.08436	0.11927
	2.30097	0.10316	0.13124
	2.33165	0.1227	0.14233
	2.36233	0.13769	0.14937
	2.39301	0.14596	0.15101
	2.42369	0.147	0.14721
	2.45437	0.14133	0.13884
	2.48505	0.13029	0.12749
	2.51573	0.11591	0.11526
	2.54641	0.10083	0.10447
	2.57709	0.08816	0.09712
	2.60777	0.08069	0.09399
	2.63845	0.07933	0.0942
	2.66913	0.08225	0.09581
	2.69981	0.08639	0.0968
	2.73049	0.08934	0.09579
	2.76117	0.08999	0.09217
	2.79185	0.08857	0.08606
	2.82252	0.08647	0.07819
	2.8532	0.08601	0.06983
	2.88388	0.08953	0.06263
	2.91456	0.09808	0.05819
	2.94524	0.11086	0.05727
	2.97592	0.12589	0.05914
	3.0066	0.14105	0.06215
	3.03728	0.1546	0.06466
	3.06796	0.16528	0.06556
	3.09864	0.1723	0.06433
	3.12932	0.17536	0.06099
	3.16	0.17459	0.05596
	3.19068	0.17048	0.05009
	3.22136	0.16386	0.04452
	3.25204	0.15574	0.04058
	3.28272	0.14723	0.03916
	3.3134	0.13935	0.04014
	3.34408	0.13279	0.04244
	3.37476	0.1278	0.04476
	3.40544	0.12414	0.04612
	3.43612	0.12118	0.04601
	3.4668	0.11819	0.0443
	3.49748	0.11453	0.04121
	3.52816	0.10978	0.03721
	3.55884	0.1038	0.03307
	3.58952	0.0967	0.02971
	3.62019	0.08882	0.02795
	3.65087	0.08061	0.02802
	3.68155	0.07258	0.02937
	3.71223	0.06516	0.03107
	3.74291	0.05865	0.03232
	3.77359	0.05309	0.03263
	3.80427	0.04831	0.0318
	3.83495	0.04394	0.02989
	3.86563	0.03964	0.02719
	3.89631	0.0351	0.02414
	3.92699	0.03023	0.02137
	3.95767	0.02512	0.01952
	3.98835	0.02012	0.01899
	4.01903	0.01593	0.01958
	4.04971	0.01366	0.02069
	4.08039	0.01414	0.02168
	4.11107	0.01669	0.02211
	4.14175	0.01996	0.02177
	4.17243	0.02309	0.02063
	4.20311	0.02562	0.01882
	4.23379	0.02737	0.01661
	4.26447	0.02825	0.01439
	4.29515	0.02826	0.01264
	4.32583	0.02744	0.01177
	4.35651	0.02587	0.01188
	4.38719	0.02368	0.01259
	4.41786	0.02105	0.01341
	4.44854	0.01832	0.01396
	4.47922	0.01602	0.01402
	4.5099	0.01489	0.01356
	4.54058	0.01561	0.01262
	4.57126	0.01806	0.01137
	4.60194	0.02158	0.01002
	4.63262	0.02545	0.00887
	4.6633	0.02919	0.00817
	4.69398	0.03241	0.00802
	4.72466	0.03488	0.00826
	4.75534	0.03642	0.00863
	4.78602	0.03694	0.00887
	4.8167	0.03639	0.00883
	4.84738	0.03483	0.00845
	4.87806	0.03232	0.00775
	4.90874	0.02902	0.00681
	4.93942	0.02508	0.00574
	4.9701	0.02071	0.00473
	5.00078	0.01612	0.00397
	5.03146	0.01152	0.00365
	5.06214	0.0072	0.00373
	5.09282	0.00392	0.004
	5.1235	0.00408	0.00424
	5.15418	0.00683	0.00431
	5.18486	0.0098	0.00418
	5.21553	0.01247	0.00385
	5.24621	0.01476	0.00338
	5.27689	0.01664	0.00284
	5.30757	0.01809	0.00235
	5.33825	0.01912	0.00204
	5.36893	0.01971	0.00199
	5.39961	0.01987	0.00214
	5.43029	0.0196	0.00234
	5.46097	0.01891	0.00248
	5.49165	0.01783	0.0025
	5.52233	0.01643	0.0024
	5.55301	0.01477	0.00218
	5.58369	0.01295	0.00188
	5.61437	0.01108	0.00155
	5.64505	0.00928	0.00123
	5.67573	0.00766	0.000988076
	5.70641	0.00634	0.000886061
	5.73709	0.0054	0.000904408
	5.76777	0.00486	0.000967151
	5.79845	0.00469	0.00101
	5.82913	0.00479	0.001
	5.85981	0.00513	0.000941885
	5.89049	0.00567	0.000834607
	5.92117	0.00638	0.00069713
	5.95185	0.00722	0.00054813
	5.98253	0.00809	0.00040643
	6.0132	0.0089	0.000290084
	6.04388	0.00955	0.000217582
	6.07456	0.00994	0.000203113
	6.10524	0.01001	0.000238254
	6.13592	0.00974	0.000302601
	6.1666	0.00912	0.000384111
	6.19728	0.00827	0.000475334
	6.22796	0.00741	0.000569141
	6.25864	0.00698	0.000659261
	6.28932	0.00748	0.00074214
	6.32	0.00907	0.000818215
	6.35068	0.01146	0.000891748
	6.38136	0.01428	0.000968826
	6.41204	0.01726	0.00105
	6.44272	0.02018	0.00115
	6.4734	0.02287	0.00124
	6.50408	0.02518	0.00133
	6.53476	0.027	0.0014
	6.56544	0.02822	0.00143
	6.59612	0.02877	0.00144
	6.6268	0.02861	0.00141
	6.65748	0.02774	0.00135
	6.68816	0.02618	0.00128
	6.71884	0.024	0.00123
	6.74952	0.02129	0.00121
	6.7802	0.0182	0.00122
	6.81087	0.0149	0.00127
	6.84155	0.01168	0.00132
	6.87223	0.00892	0.00137
	6.90291	0.00728	0.00138
	6.93359	0.0073	0.00137
	6.96427	0.00857	0.00132
	6.99495	0.01025	0.00127
	7.02563	0.01183	0.00125
	7.05631	0.0131	0.00128
	7.08699	0.01404	0.00138
	7.11767	0.01472	0.00152
	7.14835	0.0153	0.00169
	7.17903	0.01596	0.00185
	7.20971	0.01689	0.00197
	7.24039	0.01817	0.00204
	7.27107	0.0198	0.00203
	7.30175	0.02168	0.00196
	7.33243	0.02364	0.00183
	7.36311	0.02553	0.00166
	7.39379	0.0272	0.00146
	7.42447	0.02855	0.00127
	7.45515	0.02952	0.00112
	7.48583	0.03007	0.00103
	7.51651	0.03024	0.000986038
	7.54719	0.03008	0.000973833
	7.57787	0.02967	0.000955434
	7.60854	0.02912	0.000904219
	7.63922	0.02852	0.000806363
	7.6699	0.02796	0.000660819
	7.70058	0.02747	0.000480872
	7.73126	0.02704	0.000311818
	7.76194	0.02663	0.00029226
	7.79262	0.02618	0.000465413
	7.8233	0.0256	0.00068839
	7.85398	0.02482	0.000897952
	7.88466	0.02381	0.00107
	7.91534	0.02256	0.00119
	7.94602	0.0211	0.00125
	7.9767	0.0195	0.00125

## Sheet: Fig. 3a
Fig. 3a
		△OD652
	Time(s)	H2O2	CeO2+H2O2	Cu-CeO2+H2O2
	0	0.0371	0.0374	0.0379
	1	0.0353	0.4172	0.5652
	2	0.036	0.7242	1.0455
	3	0.0365	0.9448	1.4719
	4	0.0379	1.1796	1.8321
	5	0.037	1.3831	2.1376
	6	0.0375	1.5764	2.3569
	7	0.0372	1.7407	2.4991
	8	0.0374	1.8934	2.5732
	9	0.0386	2.0067	2.6282
	10	0.0378	2.104	2.6502
	11	0.0405	2.1802	2.6704
	12	0.0436	2.2585	2.6724
	13	0.0464	2.348	2.6801
	14	0.0462	2.423	2.6877
	15	0.0527	2.4598	2.686
	16	0.0598	2.5092	2.6879
	17	0.0667	2.5413	2.6898
	18	0.08	2.5638	2.6889
	19	0.0938	2.592	2.6868
	20	0.0775	2.6146	2.6887

## Sheet: Fig. 3b
Fig. 3b
		O2 generation (mg/L)
	Time (s)	H2O2	CeO2+H2O2	Cu-CeO2+H2O2
	0	0	0	0
	20	0	0.32	0.34
	40	0	0.64	1.18
	60	0	0.97	1.83
	80	0	1.3	2.57
	100	0	1.63	3.39
	120	0	1.97	4.31
	140	0	2.31	5.44
	160	0	2.64	6.65
	180	0	2.98	8.03

## Sheet: Fig. 3c
Fig. 3c
		△OD652
	time (min)	H2O	CeO2	Cu-CeO2
	0	0	0	0
	1	0	0.0282	0.0723
	2	0	0.0349	0.1153
	3	0	0.0405	0.1343
	4	0	0.054	0.1492
	5	0	0.0601	0.1558
	6	0	0.0675	0.1662
	7	0.0001	0.0795	0.1742
	8	0.0003	0.0765	0.1797
	9	0.0015	0.0888	0.191
	10	0.0007	0.0921	0.1804
	11	0.0034	0.0888	0.1855
	12	0.0065	0.1059	0.1919
	13	0.0093	0.1015	0.1903
	14	0.0091	0.1006	0.1916
	15	0.0156	0.1071	0.1881

## Sheet: Fig. 3d
Fig. 3d
		FL intensity (arb. units)
	time (min)	FeCl2	FeCl2+CeO2	O2-Cu-CeO2	FeCl2+Cu-CeO2
	0	190801	120589	206415	316908
	1	200880	120323	204625	319094
	2	209920	115730	203114	320306
	3	218595	103418	199447	319992
	4	226578	83780.3	194104	317727
	5	230566	60320.5	188378	313146
	6	234902	35877	185588	311027
	7	238804	16475.8	184130	308759
	8	239971	5439.61	181295	306533
	9	238609	2472.06	178973	304489
	10	235187	3402.09	178036	303125

[truncated: 31 more sheets: Fig. 3e, Fig. 3f, Fig. 3i, Fig. 3j, Fig. 4g, Fig. 4h, Fig. 4i, Fig. 4j, Fig. 5c, Fig.5d, Fig. 5e, Supplementary Fig. 6, Supplementary Fig. 8, Supplementary Fig. 9, Supplementary Fig. 10, Supplementary Fig. 11, Supplementary Fig. 12, Supplementary Fig. 13, Supplementary Fig. 14, Supplementary Fig. 15 …]
